# Supplementary material for: Crouching Tiger, Hidden Protein: Searching for Insecticidal Toxins in Venom of the Red Tiger Assassin Bug (Havinthus rufovarius)
Source: Toxins (Basel). 2020 Dec 22;13(1):3. doi: 10.3390/toxins13010003 (PMC7822193; doi:10.3390/toxins13010003)
Supplement: Supplementary file 1 [file toxins-13-00003-s001.xlsx]

## Sheet: f92 Protein Summary
N	Unused	Total	%Cov	%Cov(50)	%Cov(95)	Accession	Name	Species	Peptides(95%)
1	83.02	83.02	90.1	90.1	88.12	TRINITY_DN15000_c2_g1_i11 sp|Q7Z269|SP4_POLDO	Venom serine protease OS=Polistes dominula OX=743375 PE=2 SV=1 8085.68	DN15000_c2_g1_i11sp|Q7Z269|SP4_POLDO	192
2	66.62	66.62	79	79	77.74	TRINITY_DN14790_c0_g1_i4 sp|Q7Z269|SP4_POLDO	Venom serine protease OS=Polistes dominula OX=743375 PE=2 SV=1 199.62	DN14790_c0_g1_i4sp|Q7Z269|SP4_POLDO	169
3	63.94	63.94	47.64	43.67	38.56	TRINITY_DN14542_c1_g3_i12 sp|Q9V3J1|VATH_DROME	V-type proton ATPase subunit H OS=Drosophila melanogaster OX=7227 GN=VhaSFD PE=2 SV=2 989.76	DN14542_c1_g3_i12sp|Q9V3J1|VATH_DROME	117
3	0	63.61	48.51	44.04	43.4	TRINITY_DN14542_c1_g3_i6 sp|Q8MQS8|SP34_APIME	Venom serine protease 34 OS=Apis mellifera OX=7460 PE=2 SV=1 8639.08	DN14542_c1_g3_i6sp|Q8MQS8|SP34_APIME	117
4	58.03	58.03	96.11	93.89	93.89	TRINITY_DN15010_c3_g4_i5 noblastx 2205.47	TRINITY_DN15010_c3_g4_i5 noblastx 2205.47		166
4	0	55.21	96.11	91.11	91.11	TRINITY_DN15010_c3_g4_i6 noblastx 21660.46	TRINITY_DN15010_c3_g4_i6 noblastx 21660.46		161
5	51.43	51.43	57.04	57.04	52.96	TRINITY_DN14693_c0_g2_i7 sp|Q7Z269|SP4_POLDO	Venom serine protease OS=Polistes dominula OX=743375 PE=2 SV=1 1973.69	DN14693_c0_g2_i7sp|Q7Z269|SP4_POLDO	44
6	51.37	51.43	60.67	57.7	51.58	TRINITY_DN14788_c3_g2_i7 sp|Q7Z269|SP4_POLDO	Venom serine protease OS=Polistes dominula OX=743375 PE=2 SV=1 1476.11	DN14788_c3_g2_i7sp|Q7Z269|SP4_POLDO	34
7	47.99	47.99	74.55	74.55	72.73	TRINITY_DN14319_c4_g1_i9 sp|Q7Z269|SP4_POLDO	Venom serine protease OS=Polistes dominula OX=743375 PE=2 SV=1 6688.55	DN14319_c4_g1_i9sp|Q7Z269|SP4_POLDO	50
8	47.59	47.75	92.31	92.31	85.38	TRINITY_DN14516_c4_g1_i3 noblastx 7059.93	TRINITY_DN14516_c4_g1_i3 noblastx 7059.93		499
9	46.93	47.6	55.29	55.29	54.17	cont|000136	cra|hCP1812051| keratin 10 (epidermolytic hyperkeratosis; keratosis palmaris et plantaris)	Homo sapiens (contaminant)	34
9	0	47.6	59.08	59.08	57.88	cont|000129	trm|Q8N175| Keratin 10	Homo sapiens (contaminant)	34
9	0	44.9	53.79	53.63	52.45	cont|000122	spt|P13645| Keratin, type I cytoskeletal 10 (Cytokeratin 10) (K10) (CK 10)	Homo sapiens (contaminant)	33
10	44.6	44.6	65.08	64.9	51.15	TRINITY_DN14636_c5_g4_i8 sp|Q7Z269|SP4_POLDO	Venom serine protease OS=Polistes dominula OX=743375 PE=2 SV=1 367.90	DN14636_c5_g4_i8sp|Q7Z269|SP4_POLDO	26
10	0	44.6	65.78	65.6	51.69	TRINITY_DN14636_c5_g4_i5 sp|Q7Z269|SP4_POLDO	Venom serine protease OS=Polistes dominula OX=743375 PE=2 SV=1 9.09	DN14636_c5_g4_i5sp|Q7Z269|SP4_POLDO	26
10	0	44.6	65.08	64.9	51.15	TRINITY_DN14636_c5_g4_i2 sp|Q7Z269|SP4_POLDO	Venom serine protease OS=Polistes dominula OX=743375 PE=2 SV=1 227.09	DN14636_c5_g4_i2sp|Q7Z269|SP4_POLDO	26
11	40.9	47.75	88.41	78.09	75.57	TRINITY_DN14783_c0_g1_i6 sp|Q7Z269|SP4_POLDO	Venom serine protease OS=Polistes dominula OX=743375 PE=2 SV=1 13745.91	DN14783_c0_g1_i6sp|Q7Z269|SP4_POLDO	74
12	40.37	40.63	72.47	72.15	66.46	TRINITY_DN13651_c0_g1_i3 sp|Q7Z269|SP4_POLDO	Venom serine protease OS=Polistes dominula OX=743375 PE=2 SV=1 9203.33	DN13651_c0_g1_i3sp|Q7Z269|SP4_POLDO	33
13	38.75	38.75	46.43	36.49	30.43	cont|000135	cra|hCP1609934.2| keratin 1 (epidermolytic hyperkeratosis)	Homo sapiens (contaminant)	29
13	0	38.75	46.43	36.49	30.43	cont|000134	rf|NP_006112.2| keratin 1	Homo sapiens (contaminant)	29
14	32.76	32.77	58.55	56.13	48.51	TRINITY_DN14720_c7_g2_i2 sp|Q7Z269|SP4_POLDO	Venom serine protease OS=Polistes dominula OX=743375 PE=2 SV=1 1054.39	DN14720_c7_g2_i2sp|Q7Z269|SP4_POLDO	18
15	25.66	25.66	51.19	51.19	48.81	TRINITY_DN14884_c4_g2_i2 noblastx 9621.75	TRINITY_DN14884_c4_g2_i2 noblastx 9621.75		24
16	24.29	24.43	58.3	38.57	35.87	cont|000143	pdb|1FNI_A| A Chain A, Crystal Structure Of Porcine Beta Trypsin With 0.01% Polydocanol	Sus scrofa (contaminant)	56
16	0	24.43	56.28	37.23	34.63	cont|000141	spt|P00761| Trypsin precursor (EC 3.4.21.4)	Sus scrofa (contaminant)	56
16	0	24.43	58.3	38.57	35.87	cont|000040	gi|2914482|pdb|1TFX|A Chain A, Complex Of The Second Kunitz Domain Of Tissue Factor Pathway Inhibitor With Porcine Trypsin [Sus scrofa (contaminant)]	Sus scrofa (contaminant)	56
16	0	24.43	58.3	38.57	35.87	cont|000023	gi|494360|pdb|1MCT|A Chain A, Trypsin (E.C.3.4.21.4) Complexed With Inhibitor From Bitter Gourd [Sus scrofa (Contaminant)]	Sus scrofa (Contaminant)	56
16	0	22.05	81.6	56	56	cont|000032	gi|1942351|pdb|1AKS|A Chain A, Crystal Structure Of The First Active Autolysate Form Of The Porcine Alpha Trypsin [Sus scrofa (contaminant)]	Sus scrofa (contaminant)	55
17	23.18	23.52	56.47	56.08	42.75	TRINITY_DN14910_c0_g1_i5 noblastx 1038.66	TRINITY_DN14910_c0_g1_i5 noblastx 1038.66		30
18	21.82	21.92	75.68	75.68	72.97	TRINITY_DN14757_c1_g1_i2 sp|O08677|KNG1_MOUSE	Kininogen-1 OS=Mus musculus OX=10090 GN=Kng1 PE=1 SV=1 11302.23	DN14757_c1_g1_i2sp|O08677|KNG1_MOUSE	23
19	20.73	20.96	54.22	53.33	53.33	TRINITY_DN14578_c0_g1_i6 sp|Q8MQS8|SP34_APIME	Venom serine protease 34 OS=Apis mellifera OX=7460 PE=2 SV=1 688.33	DN14578_c0_g1_i6sp|Q8MQS8|SP34_APIME	44
19	0	20.96	54.22	53.33	53.33	TRINITY_DN14578_c0_g1_i4 sp|Q8MQS8|SP34_APIME	Venom serine protease 34 OS=Apis mellifera OX=7460 PE=2 SV=1 146.90	DN14578_c0_g1_i4sp|Q8MQS8|SP34_APIME	44
19	0	20.96	54.22	53.33	53.33	TRINITY_DN14578_c0_g1_i11 sp|Q8MQS8|SP34_APIME	Venom serine protease 34 OS=Apis mellifera OX=7460 PE=2 SV=1 5694.41	DN14578_c0_g1_i11sp|Q8MQS8|SP34_APIME	44
20	17.29	17.29	51.15	51.15	43.46	TRINITY_DN14947_c2_g2_i10 sp|P55112|NAS4_CAEEL	Zinc metalloproteinase nas-4 OS=Caenorhabditis elegans OX=6239 GN=nas-4 PE=2 SV=4 199.26	DN14947_c2_g2_i10sp|P55112|NAS4_CAEEL	10
21	13.12	13.12	69.44	68.75	50.69	TRINITY_DN12060_c0_g1_i2 sp|D8KY57|SSP_BOMIG	Probable salivary secreted peptide OS=Bombus ignitus OX=130704 PE=2 SV=1 2468.89	DN12060_c0_g1_i2sp|D8KY57|SSP_BOMIG	8
22	12.04	12.07	28.91	28.91	28.91	TRINITY_DN14939_c1_g3_i9 noblastx 1343.24	TRINITY_DN14939_c1_g3_i9 noblastx 1343.24		8
22	0	12.07	19.63	19.63	19.63	TRINITY_DN14939_c1_g3_i14 noblastx 8457.20	TRINITY_DN14939_c1_g3_i14 noblastx 8457.20		8
23	11.39	11.42	46.69	46.69	35.43	TRINITY_DN14520_c3_g2_i6 sp|Q8MQS8|SP34_APIME	Venom serine protease 34 OS=Apis mellifera OX=7460 PE=2 SV=1 1923.98	DN14520_c3_g2_i6sp|Q8MQS8|SP34_APIME	7
23	0	11.42	46.69	46.69	35.43	TRINITY_DN14520_c3_g2_i10 sp|Q8MQS8|SP34_APIME	Venom serine protease 34 OS=Apis mellifera OX=7460 PE=2 SV=1 56.52	DN14520_c3_g2_i10sp|Q8MQS8|SP34_APIME	7
23	0	11.35	41.53	41.53	34.19	TRINITY_DN14520_c3_g2_i9 sp|Q8MQS8|SP34_APIME	Venom serine protease 34 OS=Apis mellifera OX=7460 PE=2 SV=1 2559.12	DN14520_c3_g2_i9sp|Q8MQS8|SP34_APIME	7
24	10.97	13.43	17.41	16.16	15.81	cont|000127	spt|P48668| Keratin, type II cytoskeletal 6E (Cytokeratin 6E) (CK 6E) (K6e keratin)	Homo sapiens (contaminant)	15
24	0	13.43	17.41	16.16	15.81	cont|000126	spt|P48666| Keratin, type II cytoskeletal 6C (Cytokeratin 6C) (CK 6C) (K6c keratin)	Homo sapiens (contaminant)	15
24	0	13.43	17.41	16.16	15.81	cont|000125	spt|P02538| Keratin, type II cytoskeletal 6A (Cytokeratin 6A) (CK 6A) (K6a keratin)	Homo sapiens (contaminant)	15
25	10.02	10.02	18.35	15.19	15.19	TRINITY_DN14842_c2_g2_i14 sp|Q5I0S8|ILEU_XENTR	Leukocyte elastase inhibitor OS=Xenopus tropicalis OX=8364 GN=serpinb1 PE=2 SV=1 1404.54	DN14842_c2_g2_i14sp|Q5I0S8|ILEU_XENTR	12
26	9.57	9.7	55.89	36.03	28.28	TRINITY_DN14409_c0_g1_i4 sp|Q8TC92|ENOX1_HUMAN	Ecto-NOX disulfide-thiol exchanger 1 OS=Homo sapiens OX=9606 GN=ENOX1 PE=1 SV=1 294.16	DN14409_c0_g1_i4sp|Q8TC92|ENOX1_HUMAN	5
26	0	9.7	55.89	36.03	28.28	TRINITY_DN14409_c0_g1_i17 sp|Q8TC92|ENOX1_HUMAN	Ecto-NOX disulfide-thiol exchanger 1 OS=Homo sapiens OX=9606 GN=ENOX1 PE=1 SV=1 108.68	DN14409_c0_g1_i17sp|Q8TC92|ENOX1_HUMAN	5
27	8.04	8.04	37.96	16.67	14.81	TRINITY_DN13946_c0_g2_i3 sp|Q8MQS8|SP34_APIME	Venom serine protease 34 OS=Apis mellifera OX=7460 PE=2 SV=1 1366.43	DN13946_c0_g2_i3sp|Q8MQS8|SP34_APIME	4
28	8	8	37.19	37.19	37.19	TRINITY_DN15001_c4_g4_i1 noblastx 15669.35	TRINITY_DN15001_c4_g4_i1 noblastx 15669.35		4
29	6.69	6.7	64.62	64.62	40	TRINITY_DN14216_c0_g1_i2 noblastx 2810.60	TRINITY_DN14216_c0_g1_i2 noblastx 2810.60		5
30	6.32	10.97	43.15	41.78	41.1	TRINITY_DN14770_c6_g3_i2 noblastx 95008.66	TRINITY_DN14770_c6_g3_i2 noblastx 95008.66		18
31	6	8	28.4	28.4	25.93	cont|000137	spt|P00760| Cationic trypsin precursor (EC 3.4.21.4) (Beta-trypsin) (Fragment)	Bos taurus (contaminant)	5
31	0	8	30.94	30.94	28.25	cont|000101	gi|2392548|pdb|1TAW|A Chain A, Bovine Trypsin Complexed To Appi [Bos taurus (contaminant)]	Bos taurus (contaminant)	5
31	0	8	31.36	31.36	28.64	cont|000088	gi|230765|pdb|2TLD|E Chain E, Bovine Trypsin (E.C.3.4.21.4) Complex With A Modified SSI (Streptomyces Subtilisin Inhibitor) With Met 70 Replaced By Gly And Met 73 Replaced By Lys (SSI(M70G,M73K)) [Bos taurus (contaminant)]	Bos taurus (contaminant)	5
31	0	8	30.94	30.94	28.25	cont|000086	gi|230338|pdb|1TAB|E Chain E, Trypsin (E.C.3.4.21.4) Complex With Bowman-Birk Inhibitor (AB-I) [Bos taurus (contaminant)]	Bos taurus (contaminant)	5
31	0	8	30.26	30.26	27.63	cont|000062	gi|13096612|pdb|1G3B|A Chain A, Bovine Beta-Trypsin Bound To Meta-Amidino Schiff Base Magnesium(Ii) Chelate [Bos taurus (contaminant)]	Bos taurus (contaminant)	5
31	0	8	30.13	30.13	27.51	cont|000002	gi|67549|pir||TRBOTR trypsin (EC 3.4.21.4) precursor - bovine [Bos taurus (contaminant)]	Bos taurus (contaminant)	5
32	5.69	5.76	26.14	9.804	9.804	TRINITY_DN15023_c2_g3_i5 sp|Q8MQS8|SP34_APIME	Venom serine protease 34 OS=Apis mellifera OX=7460 PE=2 SV=1 74.70	DN15023_c2_g3_i5sp|Q8MQS8|SP34_APIME	3
32	0	5.76	26.14	9.804	9.804	TRINITY_DN15023_c2_g3_i4 sp|Q8MQS8|SP34_APIME	Venom serine protease 34 OS=Apis mellifera OX=7460 PE=2 SV=1 4149.84	DN15023_c2_g3_i4sp|Q8MQS8|SP34_APIME	3
32	0	5.76	30	15	15	TRINITY_DN15023_c2_g3_i3 sp|Q8MQS8|SP34_APIME	Venom serine protease 34 OS=Apis mellifera OX=7460 PE=2 SV=1 1260.08	DN15023_c2_g3_i3sp|Q8MQS8|SP34_APIME	3
33	4.68	4.7	17.83	17.83	13.18	TRINITY_DN14256_c0_g2_i1 noblastx 8276.97	TRINITY_DN14256_c0_g2_i1 noblastx 8276.97		3
34	4.6	6.66	56.25	56.25	56.25	TRINITY_DN15000_c2_g1_i7 sp|Q7Z269|SP4_POLDO	Venom serine protease OS=Polistes dominula OX=743375 PE=2 SV=1 239.47	DN15000_c2_g1_i7sp|Q7Z269|SP4_POLDO	12
35	4.17	4.19	8.182	8.182	5.758	TRINITY_DN14958_c0_g3_i1 noblastx 2869.91	TRINITY_DN14958_c0_g3_i1 noblastx 2869.91		2
36	4.15	4.16	29.49	24.41	8.814	TRINITY_DN12893_c0_g1_i6 sp|Q8MQS8|SP34_APIME	Venom serine protease 34 OS=Apis mellifera OX=7460 PE=2 SV=1 1213.29	DN12893_c0_g1_i6sp|Q8MQS8|SP34_APIME	2
37	4	49.36	86.67	86.11	86.11	TRINITY_DN15010_c3_g4_i4 noblastx 9548.66	TRINITY_DN15010_c3_g4_i4 noblastx 9548.66		120
38	4	8.39	42.2	42.2	42.2	TRINITY_DN14939_c1_g3_i6 noblastx 6804.72	TRINITY_DN14939_c1_g3_i6 noblastx 6804.72		5
39	4	7.27	12.78	12.78	12.78	TRINITY_DN14939_c1_g3_i12 noblastx 1376.01	TRINITY_DN14939_c1_g3_i12 noblastx 1376.01		5
39	0	4.81	9.704	9.704	9.704	TRINITY_DN14939_c1_g3_i10 noblastx 902.35	TRINITY_DN14939_c1_g3_i10 noblastx 902.35		3
40	4	5.21	18.75	18.75	18.75	TRINITY_DN14757_c1_g6_i4 sp|Q10993|CYTB_HELAN	Cysteine proteinase inhibitor B OS=Helianthus annuus OX=4232 PE=1 SV=1 39468.66	DN14757_c1_g6_i4sp|Q10993|CYTB_HELAN	3
40	0	2	20.37	20.37	20.37	TRINITY_DN14757_c1_g3_i9 noblastx 20.78	TRINITY_DN14757_c1_g3_i9 noblastx 20.78		1
41	3.96	4	13.48	9.718	9.718	TRINITY_DN14899_c1_g1_i7 sp|P32019|I5P2_HUMAN	Type II inositol 1,4,5-trisphosphate 5-phosphatase OS=Homo sapiens OX=9606 GN=INPP5B PE=1 SV=4 1746.22	DN14899_c1_g1_i7sp|P32019|I5P2_HUMAN	2
42	3.62	3.7	19.87	9.091	9.091	TRINITY_DN14545_c5_g4_i1 sp|Q8MQS8|SP34_APIME	Venom serine protease 34 OS=Apis mellifera OX=7460 PE=2 SV=1 1886.31	DN14545_c5_g4_i1sp|Q8MQS8|SP34_APIME	2
43	3.6	3.74	17.86	17.86	9.524	TRINITY_DN14563_c0_g2_i9 sp|P83205|CATB_SHEEP	Cathepsin B OS=Ovis aries OX=9940 GN=CTSB PE=1 SV=2 925.99	DN14563_c0_g2_i9sp|P83205|CATB_SHEEP	2
43	0	3.7	13.72	13.72	11.55	TRINITY_DN14563_c0_g2_i4 sp|P83205|CATB_SHEEP	Cathepsin B OS=Ovis aries OX=9940 GN=CTSB PE=1 SV=2 1064.99	DN14563_c0_g2_i4sp|P83205|CATB_SHEEP	2
43	0	2.24	10.31	10.31	7.216	TRINITY_DN14563_c0_g2_i3 sp|P83205|CATB_SHEEP	Cathepsin B OS=Ovis aries OX=9940 GN=CTSB PE=1 SV=2 190.84	DN14563_c0_g2_i3sp|P83205|CATB_SHEEP	1
44	2.59	2.6	11.49	3.883	2.751	TRINITY_DN14669_c2_g3_i6 sp|Q02942|TRF_BLADI	Transferrin OS=Blaberus discoidalis OX=6981 PE=1 SV=1 3769.12	DN14669_c2_g3_i6sp|Q02942|TRF_BLADI	2
45	2.32	2.33	37.68	18.12	18.12	TRINITY_DN14834_c2_g1_i10 noblastx 583.89	TRINITY_DN14834_c2_g1_i10 noblastx 583.89		2
46	2.12	2.12	15.18	15.18	8.036	TRINITY_DN14939_c1_g3_i1 noblastx 1425.93	TRINITY_DN14939_c1_g3_i1 noblastx 1425.93		1
46	0	6	15	15	15	TRINITY_DN14765_c0_g2_i6 sp|P27951|BAG_STRAG	IgA FC receptor OS=Streptococcus agalactiae OX=1311 GN=bag PE=1 SV=1 19637.60	DN14765_c0_g2_i6sp|P27951|BAG_STRAG	3
47	2	51.42	71.96	71.96	69.74	TRINITY_DN15000_c2_g1_i14 sp|Q7Z269|SP4_POLDO	Venom serine protease OS=Polistes dominula OX=743375 PE=2 SV=1 545.87	DN15000_c2_g1_i14sp|Q7Z269|SP4_POLDO	128
48	2	4.78	9.583	9.583	9.583	TRINITY_DN15054_c10_g2_i4 noblastx 383.40	TRINITY_DN15054_c10_g2_i4 noblastx 383.40		3
48	0	4.78	8.487	8.487	8.487	TRINITY_DN15054_c10_g2_i1 noblastx 566.25	TRINITY_DN15054_c10_g2_i1 noblastx 566.25		3
48	0	2	8.434	8.434	8.434	TRINITY_DN15054_c10_g2_i6 noblastx 2176.43	TRINITY_DN15054_c10_g2_i6 noblastx 2176.43		1
48	0	2	4.167	4.167	4.167	TRINITY_DN15054_c10_g2_i3 noblastx 2047.42	TRINITY_DN15054_c10_g2_i3 noblastx 2047.42		1
49	2	2	2.651	2.651	2.651	TRINITY_DN21579_c0_g1_i1 sp|Q9VSA3|ACADM_DROME	Probable medium-chain specific acyl-CoA dehydrogenase, mitochondrial OS=Drosophila melanogaster OX=7227 GN=CG12262 PE=2 SV=1 14.94	DN21579_c0_g1_i1sp|Q9VSA3|ACADM_DROME	1
50	2	2	15.79	15.79	15.79	TRINITY_DN11743_c0_g2_i1 sp|P04323|POL3_DROME	Retrovirus-related Pol polyprotein from transposon 17.6 OS=Drosophila melanogaster OX=7227 GN=pol PE=4 SV=1 2.01	DN11743_c0_g2_i1sp|P04323|POL3_DROME	1
51	1.93	4.01	7.13	5.302	5.302	TRINITY_DN14952_c1_g2_i3 sp|Q7Z269|SP4_POLDO	Venom serine protease OS=Polistes dominula OX=743375 PE=2 SV=1 12.35	DN14952_c1_g2_i3sp|Q7Z269|SP4_POLDO	2
51	0	4.01	7.13	5.302	5.302	TRINITY_DN14952_c1_g2_i18 sp|Q7Z269|SP4_POLDO	Venom serine protease OS=Polistes dominula OX=743375 PE=2 SV=1 3.53	DN14952_c1_g2_i18sp|Q7Z269|SP4_POLDO	2
51	0	4.01	7.014	5.216	5.216	TRINITY_DN14952_c1_g2_i12 sp|Q7Z269|SP4_POLDO	Venom serine protease OS=Polistes dominula OX=743375 PE=2 SV=1 23.75	DN14952_c1_g2_i12sp|Q7Z269|SP4_POLDO	2
51	0	2.01	3.4	1.8	1.8	TRINITY_DN14952_c1_g2_i26 sp|Q7Z269|SP4_POLDO	Venom serine protease OS=Polistes dominula OX=743375 PE=2 SV=1 6.37	DN14952_c1_g2_i26sp|Q7Z269|SP4_POLDO	1
51	0	2.01	3.4	1.8	1.8	TRINITY_DN14952_c1_g2_i25 sp|Q7Z269|SP4_POLDO	Venom serine protease OS=Polistes dominula OX=743375 PE=2 SV=1 3.21	DN14952_c1_g2_i25sp|Q7Z269|SP4_POLDO	1
51	0	2.01	4.37	2.314	2.314	TRINITY_DN14952_c1_g2_i13 sp|Q8MQS8|SP34_APIME	Venom serine protease 34 OS=Apis mellifera OX=7460 PE=2 SV=1 291.67	DN14952_c1_g2_i13sp|Q8MQS8|SP34_APIME	1
51	0	2.01	3.462	1.833	1.833	TRINITY_DN14952_c1_g2_i1 sp|Q7Z269|SP4_POLDO	Venom serine protease OS=Polistes dominula OX=743375 PE=2 SV=1 172.13	DN14952_c1_g2_i1sp|Q7Z269|SP4_POLDO	1
52	1.72	4.26	34.33	34.33	28.36	TRINITY_DN14958_c0_g1_i1 noblastx 3156.09	TRINITY_DN14958_c0_g1_i1 noblastx 3156.09		3
53	1.32	1.38	3.526	3.526	3.526	TRINITY_DN2318_c0_g1_i1 sp|O15541|R113A_HUMAN	E3 ubiquitin-protein ligase RNF113A OS=Homo sapiens OX=9606 GN=RNF113A PE=1 SV=1 9.20	DN2318_c0_g1_i1sp|O15541|R113A_HUMAN	1
54	1.07	52.97	81.09	81.09	78.57	TRINITY_DN15000_c2_g1_i1 sp|Q7Z269|SP4_POLDO	Venom serine protease OS=Polistes dominula OX=743375 PE=2 SV=1 11012.15	DN15000_c2_g1_i1sp|Q7Z269|SP4_POLDO	119
54	0	29.09	56.27	53.05	43.73	TRINITY_DN15000_c2_g1_i18 sp|Q7Z269|SP4_POLDO	Venom serine protease OS=Polistes dominula OX=743375 PE=2 SV=1 2544.62	DN15000_c2_g1_i18sp|Q7Z269|SP4_POLDO	42
55	0.97	1	7.778	2.444	2.444	TRINITY_DN12509_c0_g1_i1 sp|Q95M12|LGMN_BOVIN	Legumain OS=Bos taurus OX=9913 GN=LGMN PE=1 SV=1 19.22	DN12509_c0_g1_i1sp|Q95M12|LGMN_BOVIN	1
56	0.83	0.87	10	10	10	cont|000124	spt|P81605| Dermcidin precursor (Preproteolysin) [Contains: Survival-promoting peptide; DCD-1]	Homo sapiens (contaminant)	1
57	0.79	0.82	7.947	7.947	7.947	TRINITY_DN331_c0_g1_i1 sp|P62282|RS11_RAT	40S ribosomal protein S11 OS=Rattus norvegicus OX=10116 GN=Rps11 PE=1 SV=3 6.78	DN331_c0_g1_i1sp|P62282|RS11_RAT	1
58	0.73	0.77	27.19	20.18	11.4	TRINITY_DN10984_c0_g1_i2 noblastx 5143.57	TRINITY_DN10984_c0_g1_i2 noblastx 5143.57		1
59	0.61	0.63	1.466	1.466	1.466	TRINITY_DN14673_c3_g2_i1 sp|Q62095|DDX3Y_MOUSE	ATP-dependent RNA helicase DDX3Y OS=Mus musculus OX=10090 GN=Ddx3y PE=1 SV=2 11.45	DN14673_c3_g2_i1sp|Q62095|DDX3Y_MOUSE	1
60	0.6	0.63	56.48	48.15	33.33	TRINITY_DN14645_c0_g8_i6 sp|P0DQE1|TXG1A_SCOSD	U-scoloptoxin(16)-Ssd1a OS=Scolopendra subspinipes dehaani OX=984701 PE=1 SV=1 1110.02	DN14645_c0_g8_i6sp|P0DQE1|TXG1A_SCOSD	2
61	0.41	28.93	39.5	39.5	37.3	TRINITY_DN14790_c0_g1_i1 sp|Q7Z269|SP4_POLDO	Venom serine protease OS=Polistes dominula OX=743375 PE=2 SV=1 36.09	DN14790_c0_g1_i1sp|Q7Z269|SP4_POLDO	91
61	0	22.5	35.37	35.37	33.12	TRINITY_DN14790_c0_g1_i2 sp|Q7Z269|SP4_POLDO	Venom serine protease OS=Polistes dominula OX=743375 PE=2 SV=1 890.65	DN14790_c0_g1_i2sp|Q7Z269|SP4_POLDO	75
61	0	22.5	36.42	36.42	34.11	TRINITY_DN14790_c0_g1_i10 sp|Q7Z269|SP4_POLDO	Venom serine protease OS=Polistes dominula OX=743375 PE=2 SV=1 38.48	DN14790_c0_g1_i10sp|Q7Z269|SP4_POLDO	75
62	0.35	0.37	1.667	1.667	1.667	TRINITY_DN14095_c2_g7_i1 sp|Q868Z9|PPN_DROME	Papilin OS=Drosophila melanogaster OX=7227 GN=Ppn PE=1 SV=2 2.10	DN14095_c2_g7_i1sp|Q868Z9|PPN_DROME	1
63	0.28	0.3	3.864	1.818	1.818	TRINITY_DN14290_c0_g1_i7 sp|O96900|VSP1_SCOSU	Serine protease SSP1 (Fragment) OS=Scolopendra subspinipes OX=55038 PE=2 SV=1 89.70	DN14290_c0_g1_i7sp|O96900|VSP1_SCOSU	1
63	0	0.3	3.178	1.495	1.495	TRINITY_DN14290_c0_g1_i5 sp|Q7Z269|SP4_POLDO	Venom serine protease OS=Polistes dominula OX=743375 PE=2 SV=1 1295.32	DN14290_c0_g1_i5sp|Q7Z269|SP4_POLDO	1
64	0.25	8.01	71.15	41.35	41.35	TRINITY_DN14660_c4_g1_i6 sp|Q7Z269|SP4_POLDO	Venom serine protease OS=Polistes dominula OX=743375 PE=2 SV=1 80.07	DN14660_c4_g1_i6sp|Q7Z269|SP4_POLDO	20
64	0	8.01	71.15	41.35	41.35	TRINITY_DN14660_c4_g1_i10 sp|Q7Z269|SP4_POLDO	Venom serine protease OS=Polistes dominula OX=743375 PE=2 SV=1 89.64	DN14660_c4_g1_i10sp|Q7Z269|SP4_POLDO	20
64	0	4.85	29.73	29.73	29.73	TRINITY_DN14660_c4_g1_i5 sp|Q80YC5|FA12_MOUSE	Coagulation factor XII OS=Mus musculus OX=10090 GN=F12 PE=1 SV=2 2.78	DN14660_c4_g1_i5sp|Q80YC5|FA12_MOUSE	18
64	0	4.85	29.73	29.73	29.73	TRINITY_DN14660_c4_g1_i2 sp|Q80YC5|FA12_MOUSE	Coagulation factor XII OS=Mus musculus OX=10090 GN=F12 PE=1 SV=2 3.87	DN14660_c4_g1_i2sp|Q80YC5|FA12_MOUSE	18
65	0.24	0.26	1.727	1.727	1.727	RRRRRTRINITY_DN19787_c0_g1_i1 sp|Q8BRK8|AAPK2_MOUSE	REVERSED 5'-AMP-activated protein kinase catalytic subunit alpha-2 OS=Mus musculus OX=10090 GN=Prkaa2 PE=1 SV=3 9.29	DN19787_c0_g1_i1sp|Q8BRK8|AAPK2_MOUSE	1
66	0.21	0.23	9.231	9.231	9.231	TRINITY_DN12680_c0_g1_i4 sp|Q9VLS1|KPBB_DROME	Probable phosphorylase b kinase regulatory subunit beta OS=Drosophila melanogaster OX=7227 GN=CG8475 PE=2 SV=2 1.33	DN12680_c0_g1_i4sp|Q9VLS1|KPBB_DROME	1
66	0	0.23	10.71	10.71	10.71	TRINITY_DN12680_c0_g1_i14 sp|Q9VLS1|KPBB_DROME	Probable phosphorylase b kinase regulatory subunit beta OS=Drosophila melanogaster OX=7227 GN=CG8475 PE=2 SV=2 1.70	DN12680_c0_g1_i14sp|Q9VLS1|KPBB_DROME	1
67	0.14	0.15	19.35	9.319	0	TRINITY_DN14488_c0_g1_i2 sp|Q9VJN9|SEMP1_DROME	Seminal metalloprotease 1 OS=Drosophila melanogaster OX=7227 GN=Semp1 PE=1 SV=1 176.09	DN14488_c0_g1_i2sp|Q9VJN9|SEMP1_DROME	0
67	0	0.15	15.33	8.667	0	TRINITY_DN14488_c0_g1_i3 sp|Q9VJN9|SEMP1_DROME	Seminal metalloprotease 1 OS=Drosophila melanogaster OX=7227 GN=Semp1 PE=1 SV=1 976.87	DN14488_c0_g1_i3sp|Q9VJN9|SEMP1_DROME	0
68	0.11	2.09	7.829	7.829	3.559	TRINITY_DN14765_c0_g2_i2 noblastx 5011.82	TRINITY_DN14765_c0_g2_i2 noblastx 5011.82		1
69	0.11	0.12	15.91	15.91	0	RRRRRTRINITY_DN10761_c0_g1_i2 sp|P59913|PCMD1_MOUSE	REVERSED Protein-L-isoaspartate O-methyltransferase domain-containing protein 1 OS=Mus musculus OX=10090 GN=Pcmtd1 PE=1 SV=1 1.93	DN10761_c0_g1_i2sp|P59913|PCMD1_MOUSE	0
70	0.1	0.11	18.29	18.29	0	RRRRRTRINITY_DN10858_c0_g1_i2 sp|P28227|MAOX_ANAPL	REVERSED NADP-dependent malic enzyme OS=Anas platyrhynchos OX=8839 GN=ME1 PE=1 SV=1 4.66	DN10858_c0_g1_i2sp|P28227|MAOX_ANAPL	0
70	0	0.11	18.29	18.29	0	RRRRRTRINITY_DN10858_c0_g1_i1 sp|P28227|MAOX_ANAPL	REVERSED NADP-dependent malic enzyme OS=Anas platyrhynchos OX=8839 GN=ME1 PE=1 SV=1 7.93	DN10858_c0_g1_i1sp|P28227|MAOX_ANAPL	0
71	0.08	0.09	16.38	16.38	0	TRINITY_DN14998_c2_g2_i4 sp|Q84WT8|CYT4_ARATH	Cysteine proteinase inhibitor 4 OS=Arabidopsis thaliana OX=3702 GN=CYS4 PE=3 SV=2 2174.14	DN14998_c2_g2_i4sp|Q84WT8|CYT4_ARATH	0

## Sheet: f92 Distinct Peptide Summary
Peptide Locus	Best N (Peptide)	All N	Accessions	Names	Start Position	Best Conf (Peptide)	Best Hypoth Conf	Sequence	Modifications	Protein Modifications	Cleavages	dMass	Obs MW	Obs m/z	Theor MW	Theor m/z	Theor z	Redundant Acqs	Best Spectrum	Score	Feature Prob	Acq Time	Intensity (Peptide)	Intensity at Acq	Apex Time (Peptide)	Elution Peak Width (Peptide)	Sum MS2 Counts	f Seq Signal	f Seq Fam Signal	Max Peptide in Seq Fam	Specific
1.001	1	1; 34; 47; 54	TRINITY_DN15000_c2_g1_i11 sp|Q7Z269|SP4_POLDO; TRINITY_DN15000_c2_g1_i1 sp|Q7Z269|SP4_POLDO; TRINITY_DN15000_c2_g1_i14 sp|Q7Z269|SP4_POLDO; TRINITY_DN15000_c2_g1_i18 sp|Q7Z269|SP4_POLDO; TRINITY_DN15000_c2_g1_i7 sp|Q7Z269|SP4_POLDO	Venom serine protease OS=Polistes dominula OX=743375 PE=2 SV=1 8085.68; Venom serine protease OS=Polistes dominula OX=743375 PE=2 SV=1 11012.15; Venom serine protease OS=Polistes dominula OX=743375 PE=2 SV=1 545.87; Venom serine protease OS=Polistes dominula OX=743375 PE=2 SV=1 2544.62; Venom serine protease OS=Polistes dominula OX=743375 PE=2 SV=1 239.47	7	99	99	AVGAFCQVK	Ethanolyl(C)@6			-0.00283563	965.498	483.756	965.5	483.758	2	11	1.1.1.1033.18	15	1	16.9858	73734.9	66624.3	17.03	0.26	18022	0.7589	0.5012	TRUE	0
3.001	1	1; 34; 47; 54	TRINITY_DN15000_c2_g1_i11 sp|Q7Z269|SP4_POLDO; TRINITY_DN15000_c2_g1_i1 sp|Q7Z269|SP4_POLDO; TRINITY_DN15000_c2_g1_i14 sp|Q7Z269|SP4_POLDO; TRINITY_DN15000_c2_g1_i18 sp|Q7Z269|SP4_POLDO; TRINITY_DN15000_c2_g1_i7 sp|Q7Z269|SP4_POLDO	Venom serine protease OS=Polistes dominula OX=743375 PE=2 SV=1 8085.68; Venom serine protease OS=Polistes dominula OX=743375 PE=2 SV=1 11012.15; Venom serine protease OS=Polistes dominula OX=743375 PE=2 SV=1 545.87; Venom serine protease OS=Polistes dominula OX=743375 PE=2 SV=1 2544.62; Venom serine protease OS=Polistes dominula OX=743375 PE=2 SV=1 239.47	7	99	99	AVGAFCQVK	Ethanolyl(C)@6; Val->Thr@8	Val->Thr@14		0.0202979	967.5	484.757	967.48	484.747	2	1	1.1.1.1032.14	8	0.0022	16.9502	7703.8	5916.02	17.03	0.26	1504.82	0.0793	0.0524	FALSE	0
4.001	1	1; 34; 47; 54	TRINITY_DN15000_c2_g1_i11 sp|Q7Z269|SP4_POLDO; TRINITY_DN15000_c2_g1_i1 sp|Q7Z269|SP4_POLDO; TRINITY_DN15000_c2_g1_i14 sp|Q7Z269|SP4_POLDO; TRINITY_DN15000_c2_g1_i18 sp|Q7Z269|SP4_POLDO; TRINITY_DN15000_c2_g1_i7 sp|Q7Z269|SP4_POLDO	Venom serine protease OS=Polistes dominula OX=743375 PE=2 SV=1 8085.68; Venom serine protease OS=Polistes dominula OX=743375 PE=2 SV=1 11012.15; Venom serine protease OS=Polistes dominula OX=743375 PE=2 SV=1 545.87; Venom serine protease OS=Polistes dominula OX=743375 PE=2 SV=1 2544.62; Venom serine protease OS=Polistes dominula OX=743375 PE=2 SV=1 239.47	7	99	99	AVGAFCQVK	Phe->Tyr@5; Ethanolyl(C)@6	Phe->Tyr@11		-0.00163586	981.494	491.754	981.495	491.755	2	1	1.1.1.1036.14	8	0.0058	17.0795	2725.02	2412.11	17.03	0.26	832.894	0.028	0.0185	FALSE	0
6.001	1	1; 34; 47; 54	TRINITY_DN15000_c2_g1_i11 sp|Q7Z269|SP4_POLDO; TRINITY_DN15000_c2_g1_i1 sp|Q7Z269|SP4_POLDO; TRINITY_DN15000_c2_g1_i14 sp|Q7Z269|SP4_POLDO; TRINITY_DN15000_c2_g1_i18 sp|Q7Z269|SP4_POLDO; TRINITY_DN15000_c2_g1_i7 sp|Q7Z269|SP4_POLDO	Venom serine protease OS=Polistes dominula OX=743375 PE=2 SV=1 8085.68; Venom serine protease OS=Polistes dominula OX=743375 PE=2 SV=1 11012.15; Venom serine protease OS=Polistes dominula OX=743375 PE=2 SV=1 545.87; Venom serine protease OS=Polistes dominula OX=743375 PE=2 SV=1 2544.62; Venom serine protease OS=Polistes dominula OX=743375 PE=2 SV=1 239.47	7	95	94.99	AVGAFCQVK	Ethanolyl(C)@6; Lys->Arg@9	Lys->Arg@15		-0.0137758	993.493	497.754	993.507	497.761	2	2	1.1.1.1166.9	8	0.0015	21.2515	6497.43	5152.34	21.34	0.26	1872.48	0.0669	0.0442	FALSE	0
6.002	1	1; 34; 47; 54	TRINITY_DN15000_c2_g1_i11 sp|Q7Z269|SP4_POLDO; TRINITY_DN15000_c2_g1_i1 sp|Q7Z269|SP4_POLDO; TRINITY_DN15000_c2_g1_i14 sp|Q7Z269|SP4_POLDO; TRINITY_DN15000_c2_g1_i18 sp|Q7Z269|SP4_POLDO; TRINITY_DN15000_c2_g1_i7 sp|Q7Z269|SP4_POLDO	Venom serine protease OS=Polistes dominula OX=743375 PE=2 SV=1 8085.68; Venom serine protease OS=Polistes dominula OX=743375 PE=2 SV=1 11012.15; Venom serine protease OS=Polistes dominula OX=743375 PE=2 SV=1 545.87; Venom serine protease OS=Polistes dominula OX=743375 PE=2 SV=1 2544.62; Venom serine protease OS=Polistes dominula OX=743375 PE=2 SV=1 239.47	7	95	71.76	AVGAFCQVK	Ethanolyl(C)@6; Formyl(K)@9			-0.0025424	993.493	497.754	993.495	497.755	2	2	1.1.1.1166.9	8	0.0014	21.2515	6497.43	5152.34	21.34	0.26	1872.48	0.0669	0.0442	FALSE	0
7.001	1	1; 54	TRINITY_DN15000_c2_g1_i11 sp|Q7Z269|SP4_POLDO; TRINITY_DN15000_c2_g1_i1 sp|Q7Z269|SP4_POLDO	Venom serine protease OS=Polistes dominula OX=743375 PE=2 SV=1 8085.68; Venom serine protease OS=Polistes dominula OX=743375 PE=2 SV=1 11012.15	7	16.9	16.93	AVGAFCQVKATKPYIDIPER	Ala->Asp@4; Ethanolyl(C)@6	Ala->Asp@10	missed K-A@9	0.0376997	2293.22	574.311	2293.18	574.302	4	2	1.1.1.1380.9	7	0.0006	28.2432	7099.16	757.22	28.43	0.2	523.749	0.1421	0.0297	FALSE	1
7.002	1	1; 54	TRINITY_DN15000_c2_g1_i11 sp|Q7Z269|SP4_POLDO; TRINITY_DN15000_c2_g1_i1 sp|Q7Z269|SP4_POLDO	Venom serine protease OS=Polistes dominula OX=743375 PE=2 SV=1 8085.68; Venom serine protease OS=Polistes dominula OX=743375 PE=2 SV=1 11012.15	7	16.9	16.93	AVGAFCQVKATKPYIDIPER	Ethanolyl(C)@6; Ala->Asp@10	Ala->Asp@16	missed K-A@9	0.0376997	2293.22	574.311	2293.18	574.302	4	1	1.1.1.1380.9	7	0.0006	28.2432	7099.16	757.22	28.43	0.2	523.749	0.1421	0.0297	FALSE	0
2.001	1	1; 54	TRINITY_DN15000_c2_g1_i11 sp|Q7Z269|SP4_POLDO; TRINITY_DN15000_c2_g1_i1 sp|Q7Z269|SP4_POLDO	Venom serine protease OS=Polistes dominula OX=743375 PE=2 SV=1 8085.68; Venom serine protease OS=Polistes dominula OX=743375 PE=2 SV=1 11012.15	7	99	99	AVGAFCQVKATKPYIDIPER	Ethanolyl(C)@6; Ethanolyl(K)@12		missed K-A@9	0.00131422	2293.22	574.311	2293.21	574.311	4	2	1.1.1.1387.8	15	0.0091	28.472	7099.16	6400.02	28.43	0.2	2281.26	0.1421	0.0297	FALSE	1
2.002	1	1; 54	TRINITY_DN15000_c2_g1_i11 sp|Q7Z269|SP4_POLDO; TRINITY_DN15000_c2_g1_i1 sp|Q7Z269|SP4_POLDO	Venom serine protease OS=Polistes dominula OX=743375 PE=2 SV=1 8085.68; Venom serine protease OS=Polistes dominula OX=743375 PE=2 SV=1 11012.15	7	99	99	AVGAFCQVKATKPYIDIPER	Ethanolyl(C)@6; Ethanolyl(K)@9		missed K-A@9	0.00131422	2293.22	574.311	2293.21	574.311	4	2	1.1.1.1387.8	15	0.0091	28.472	7099.16	6400.02	28.43	0.2	2281.26	0.1421	0.0297	FALSE	0
2.003	1	1; 54	TRINITY_DN15000_c2_g1_i11 sp|Q7Z269|SP4_POLDO; TRINITY_DN15000_c2_g1_i1 sp|Q7Z269|SP4_POLDO	Venom serine protease OS=Polistes dominula OX=743375 PE=2 SV=1 8085.68; Venom serine protease OS=Polistes dominula OX=743375 PE=2 SV=1 11012.15	7	99	30.4	AVGAFCQVKATKPYIDIPER	Ethanolyl@N-term; Ethanolyl(C)@6		missed K-A@9	0.00131422	2293.22	574.311	2293.21	574.311	4	1	1.1.1.1380.9	7	0.0091	28.2432	7099.16	757.22	28.43	0.2	523.749	0.1421	0.0297	FALSE	0
2.004	1	1; 54	TRINITY_DN15000_c2_g1_i11 sp|Q7Z269|SP4_POLDO; TRINITY_DN15000_c2_g1_i1 sp|Q7Z269|SP4_POLDO	Venom serine protease OS=Polistes dominula OX=743375 PE=2 SV=1 8085.68; Venom serine protease OS=Polistes dominula OX=743375 PE=2 SV=1 11012.15	7	99	18.67	AVGAFCQVKATKPYIDIPER	Gly->Thr@3; Ethanolyl(C)@6	Gly->Thr@9	missed K-A@9	0.00131422	2293.22	574.311	2293.21	574.311	4	1	1.1.1.1380.9	7	0.0009	28.2432	7099.16	757.22	28.43	0.2	523.749	0.1421	0.0297	FALSE	0
5.001	1	1; 54	TRINITY_DN15000_c2_g1_i11 sp|Q7Z269|SP4_POLDO; TRINITY_DN15000_c2_g1_i1 sp|Q7Z269|SP4_POLDO	Venom serine protease OS=Polistes dominula OX=743375 PE=2 SV=1 8085.68; Venom serine protease OS=Polistes dominula OX=743375 PE=2 SV=1 11012.15	7	99	99	AVGAFCQVKATKPYIDIPER	Ethanolyl(C)@6; Ethanolyl(K)@9; Ala->Asp@10	Ala->Asp@16	missed K-A@9	0.000994059	2337.21	780.076	2337.2	780.075	3	1	1.1.1.1539.25	14	0	33.6085	1475.53	1472.44	33.59	0.2	629.713	0.0295	0.0062	FALSE	1
5.002	1	1; 54	TRINITY_DN15000_c2_g1_i11 sp|Q7Z269|SP4_POLDO; TRINITY_DN15000_c2_g1_i1 sp|Q7Z269|SP4_POLDO	Venom serine protease OS=Polistes dominula OX=743375 PE=2 SV=1 8085.68; Venom serine protease OS=Polistes dominula OX=743375 PE=2 SV=1 11012.15	7	99	99	AVGAFCQVKATKPYIDIPER	Ethanolyl(C)@6; Lys->Arg@9; Ala->Met@10	Lys->Arg@15; Ala->Met@16	missed K-A@9	0.0075192	2337.21	780.076	2337.2	780.073	3	1	1.1.1.1539.25	14	0	33.6085	1475.53	1472.44	33.59	0.2	629.713	0.0295	0.0062	FALSE	0
5.003	1	1; 54	TRINITY_DN15000_c2_g1_i11 sp|Q7Z269|SP4_POLDO; TRINITY_DN15000_c2_g1_i1 sp|Q7Z269|SP4_POLDO	Venom serine protease OS=Polistes dominula OX=743375 PE=2 SV=1 8085.68; Venom serine protease OS=Polistes dominula OX=743375 PE=2 SV=1 11012.15	7	99	97.54	AVGAFCQVKATKPYIDIPER	Ethanolyl(C)@6; Lys->Met@9; Ala->Arg@10	Lys->Met@15; Ala->Arg@16	missed K-A@9	0.0075192	2337.21	780.076	2337.2	780.073	3	1	1.1.1.1539.25	14	0	33.6085	1475.53	1472.44	33.59	0.2	629.713	0.0295	0.0062	FALSE	0
5.004	1	1; 54	TRINITY_DN15000_c2_g1_i11 sp|Q7Z269|SP4_POLDO; TRINITY_DN15000_c2_g1_i1 sp|Q7Z269|SP4_POLDO	Venom serine protease OS=Polistes dominula OX=743375 PE=2 SV=1 8085.68; Venom serine protease OS=Polistes dominula OX=743375 PE=2 SV=1 11012.15	7	99	97.54	AVGAFCQVKATKPYIDIPER	Ethanolyl(C)@6; Formyl(K)@9; Ala->Met@10	Ala->Met@16	missed K-A@9	0.0187526	2337.21	780.076	2337.19	780.069	3	1	1.1.1.1539.25	14	0	33.6085	1475.53	1472.44	33.59	0.2	629.713	0.0295	0.0062	FALSE	0
8.001	1	1; 54	TRINITY_DN15000_c2_g1_i11 sp|Q7Z269|SP4_POLDO; TRINITY_DN15000_c2_g1_i1 sp|Q7Z269|SP4_POLDO	Venom serine protease OS=Polistes dominula OX=743375 PE=2 SV=1 8085.68; Venom serine protease OS=Polistes dominula OX=743375 PE=2 SV=1 11012.15	16	99	99	ATKPYIDIPER				0.000672687	1301.7	434.907	1301.7	434.907	3	8	1.1.1.1153.5	16	1	20.8227	74177.8	63178.9	20.88	0.2	44553.9	0.8165	0.522	TRUE	1
10.001	1	1; 54	TRINITY_DN15000_c2_g1_i11 sp|Q7Z269|SP4_POLDO; TRINITY_DN15000_c2_g1_i1 sp|Q7Z269|SP4_POLDO	Venom serine protease OS=Polistes dominula OX=743375 PE=2 SV=1 8085.68; Venom serine protease OS=Polistes dominula OX=743375 PE=2 SV=1 11012.15	16	99	99	ATKPYIDIPER	Pro->pyro-Glu(P)@4			0.000899373	1315.68	439.567	1315.68	439.566	3	4	1.1.1.1155.8	13	0.0005	20.8907	2601.03	2542.96	20.88	0.2	1557.31	0.0286	0.0183	FALSE	1
10.002	1	1; 54	TRINITY_DN15000_c2_g1_i11 sp|Q7Z269|SP4_POLDO; TRINITY_DN15000_c2_g1_i1 sp|Q7Z269|SP4_POLDO	Venom serine protease OS=Polistes dominula OX=743375 PE=2 SV=1 8085.68; Venom serine protease OS=Polistes dominula OX=743375 PE=2 SV=1 11012.15	16	99	99	ATKPYIDIPER	Pro->pyro-Glu(P)@9			0.000899373	1315.68	439.567	1315.68	439.566	3	1	1.1.1.1156.4	13	0.0005	20.92	2601.03	2328.74	20.88	0.2	1450.93	0.0286	0.0183	FALSE	0
12.001	1	1; 54	TRINITY_DN15000_c2_g1_i11 sp|Q7Z269|SP4_POLDO; TRINITY_DN15000_c2_g1_i1 sp|Q7Z269|SP4_POLDO	Venom serine protease OS=Polistes dominula OX=743375 PE=2 SV=1 8085.68; Venom serine protease OS=Polistes dominula OX=743375 PE=2 SV=1 11012.15	16	99	99	ATKPYIDIPER	Formyl@N-term			-0.00486232	1329.69	444.237	1329.69	444.238	3	2	1.1.1.1192.4	10	0.0016	22.0855	829.41	654.16	22.05	0.19	755.683	0.0091	0.0058	FALSE	1
12.002	1	1; 54	TRINITY_DN15000_c2_g1_i11 sp|Q7Z269|SP4_POLDO; TRINITY_DN15000_c2_g1_i1 sp|Q7Z269|SP4_POLDO	Venom serine protease OS=Polistes dominula OX=743375 PE=2 SV=1 8085.68; Venom serine protease OS=Polistes dominula OX=743375 PE=2 SV=1 11012.15	16	99	58.68	ATKPYIDIPER	Thr->Glu@2	Thr->Glu@17		-0.00486232	1329.69	444.237	1329.69	444.238	3	2	1.1.1.1192.4	10	0.0012	22.0855	829.41	654.16	22.05	0.19	755.683	0.0091	0.0058	FALSE	0
11.001	1	1; 54	TRINITY_DN15000_c2_g1_i11 sp|Q7Z269|SP4_POLDO; TRINITY_DN15000_c2_g1_i1 sp|Q7Z269|SP4_POLDO	Venom serine protease OS=Polistes dominula OX=743375 PE=2 SV=1 8085.68; Venom serine protease OS=Polistes dominula OX=743375 PE=2 SV=1 11012.15	16	99	99	ATKPYIDIPER	Asp->Cys@7; Ethanolyl(C)@7	Asp->Cys@22		-0.0206269	1333.69	445.569	1333.71	445.576	3	1	1.1.1.1158.7	12	0.0003	20.9877	1899.21	1111.26	20.88	0.2	1800.23	0.0209	0.0134	FALSE	1
9.001	1	1; 54	TRINITY_DN15000_c2_g1_i11 sp|Q7Z269|SP4_POLDO; TRINITY_DN15000_c2_g1_i1 sp|Q7Z269|SP4_POLDO	Venom serine protease OS=Polistes dominula OX=743375 PE=2 SV=1 8085.68; Venom serine protease OS=Polistes dominula OX=743375 PE=2 SV=1 11012.15	16	99	99	ATKPYIDIPER	Ethanolyl(K)@3			-0.00110819	1345.72	449.582	1345.72	449.582	3	5	1.1.1.1161.5	12	0.0085	21.0832	3426.21	3381	21.11	0.23	2630.72	0.0377	0.0241	FALSE	1
9.002	1					99	21.34	VTAEVMLGSGVKR				-0.0157124	1345.72	449.582	1345.74	449.587	3	1	1.1.1.1171.9	5	1	21.41	3426.21	161.09	21.11	0.23	374.999	1	1	TRUE	0
13.001	1	1; 54	TRINITY_DN15000_c2_g1_i11 sp|Q7Z269|SP4_POLDO; TRINITY_DN15000_c2_g1_i1 sp|Q7Z269|SP4_POLDO	Venom serine protease OS=Polistes dominula OX=743375 PE=2 SV=1 8085.68; Venom serine protease OS=Polistes dominula OX=743375 PE=2 SV=1 11012.15	16	77.2	77.24	ATKPYIDIPER	Ala->Asp@1; Ethanolyl(K)@3	Ala->Asp@16		-0.00158479	1389.71	695.864	1389.71	695.864	2	2	1.1.1.1385.23	9	0	28.419	1494.97	1437.95	28.4	0.23	618.367	0.0165	0.0105	FALSE	1
13.002	1	1; 54	TRINITY_DN15000_c2_g1_i11 sp|Q7Z269|SP4_POLDO; TRINITY_DN15000_c2_g1_i1 sp|Q7Z269|SP4_POLDO	Venom serine protease OS=Polistes dominula OX=743375 PE=2 SV=1 8085.68; Venom serine protease OS=Polistes dominula OX=743375 PE=2 SV=1 11012.15	16	77.2	70.63	ATKPYIDIPER	Ala->Met@1; Lys->Arg@3	Ala->Met@16; Lys->Arg@18		0.00494035	1389.71	695.864	1389.71	695.861	2	2	1.1.1.1385.23	9	0	28.419	1494.97	1437.95	28.4	0.23	618.367	0.0165	0.0105	FALSE	0
13.003	1	1; 54	TRINITY_DN15000_c2_g1_i11 sp|Q7Z269|SP4_POLDO; TRINITY_DN15000_c2_g1_i1 sp|Q7Z269|SP4_POLDO	Venom serine protease OS=Polistes dominula OX=743375 PE=2 SV=1 8085.68; Venom serine protease OS=Polistes dominula OX=743375 PE=2 SV=1 11012.15	16	77.2	55.61	ATKPYIDIPER	Acetyl@N-term; Thr->Cys@2; Ethanolyl(C)@2	Acetyl@16; Thr->Cys@17		0.0161737	1389.71	695.864	1389.7	695.855	2	2	1.1.1.1385.23	9	0	28.419	1494.97	1437.95	28.4	0.23	618.367	0.0165	0.0105	FALSE	0
14.001	1	1; 54	TRINITY_DN15000_c2_g1_i11 sp|Q7Z269|SP4_POLDO; TRINITY_DN15000_c2_g1_i1 sp|Q7Z269|SP4_POLDO	Venom serine protease OS=Polistes dominula OX=743375 PE=2 SV=1 8085.68; Venom serine protease OS=Polistes dominula OX=743375 PE=2 SV=1 11012.15	19	99	99	PYIDIPER			cleaved K-P@N-term	-0.0110862	1001.51	501.761	1001.52	501.766	2	1	1.1.1.1260.9	9	0.0798	24.2995	1289.18	1185.96	24.23	0.39	851.737	1	0.0091	FALSE	1
14.002	1					99	17.72	LCIQYYR	Ethanolyl(C)@2			0.00667238	1001.51	501.761	1001.5	501.758	2	1	1.1.1.1262.14	5	1	24.3686	1289.18	1064.02	24.23	0.39	917.023	1	1	TRUE	0
2465	1					29.9	29.86	ANISKPLSRTFNVIPFVTK				-0.0140709	2131.2	711.408	2131.22	711.412	3	3	1.1.1.1693.12	6	1	38.822	14830	10224	38.74	0.17	1429.49	1	1	TRUE	0
2465	1	1; 54	TRINITY_DN15000_c2_g1_i11 sp|Q7Z269|SP4_POLDO; TRINITY_DN15000_c2_g1_i1 sp|Q7Z269|SP4_POLDO	Venom serine protease OS=Polistes dominula OX=743375 PE=2 SV=1 8085.68; Venom serine protease OS=Polistes dominula OX=743375 PE=2 SV=1 11012.15	21	29.9	21.7	IDIPERLIDSSEHGLIQR	Ser->Lys@10	Ser->Lys@30	cleaved Y-I@N-term; missed R-L@6	0.0263373	2131.2	711.408	2131.18	711.399	3	1	1.1.1.1694.11	8	0.0003	38.8555	14830	6383.11	38.74	0.17	2276	0.5	0.3254	TRUE	0
2465	1	1; 54	TRINITY_DN15000_c2_g1_i11 sp|Q7Z269|SP4_POLDO; TRINITY_DN15000_c2_g1_i1 sp|Q7Z269|SP4_POLDO	Venom serine protease OS=Polistes dominula OX=743375 PE=2 SV=1 8085.68; Venom serine protease OS=Polistes dominula OX=743375 PE=2 SV=1 11012.15	21	29.9	21.7	IDIPERLIDSSEHGLIQR	Ser->Lys@11	Ser->Lys@31	cleaved Y-I@N-term; missed R-L@6	0.0263373	2131.2	711.408	2131.18	711.399	3	1	1.1.1.1694.11	8	0.0003	38.8555	14830	6383.11	38.74	0.17	2276	0.5	0.3254	TRUE	0
15.001	1	1; 54	TRINITY_DN15000_c2_g1_i11 sp|Q7Z269|SP4_POLDO; TRINITY_DN15000_c2_g1_i1 sp|Q7Z269|SP4_POLDO	Venom serine protease OS=Polistes dominula OX=743375 PE=2 SV=1 8085.68; Venom serine protease OS=Polistes dominula OX=743375 PE=2 SV=1 11012.15	27	99	99	LIDSSEHGLIQR	Phospho(S)@4	Phospho(S)@30		-0.000750001	1446.69	483.236	1446.69	483.236	3	32	1.1.1.1173.9	10	0.0019	21.4747	5054.77	4659.98	21.53	0.42	1404.6	0.3175	0.1109	FALSE	1
15.002	1	1; 54	TRINITY_DN15000_c2_g1_i11 sp|Q7Z269|SP4_POLDO; TRINITY_DN15000_c2_g1_i1 sp|Q7Z269|SP4_POLDO	Venom serine protease OS=Polistes dominula OX=743375 PE=2 SV=1 8085.68; Venom serine protease OS=Polistes dominula OX=743375 PE=2 SV=1 11012.15	27	99	99	LIDSSEHGLIQR	Phospho(D)@3	Phospho(D)@29		-0.00143856	1446.69	724.35	1446.69	724.351	2	2	1.1.1.1299.28	13	0.0001	25.5894	1763.68	1750.15	25.57	0.46	687.443	0.1108	0.0387	FALSE	0
15.003	1	1; 54	TRINITY_DN15000_c2_g1_i11 sp|Q7Z269|SP4_POLDO; TRINITY_DN15000_c2_g1_i1 sp|Q7Z269|SP4_POLDO	Venom serine protease OS=Polistes dominula OX=743375 PE=2 SV=1 8085.68; Venom serine protease OS=Polistes dominula OX=743375 PE=2 SV=1 11012.15	27	99	99	LIDSSEHGLIQR	Phospho(S)@5	Phospho(S)@31		-0.000750001	1446.69	483.236	1446.69	483.236	3	21	1.1.1.1208.9	13	0.0019	22.6124	4161.71	4034.77	22.67	0.39	1114.6	0.2614	0.0913	FALSE	0
15.004	1					99	27.13	LLCGMYTQICSK	Ethanolyl(C)@3; Ethanolyl(C)@10			-0.00276378	1446.69	483.237	1446.69	483.238	3	9	1.1.1.1350.7	5	1	27.2486	1037.83	1008.03	27.31	0.2	723.231	1	1	TRUE	0
16.001	1	1; 54	TRINITY_DN15000_c2_g1_i11 sp|Q7Z269|SP4_POLDO; TRINITY_DN15000_c2_g1_i1 sp|Q7Z269|SP4_POLDO	Venom serine protease OS=Polistes dominula OX=743375 PE=2 SV=1 8085.68; Venom serine protease OS=Polistes dominula OX=743375 PE=2 SV=1 11012.15	27	99	99	LIDSSEHGLIQR	Sulfo(S)@4	Sulfo(S)@30		0.00876583	1446.69	483.236	1446.68	483.233	3	1	1.1.1.1194.6	13	0	22.1528	4937.9	4376.64	22.08	0.2	1341.77	0.3102	0.1083	FALSE	1
17.001	1	1; 5; 12; 23; 27; 47; 54	TRINITY_DN15000_c2_g1_i11 sp|Q7Z269|SP4_POLDO; TRINITY_DN15000_c2_g1_i1 sp|Q7Z269|SP4_POLDO; TRINITY_DN14693_c0_g2_i7 sp|Q7Z269|SP4_POLDO; TRINITY_DN15000_c2_g1_i14 sp|Q7Z269|SP4_POLDO; TRINITY_DN13651_c0_g1_i3 sp|Q7Z269|SP4_POLDO; TRINITY_DN15000_c2_g1_i18 sp|Q7Z269|SP4_POLDO; TRINITY_DN14520_c3_g2_i6 sp|Q8MQS8|SP34_APIME; TRINITY_DN14520_c3_g2_i10 sp|Q8MQS8|SP34_APIME; TRINITY_DN14520_c3_g2_i9 …	Venom serine protease OS=Polistes dominula OX=743375 PE=2 SV=1 8085.68; Venom serine protease OS=Polistes dominula OX=743375 PE=2 SV=1 11012.15; Venom serine protease OS=Polistes dominula OX=743375 PE=2 SV=1 1973.69; Venom serine protease OS=Polistes dominula OX=743375 PE=2 SV=1 545.87; Venom serine protease OS=Polistes dominula OX=743375 PE=2 SV=1 9203.33; Venom serine protease OS=Polistes domin…	47	73.9	73.88	CGWTNK	Ethanolyl(C)@1			-0.000596457	751.332	376.673	751.332	376.673	2	4	1.1.1.751.4	9	1	7.96793	7212.5	7008.4	7.96	0.19	4975.72	1	1	TRUE	0
18.001	1	1; 47; 54	TRINITY_DN15000_c2_g1_i11 sp|Q7Z269|SP4_POLDO; TRINITY_DN15000_c2_g1_i1 sp|Q7Z269|SP4_POLDO; TRINITY_DN15000_c2_g1_i14 sp|Q7Z269|SP4_POLDO	Venom serine protease OS=Polistes dominula OX=743375 PE=2 SV=1 8085.68; Venom serine protease OS=Polistes dominula OX=743375 PE=2 SV=1 11012.15; Venom serine protease OS=Polistes dominula OX=743375 PE=2 SV=1 545.87	56	99	99	RIVGGVEAGVNEYPFPILLIFASSR	Gly->Gln@4; Glu->Arg@12	Gly->Gln@59; Glu->Arg@67	missed R-I@1	-0.0370127	2801.53	934.852	2801.57	934.864	3	1	1.1.1.1907.30	11	0	46.1323	769.53	691.62	46.11	0.14	1397.45	0.0833	0.004	FALSE	0
18.002	1	1; 47; 54	TRINITY_DN15000_c2_g1_i11 sp|Q7Z269|SP4_POLDO; TRINITY_DN15000_c2_g1_i1 sp|Q7Z269|SP4_POLDO; TRINITY_DN15000_c2_g1_i14 sp|Q7Z269|SP4_POLDO	Venom serine protease OS=Polistes dominula OX=743375 PE=2 SV=1 8085.68; Venom serine protease OS=Polistes dominula OX=743375 PE=2 SV=1 11012.15; Venom serine protease OS=Polistes dominula OX=743375 PE=2 SV=1 545.87	56	99	99	RIVGGVEAGVNEYPFPILLIFASSR	Gly->Gln@5; Glu->Arg@12	Gly->Gln@60; Glu->Arg@67	missed R-I@1	-0.0370127	2801.53	934.852	2801.57	934.864	3	1	1.1.1.1907.30	11	0	46.1323	769.53	691.62	46.11	0.14	1397.45	0.0833	0.004	FALSE	0
18.003	1	1; 47; 54	TRINITY_DN15000_c2_g1_i11 sp|Q7Z269|SP4_POLDO; TRINITY_DN15000_c2_g1_i1 sp|Q7Z269|SP4_POLDO; TRINITY_DN15000_c2_g1_i14 sp|Q7Z269|SP4_POLDO	Venom serine protease OS=Polistes dominula OX=743375 PE=2 SV=1 8085.68; Venom serine protease OS=Polistes dominula OX=743375 PE=2 SV=1 11012.15; Venom serine protease OS=Polistes dominula OX=743375 PE=2 SV=1 545.87	56	99	99	RIVGGVEAGVNEYPFPILLIFASSR	Gly->Gln@9; Glu->Arg@12	Gly->Gln@64; Glu->Arg@67	missed R-I@1	-0.0370127	2801.53	934.852	2801.57	934.864	3	1	1.1.1.1907.30	11	0	46.1323	769.53	691.62	46.11	0.14	1397.45	0.0833	0.004	FALSE	0
18.004	1	1; 47; 54	TRINITY_DN15000_c2_g1_i11 sp|Q7Z269|SP4_POLDO; TRINITY_DN15000_c2_g1_i1 sp|Q7Z269|SP4_POLDO; TRINITY_DN15000_c2_g1_i14 sp|Q7Z269|SP4_POLDO	Venom serine protease OS=Polistes dominula OX=743375 PE=2 SV=1 8085.68; Venom serine protease OS=Polistes dominula OX=743375 PE=2 SV=1 11012.15; Venom serine protease OS=Polistes dominula OX=743375 PE=2 SV=1 545.87	56	99	99	RIVGGVEAGVNEYPFPILLIFASSR	Gly->Phe@9; Glu->His@12	Gly->Phe@64; Glu->His@67	missed R-I@1	-0.00464995	2801.53	934.852	2801.54	934.853	3	1	1.1.1.1907.30	11	0	46.1323	769.53	691.62	46.11	0.14	1397.45	0.0833	0.004	FALSE	0
18.005	1	1; 47; 54	TRINITY_DN15000_c2_g1_i11 sp|Q7Z269|SP4_POLDO; TRINITY_DN15000_c2_g1_i1 sp|Q7Z269|SP4_POLDO; TRINITY_DN15000_c2_g1_i14 sp|Q7Z269|SP4_POLDO	Venom serine protease OS=Polistes dominula OX=743375 PE=2 SV=1 8085.68; Venom serine protease OS=Polistes dominula OX=743375 PE=2 SV=1 11012.15; Venom serine protease OS=Polistes dominula OX=743375 PE=2 SV=1 545.87	56	99	99	RIVGGVEAGVNEYPFPILLIFASSR	Gly->His@9; Glu->Phe@12	Gly->His@64; Glu->Phe@67	missed R-I@1	-0.00464995	2801.53	934.852	2801.54	934.853	3	1	1.1.1.1907.30	11	0	46.1323	769.53	691.62	46.11	0.14	1397.45	0.0833	0.004	FALSE	0
18.006	1	1; 47; 54	TRINITY_DN15000_c2_g1_i11 sp|Q7Z269|SP4_POLDO; TRINITY_DN15000_c2_g1_i1 sp|Q7Z269|SP4_POLDO; TRINITY_DN15000_c2_g1_i14 sp|Q7Z269|SP4_POLDO	Venom serine protease OS=Polistes dominula OX=743375 PE=2 SV=1 8085.68; Venom serine protease OS=Polistes dominula OX=743375 PE=2 SV=1 11012.15; Venom serine protease OS=Polistes dominula OX=743375 PE=2 SV=1 545.87	56	99	99	RIVGGVEAGVNEYPFPILLIFASSR	Hex(N)@11; Tyr->Val@13	Hex(N)@66; Tyr->Val@68	missed R-I@1	0.000710227	2801.53	934.852	2801.53	934.852	3	1	1.1.1.1907.30	11	0	46.1323	769.53	691.62	46.11	0.14	1397.45	0.0833	0.004	FALSE	0
18.007	1	1; 47; 54	TRINITY_DN15000_c2_g1_i11 sp|Q7Z269|SP4_POLDO; TRINITY_DN15000_c2_g1_i1 sp|Q7Z269|SP4_POLDO; TRINITY_DN15000_c2_g1_i14 sp|Q7Z269|SP4_POLDO	Venom serine protease OS=Polistes dominula OX=743375 PE=2 SV=1 8085.68; Venom serine protease OS=Polistes dominula OX=743375 PE=2 SV=1 11012.15; Venom serine protease OS=Polistes dominula OX=743375 PE=2 SV=1 545.87	56	99	99	RIVGGVEAGVNEYPFPILLIFASSR	Acetyl@N-term; Gly->Leu@4	Acetyl@56; Gly->Leu@59	missed R-I@1	-0.0145459	2801.53	934.852	2801.55	934.857	3	1	1.1.1.1907.30	10	0	46.1323	769.53	691.62	46.11	0.14	1397.45	0.0833	0.004	FALSE	0
18.008	1	1; 47; 54	TRINITY_DN15000_c2_g1_i11 sp|Q7Z269|SP4_POLDO; TRINITY_DN15000_c2_g1_i1 sp|Q7Z269|SP4_POLDO; TRINITY_DN15000_c2_g1_i14 sp|Q7Z269|SP4_POLDO	Venom serine protease OS=Polistes dominula OX=743375 PE=2 SV=1 8085.68; Venom serine protease OS=Polistes dominula OX=743375 PE=2 SV=1 11012.15; Venom serine protease OS=Polistes dominula OX=743375 PE=2 SV=1 545.87	56	99	99	RIVGGVEAGVNEYPFPILLIFASSR	Acetyl@N-term; Gly->Leu@5	Acetyl@56; Gly->Leu@60	missed R-I@1	-0.0145459	2801.53	934.852	2801.55	934.857	3	1	1.1.1.1907.30	10	0	46.1323	769.53	691.62	46.11	0.14	1397.45	0.0833	0.004	FALSE	0
18.009	1	1; 47; 54	TRINITY_DN15000_c2_g1_i11 sp|Q7Z269|SP4_POLDO; TRINITY_DN15000_c2_g1_i1 sp|Q7Z269|SP4_POLDO; TRINITY_DN15000_c2_g1_i14 sp|Q7Z269|SP4_POLDO	Venom serine protease OS=Polistes dominula OX=743375 PE=2 SV=1 8085.68; Venom serine protease OS=Polistes dominula OX=743375 PE=2 SV=1 11012.15; Venom serine protease OS=Polistes dominula OX=743375 PE=2 SV=1 545.87	56	99	99	RIVGGVEAGVNEYPFPILLIFASSR	Acetyl@N-term; Gly->Leu@9	Acetyl@56; Gly->Leu@64	missed R-I@1	-0.0145459	2801.53	934.852	2801.55	934.857	3	1	1.1.1.1907.30	10	0	46.1323	769.53	691.62	46.11	0.14	1397.45	0.0833	0.004	FALSE	0
19.001	1	1; 47; 54	TRINITY_DN15000_c2_g1_i11 sp|Q7Z269|SP4_POLDO; TRINITY_DN15000_c2_g1_i1 sp|Q7Z269|SP4_POLDO; TRINITY_DN15000_c2_g1_i14 sp|Q7Z269|SP4_POLDO	Venom serine protease OS=Polistes dominula OX=743375 PE=2 SV=1 8085.68; Venom serine protease OS=Polistes dominula OX=743375 PE=2 SV=1 11012.15; Venom serine protease OS=Polistes dominula OX=743375 PE=2 SV=1 545.87	56	99	99	RIVGGVEAGVNEYPFPILLIFASSR	Gly->Cys@9; Ethanolyl(C)@9; Glu->His@12	Gly->Cys@64; Glu->His@67	missed R-I@1	0.0283647	2801.53	934.852	2801.51	934.842	3	1	1.1.1.1907.30	11	0	46.1323	769.53	691.62	46.11	0.14	1397.45	0.0833	0.004	FALSE	0
19.002	1	1; 47; 54	TRINITY_DN15000_c2_g1_i11 sp|Q7Z269|SP4_POLDO; TRINITY_DN15000_c2_g1_i1 sp|Q7Z269|SP4_POLDO; TRINITY_DN15000_c2_g1_i14 sp|Q7Z269|SP4_POLDO	Venom serine protease OS=Polistes dominula OX=743375 PE=2 SV=1 8085.68; Venom serine protease OS=Polistes dominula OX=743375 PE=2 SV=1 11012.15; Venom serine protease OS=Polistes dominula OX=743375 PE=2 SV=1 545.87	56	99	99	RIVGGVEAGVNEYPFPILLIFASSR	Gly->His@9; Glu->Cys@12; Ethanolyl(C)@12	Gly->His@64; Glu->Cys@67	missed R-I@1	0.0283647	2801.53	934.852	2801.51	934.842	3	1	1.1.1.1907.30	11	0	46.1323	769.53	691.62	46.11	0.14	1397.45	0.0833	0.004	FALSE	0
19.003	1	1; 47; 54	TRINITY_DN15000_c2_g1_i11 sp|Q7Z269|SP4_POLDO; TRINITY_DN15000_c2_g1_i1 sp|Q7Z269|SP4_POLDO; TRINITY_DN15000_c2_g1_i14 sp|Q7Z269|SP4_POLDO	Venom serine protease OS=Polistes dominula OX=743375 PE=2 SV=1 8085.68; Venom serine protease OS=Polistes dominula OX=743375 PE=2 SV=1 11012.15; Venom serine protease OS=Polistes dominula OX=743375 PE=2 SV=1 545.87	56	99	99	RIVGGVEAGVNEYPFPILLIFASSR	Val->Tyr@10; Glu->Tyr@12	Val->Tyr@65; Glu->Tyr@67	missed R-I@1	0.042969	2801.53	934.852	2801.49	934.837	3	1	1.1.1.1907.30	11	0	46.1323	769.53	691.62	46.11	0.14	1397.45	0.0833	0.004	FALSE	0
21.001	1	1; 47; 54	TRINITY_DN15000_c2_g1_i11 sp|Q7Z269|SP4_POLDO; TRINITY_DN15000_c2_g1_i1 sp|Q7Z269|SP4_POLDO; TRINITY_DN15000_c2_g1_i14 sp|Q7Z269|SP4_POLDO; TRINITY_DN15000_c2_g1_i18 sp|Q7Z269|SP4_POLDO	Venom serine protease OS=Polistes dominula OX=743375 PE=2 SV=1 8085.68; Venom serine protease OS=Polistes dominula OX=743375 PE=2 SV=1 11012.15; Venom serine protease OS=Polistes dominula OX=743375 PE=2 SV=1 545.87; Venom serine protease OS=Polistes dominula OX=743375 PE=2 SV=1 2544.62	57	99	99	IVGGVEAGVNEYPFPIL			cleaved L-L@C-term	0.000304496	1772.94	887.475	1772.93	887.475	2	8	1.1.1.1811.21	13	0.0457	42.8396	20095	6011.11	42.93	0.11	1353.82	0.7732	0.1039	FALSE	0
31.001	1	1; 47; 54	TRINITY_DN15000_c2_g1_i11 sp|Q7Z269|SP4_POLDO; TRINITY_DN15000_c2_g1_i1 sp|Q7Z269|SP4_POLDO; TRINITY_DN15000_c2_g1_i14 sp|Q7Z269|SP4_POLDO; TRINITY_DN15000_c2_g1_i18 sp|Q7Z269|SP4_POLDO	Venom serine protease OS=Polistes dominula OX=743375 PE=2 SV=1 8085.68; Venom serine protease OS=Polistes dominula OX=743375 PE=2 SV=1 11012.15; Venom serine protease OS=Polistes dominula OX=743375 PE=2 SV=1 545.87; Venom serine protease OS=Polistes dominula OX=743375 PE=2 SV=1 2544.62	57	34.7	34.72	IVGGVEAGVNEYPFPIL	Deamidated(N)@10; Glu->Lys@11	Glu->Lys@67	cleaved L-L@C-term	-0.0328003	1772.94	591.987	1772.97	591.998	3	1	1.1.1.1813.7	12	0	42.8991	3449.35	2791.1	42.96	0.11	1003.75	0.1327	0.0178	FALSE	0
29.001	1	1; 47; 54	TRINITY_DN15000_c2_g1_i11 sp|Q7Z269|SP4_POLDO; TRINITY_DN15000_c2_g1_i1 sp|Q7Z269|SP4_POLDO; TRINITY_DN15000_c2_g1_i14 sp|Q7Z269|SP4_POLDO; TRINITY_DN15000_c2_g1_i18 sp|Q7Z269|SP4_POLDO	Venom serine protease OS=Polistes dominula OX=743375 PE=2 SV=1 8085.68; Venom serine protease OS=Polistes dominula OX=743375 PE=2 SV=1 11012.15; Venom serine protease OS=Polistes dominula OX=743375 PE=2 SV=1 545.87; Venom serine protease OS=Polistes dominula OX=743375 PE=2 SV=1 2544.62	57	68.9	68.89	IVGGVEAGVNEYPFPIL	Cation:Na(E)@11		cleaved L-L@C-term	-0.00215827	1794.91	898.465	1794.92	898.466	2	1	1.1.1.1813.21	11	0.0001	42.9107	1822.84	1671.31	42.93	0.11	1030.52	0.0701	0.0094	FALSE	0
25.001	1	1; 47; 54	TRINITY_DN15000_c2_g1_i11 sp|Q7Z269|SP4_POLDO; TRINITY_DN15000_c2_g1_i1 sp|Q7Z269|SP4_POLDO; TRINITY_DN15000_c2_g1_i14 sp|Q7Z269|SP4_POLDO; TRINITY_DN15000_c2_g1_i18 sp|Q7Z269|SP4_POLDO	Venom serine protease OS=Polistes dominula OX=743375 PE=2 SV=1 8085.68; Venom serine protease OS=Polistes dominula OX=743375 PE=2 SV=1 11012.15; Venom serine protease OS=Polistes dominula OX=743375 PE=2 SV=1 545.87; Venom serine protease OS=Polistes dominula OX=743375 PE=2 SV=1 2544.62	57	99	99	IVGGVEAGVNEYPFPIL	Ethanolyl@N-term		cleaved L-L@C-term	-0.00554299	1816.96	909.485	1816.96	909.488	2	1	1.1.1.1814.25	12	0.0003	42.9494	623.65	609.67	42.96	0.14	753.071	0.024	0.0032	FALSE	0
30.001	1	1; 47; 54	TRINITY_DN15000_c2_g1_i11 sp|Q7Z269|SP4_POLDO; TRINITY_DN15000_c2_g1_i1 sp|Q7Z269|SP4_POLDO; TRINITY_DN15000_c2_g1_i14 sp|Q7Z269|SP4_POLDO; TRINITY_DN15000_c2_g1_i18 sp|Q7Z269|SP4_POLDO	Venom serine protease OS=Polistes dominula OX=743375 PE=2 SV=1 8085.68; Venom serine protease OS=Polistes dominula OX=743375 PE=2 SV=1 11012.15; Venom serine protease OS=Polistes dominula OX=743375 PE=2 SV=1 545.87; Venom serine protease OS=Polistes dominula OX=743375 PE=2 SV=1 2544.62	57	54.6	54.59	IVGGVEAGVNEYPFPILL			cleaved L-I@C-term	-0.00185287	1886.02	944.016	1886.02	944.017	2	1	1.1.1.1861.19	7	0.0504	44.5558	379.24	365.71	44.56	0.14	293.264	1	0.002	FALSE	0
20.001	1	1; 47; 54	TRINITY_DN15000_c2_g1_i11 sp|Q7Z269|SP4_POLDO; TRINITY_DN15000_c2_g1_i1 sp|Q7Z269|SP4_POLDO; TRINITY_DN15000_c2_g1_i14 sp|Q7Z269|SP4_POLDO	Venom serine protease OS=Polistes dominula OX=743375 PE=2 SV=1 8085.68; Venom serine protease OS=Polistes dominula OX=743375 PE=2 SV=1 11012.15; Venom serine protease OS=Polistes dominula OX=743375 PE=2 SV=1 545.87	57	99	99	IVGGVEAGVNEYPFPILLIFASSR				0.00482202	2547.38	850.134	2547.37	850.132	3	10	1.1.1.1905.26	16	1	46.0607	26677.5	17999.3	46.14	0.14	1308.98	0.171	0.1378	TRUE	0
20.002	1	1; 47; 54	TRINITY_DN15000_c2_g1_i11 sp|Q7Z269|SP4_POLDO; TRINITY_DN15000_c2_g1_i1 sp|Q7Z269|SP4_POLDO; TRINITY_DN15000_c2_g1_i14 sp|Q7Z269|SP4_POLDO	Venom serine protease OS=Polistes dominula OX=743375 PE=2 SV=1 8085.68; Venom serine protease OS=Polistes dominula OX=743375 PE=2 SV=1 11012.15; Venom serine protease OS=Polistes dominula OX=743375 PE=2 SV=1 545.87	57	99	99	IVGGVEAGVNEYPFPILLIFASSR	Ser->Asp@22; Arg->Lys@24	Ser->Asp@78; Arg->Lys@80		0.0160554	2547.38	850.134	2547.36	850.128	3	1	1.1.1.1903.30	18	0	45.9958	26677.5	4901.11	46.14	0.14	1767.63	0.171	0.1378	TRUE	0
20.003	1	1; 47; 54	TRINITY_DN15000_c2_g1_i11 sp|Q7Z269|SP4_POLDO; TRINITY_DN15000_c2_g1_i1 sp|Q7Z269|SP4_POLDO; TRINITY_DN15000_c2_g1_i14 sp|Q7Z269|SP4_POLDO	Venom serine protease OS=Polistes dominula OX=743375 PE=2 SV=1 8085.68; Venom serine protease OS=Polistes dominula OX=743375 PE=2 SV=1 11012.15; Venom serine protease OS=Polistes dominula OX=743375 PE=2 SV=1 545.87	57	99	99	IVGGVEAGVNEYPFPILLIFASSR	Ser->Asp@23; Arg->Lys@24	Ser->Asp@79; Arg->Lys@80		0.0160554	2547.38	850.134	2547.36	850.128	3	1	1.1.1.1903.30	18	0	45.9958	26677.5	4901.11	46.14	0.14	1767.63	0.171	0.1378	TRUE	0
20.004	1	1; 47; 54	TRINITY_DN15000_c2_g1_i11 sp|Q7Z269|SP4_POLDO; TRINITY_DN15000_c2_g1_i1 sp|Q7Z269|SP4_POLDO; TRINITY_DN15000_c2_g1_i14 sp|Q7Z269|SP4_POLDO	Venom serine protease OS=Polistes dominula OX=743375 PE=2 SV=1 8085.68; Venom serine protease OS=Polistes dominula OX=743375 PE=2 SV=1 11012.15; Venom serine protease OS=Polistes dominula OX=743375 PE=2 SV=1 545.87	57	99	99	IVGGVEAGVNEYPFPILLIFASSR	Ser->Lys@22; Arg->Asp@24	Ser->Lys@78; Arg->Asp@80		0.0160554	2547.38	850.134	2547.36	850.128	3	1	1.1.1.1903.30	18	0	45.9958	26677.5	4901.11	46.14	0.14	1767.63	0.171	0.1378	TRUE	0
20.005	1	1; 47; 54	TRINITY_DN15000_c2_g1_i11 sp|Q7Z269|SP4_POLDO; TRINITY_DN15000_c2_g1_i1 sp|Q7Z269|SP4_POLDO; TRINITY_DN15000_c2_g1_i14 sp|Q7Z269|SP4_POLDO	Venom serine protease OS=Polistes dominula OX=743375 PE=2 SV=1 8085.68; Venom serine protease OS=Polistes dominula OX=743375 PE=2 SV=1 11012.15; Venom serine protease OS=Polistes dominula OX=743375 PE=2 SV=1 545.87	57	99	99	IVGGVEAGVNEYPFPILLIFASSR	Ser->Lys@23; Arg->Asp@24	Ser->Lys@79; Arg->Asp@80		0.0160554	2547.38	850.134	2547.36	850.128	3	1	1.1.1.1903.30	18	0	45.9958	26677.5	4901.11	46.14	0.14	1767.63	0.171	0.1378	TRUE	0
28.001	1	1; 47; 54	TRINITY_DN15000_c2_g1_i11 sp|Q7Z269|SP4_POLDO; TRINITY_DN15000_c2_g1_i1 sp|Q7Z269|SP4_POLDO; TRINITY_DN15000_c2_g1_i14 sp|Q7Z269|SP4_POLDO	Venom serine protease OS=Polistes dominula OX=743375 PE=2 SV=1 8085.68; Venom serine protease OS=Polistes dominula OX=743375 PE=2 SV=1 11012.15; Venom serine protease OS=Polistes dominula OX=743375 PE=2 SV=1 545.87	57	99	99	IVGGVEAGVNEYPFPILLIFASSR	Deamidated(N)@10			0.0213107	2548.38	850.467	2548.36	850.46	3	1	1.1.1.1942.15	8	0.1905	47.3221	186.03	165.73	47.4	0.65	292.864	0.0012	0.001	FALSE	0
24.001	1	1; 47; 54	TRINITY_DN15000_c2_g1_i11 sp|Q7Z269|SP4_POLDO; TRINITY_DN15000_c2_g1_i1 sp|Q7Z269|SP4_POLDO; TRINITY_DN15000_c2_g1_i14 sp|Q7Z269|SP4_POLDO	Venom serine protease OS=Polistes dominula OX=743375 PE=2 SV=1 8085.68; Venom serine protease OS=Polistes dominula OX=743375 PE=2 SV=1 11012.15; Venom serine protease OS=Polistes dominula OX=743375 PE=2 SV=1 545.87	57	99	99	IVGGVEAGVNEYPFPILLIFASSR	Cation:Na(E)@11			0.00522358	2569.36	857.461	2569.36	857.459	3	2	1.1.1.1905.27	12	0.0015	46.0615	1739.3	1018.15	46.14	0.14	649.306	0.0111	0.009	FALSE	0
24.002	1	1; 47; 54	TRINITY_DN15000_c2_g1_i11 sp|Q7Z269|SP4_POLDO; TRINITY_DN15000_c2_g1_i1 sp|Q7Z269|SP4_POLDO; TRINITY_DN15000_c2_g1_i14 sp|Q7Z269|SP4_POLDO	Venom serine protease OS=Polistes dominula OX=743375 PE=2 SV=1 8085.68; Venom serine protease OS=Polistes dominula OX=743375 PE=2 SV=1 11012.15; Venom serine protease OS=Polistes dominula OX=743375 PE=2 SV=1 545.87	57	99	99	IVGGVEAGVNEYPFPILLIFASSR	Cation:Na(E)@6			0.00522358	2569.36	857.461	2569.36	857.459	3	1	1.1.1.1911.15	9	0.0015	46.2625	1739.3	430.01	46.14	0.14	311.857	0.0111	0.009	FALSE	0
27.001	1	1; 47; 54	TRINITY_DN15000_c2_g1_i11 sp|Q7Z269|SP4_POLDO; TRINITY_DN15000_c2_g1_i1 sp|Q7Z269|SP4_POLDO; TRINITY_DN15000_c2_g1_i14 sp|Q7Z269|SP4_POLDO	Venom serine protease OS=Polistes dominula OX=743375 PE=2 SV=1 8085.68; Venom serine protease OS=Polistes dominula OX=743375 PE=2 SV=1 11012.15; Venom serine protease OS=Polistes dominula OX=743375 PE=2 SV=1 545.87	57	99	99	IVGGVEAGVNEYPFPILLIFASSR	Delta:H(2)C(2)@N-term			-0.00119555	2573.39	858.803	2573.39	858.804	3	1	1.1.1.1945.19	11	0.0009	47.4296	498.56	305.41	47.37	0.14	271.771	0.0032	0.0026	FALSE	0
26.001	1	1; 47; 54	TRINITY_DN15000_c2_g1_i11 sp|Q7Z269|SP4_POLDO; TRINITY_DN15000_c2_g1_i1 sp|Q7Z269|SP4_POLDO; TRINITY_DN15000_c2_g1_i14 sp|Q7Z269|SP4_POLDO	Venom serine protease OS=Polistes dominula OX=743375 PE=2 SV=1 8085.68; Venom serine protease OS=Polistes dominula OX=743375 PE=2 SV=1 11012.15; Venom serine protease OS=Polistes dominula OX=743375 PE=2 SV=1 545.87	57	99	99	IVGGVEAGVNEYPFPILLIFASSR	Ser->Asp@22	Ser->Asp@78		0.00663232	2575.38	859.466	2575.37	859.464	3	1	1.1.1.1915.28	13	0.003	46.4066	673.18	524.07	46.45	0.14	409.624	0.0043	0.0035	FALSE	0
26.002	1	1; 47; 54	TRINITY_DN15000_c2_g1_i11 sp|Q7Z269|SP4_POLDO; TRINITY_DN15000_c2_g1_i1 sp|Q7Z269|SP4_POLDO; TRINITY_DN15000_c2_g1_i14 sp|Q7Z269|SP4_POLDO	Venom serine protease OS=Polistes dominula OX=743375 PE=2 SV=1 8085.68; Venom serine protease OS=Polistes dominula OX=743375 PE=2 SV=1 11012.15; Venom serine protease OS=Polistes dominula OX=743375 PE=2 SV=1 545.87	57	99	99	IVGGVEAGVNEYPFPILLIFASSR	Ser->Asp@23	Ser->Asp@79		0.00663232	2575.38	859.466	2575.37	859.464	3	1	1.1.1.1915.28	13	0.003	46.4066	673.18	524.07	46.45	0.14	409.624	0.0043	0.0035	FALSE	0
23.001	1	1; 47; 54	TRINITY_DN15000_c2_g1_i11 sp|Q7Z269|SP4_POLDO; TRINITY_DN15000_c2_g1_i1 sp|Q7Z269|SP4_POLDO; TRINITY_DN15000_c2_g1_i14 sp|Q7Z269|SP4_POLDO	Venom serine protease OS=Polistes dominula OX=743375 PE=2 SV=1 8085.68; Venom serine protease OS=Polistes dominula OX=743375 PE=2 SV=1 11012.15; Venom serine protease OS=Polistes dominula OX=743375 PE=2 SV=1 545.87	57	99	99	IVGGVEAGVNEYPFPILLIFASSR	Ethanolyl@N-term			-0.00158315	2591.4	864.807	2591.4	864.807	3	1	1.1.1.1907.27	16	0.009	46.1298	1250.33	1250.11	46.14	0.14	598.723	0.008	0.0065	FALSE	0
22.001	1	1; 47; 54	TRINITY_DN15000_c2_g1_i11 sp|Q7Z269|SP4_POLDO; TRINITY_DN15000_c2_g1_i1 sp|Q7Z269|SP4_POLDO; TRINITY_DN15000_c2_g1_i14 sp|Q7Z269|SP4_POLDO	Venom serine protease OS=Polistes dominula OX=743375 PE=2 SV=1 8085.68; Venom serine protease OS=Polistes dominula OX=743375 PE=2 SV=1 11012.15; Venom serine protease OS=Polistes dominula OX=743375 PE=2 SV=1 545.87	57	99	99	IVGGVEAGVNEYPFPILLIFASSR	Val->Asp@5; Cation:K(E)@11	Val->Asp@61		0.00794489	2601.3	651.331	2601.29	651.329	4	1	1.1.1.1906.12	11	0	46.0828	3968.68	3066.46	46.14	0.14	1194.02	0.0254	0.0205	FALSE	0
22.002	1	1; 47; 54	TRINITY_DN15000_c2_g1_i11 sp|Q7Z269|SP4_POLDO; TRINITY_DN15000_c2_g1_i1 sp|Q7Z269|SP4_POLDO; TRINITY_DN15000_c2_g1_i14 sp|Q7Z269|SP4_POLDO	Venom serine protease OS=Polistes dominula OX=743375 PE=2 SV=1 8085.68; Venom serine protease OS=Polistes dominula OX=743375 PE=2 SV=1 11012.15; Venom serine protease OS=Polistes dominula OX=743375 PE=2 SV=1 545.87	57	99	99	IVGGVEAGVNEYPFPILLIFASSR	Val->Asp@9; Cation:K(E)@11	Val->Asp@65		0.00794489	2601.3	651.331	2601.29	651.329	4	1	1.1.1.1906.12	11	0	46.0828	3968.68	3066.46	46.14	0.14	1194.02	0.0254	0.0205	FALSE	0
22.003	1	1; 47; 54	TRINITY_DN15000_c2_g1_i11 sp|Q7Z269|SP4_POLDO; TRINITY_DN15000_c2_g1_i1 sp|Q7Z269|SP4_POLDO; TRINITY_DN15000_c2_g1_i14 sp|Q7Z269|SP4_POLDO	Venom serine protease OS=Polistes dominula OX=743375 PE=2 SV=1 8085.68; Venom serine protease OS=Polistes dominula OX=743375 PE=2 SV=1 11012.15; Venom serine protease OS=Polistes dominula OX=743375 PE=2 SV=1 545.87	57	99	99	IVGGVEAGVNEYPFPILLIFASSR	Val->Asp@5; Cation:K(E)@6	Val->Asp@61		0.00794489	2601.3	651.331	2601.29	651.329	4	1	1.1.1.1912.8	11	0	46.2908	3968.68	647.66	46.14	0.14	697.807	0.0254	0.0205	FALSE	0
22.004	1	1; 47; 54	TRINITY_DN15000_c2_g1_i11 sp|Q7Z269|SP4_POLDO; TRINITY_DN15000_c2_g1_i1 sp|Q7Z269|SP4_POLDO; TRINITY_DN15000_c2_g1_i14 sp|Q7Z269|SP4_POLDO	Venom serine protease OS=Polistes dominula OX=743375 PE=2 SV=1 8085.68; Venom serine protease OS=Polistes dominula OX=743375 PE=2 SV=1 11012.15; Venom serine protease OS=Polistes dominula OX=743375 PE=2 SV=1 545.87	57	99	99	IVGGVEAGVNEYPFPILLIFASSR	Cation:K(E)@6; Val->Asp@9	Val->Asp@65		0.00794489	2601.3	651.331	2601.29	651.329	4	1	1.1.1.1912.8	11	0	46.2908	3968.68	647.66	46.14	0.14	697.807	0.0254	0.0205	FALSE	0
32.001	1	1; 47; 54	TRINITY_DN15000_c2_g1_i11 sp|Q7Z269|SP4_POLDO; TRINITY_DN15000_c2_g1_i1 sp|Q7Z269|SP4_POLDO; TRINITY_DN15000_c2_g1_i14 sp|Q7Z269|SP4_POLDO; TRINITY_DN15000_c2_g1_i18 sp|Q7Z269|SP4_POLDO	Venom serine protease OS=Polistes dominula OX=743375 PE=2 SV=1 8085.68; Venom serine protease OS=Polistes dominula OX=743375 PE=2 SV=1 11012.15; Venom serine protease OS=Polistes dominula OX=743375 PE=2 SV=1 545.87; Venom serine protease OS=Polistes dominula OX=743375 PE=2 SV=1 2544.62	60	47.7	47.73	GVEAGVNEYPFPIL			cleaved G-G@N-term; cleaved L-L@C-term	-0.000853597	1503.76	752.887	1503.76	752.888	2	1	1.1.1.1793.19	7	0.0222	42.2043	1712.38	1320.89	42.25	0.14	725.03	1	0.0089	FALSE	0
33.001	1	1; 47; 54	TRINITY_DN15000_c2_g1_i11 sp|Q7Z269|SP4_POLDO; TRINITY_DN15000_c2_g1_i1 sp|Q7Z269|SP4_POLDO; TRINITY_DN15000_c2_g1_i14 sp|Q7Z269|SP4_POLDO	Venom serine protease OS=Polistes dominula OX=743375 PE=2 SV=1 8085.68; Venom serine protease OS=Polistes dominula OX=743375 PE=2 SV=1 11012.15; Venom serine protease OS=Polistes dominula OX=743375 PE=2 SV=1 545.87	74	99	99	LIFASSR			cleaved L-L@N-term	0.000182309	792.45	397.232	792.449	397.232	2	1	1.1.1.1085.4	8	0.0394	18.6454	327.22	253.18	18.55	0.25	390.581	1	0.002	FALSE	0
44.001	1	1; 47; 54	TRINITY_DN15000_c2_g1_i11 sp|Q7Z269|SP4_POLDO; TRINITY_DN15000_c2_g1_i1 sp|Q7Z269|SP4_POLDO; TRINITY_DN15000_c2_g1_i14 sp|Q7Z269|SP4_POLDO; TRINITY_DN15000_c2_g1_i18 sp|Q7Z269|SP4_POLDO	Venom serine protease OS=Polistes dominula OX=743375 PE=2 SV=1 8085.68; Venom serine protease OS=Polistes dominula OX=743375 PE=2 SV=1 11012.15; Venom serine protease OS=Polistes dominula OX=743375 PE=2 SV=1 545.87; Venom serine protease OS=Polistes dominula OX=743375 PE=2 SV=1 2544.62	81	51.1	51.07	QPFCGGSIITPY	Gln->pyro-Glu@N-term; Ethanolyl(C)@4		cleaved Y-H@C-term	3.36906e-05	1308.61	655.31	1308.61	655.31	2	1	1.1.1.1770.8	6	0.0428	41.426	949.76	834.05	41.48	0.13	741.125	0.3472	0.0007	FALSE	0
43.001	1	1; 47; 54	TRINITY_DN15000_c2_g1_i11 sp|Q7Z269|SP4_POLDO; TRINITY_DN15000_c2_g1_i1 sp|Q7Z269|SP4_POLDO; TRINITY_DN15000_c2_g1_i14 sp|Q7Z269|SP4_POLDO; TRINITY_DN15000_c2_g1_i18 sp|Q7Z269|SP4_POLDO	Venom serine protease OS=Polistes dominula OX=743375 PE=2 SV=1 8085.68; Venom serine protease OS=Polistes dominula OX=743375 PE=2 SV=1 11012.15; Venom serine protease OS=Polistes dominula OX=743375 PE=2 SV=1 545.87; Venom serine protease OS=Polistes dominula OX=743375 PE=2 SV=1 2544.62	81	53.7	53.69	QPFCGGSIITPYHVLTAAH	Gln->pyro-Glu@N-term; Ethanolyl(C)@4		cleaved H-C@C-term	0.00590955	2038	1020.01	2038	1020.01	2	1	1.1.1.1734.24	9	0.0633	40.2221	1791.95	1750.03	40.23	0.17	1535.22	0.3397	0.0013	FALSE	0
46.001	1	1; 47; 54	TRINITY_DN15000_c2_g1_i11 sp|Q7Z269|SP4_POLDO; TRINITY_DN15000_c2_g1_i1 sp|Q7Z269|SP4_POLDO; TRINITY_DN15000_c2_g1_i14 sp|Q7Z269|SP4_POLDO; TRINITY_DN15000_c2_g1_i18 sp|Q7Z269|SP4_POLDO	Venom serine protease OS=Polistes dominula OX=743375 PE=2 SV=1 8085.68; Venom serine protease OS=Polistes dominula OX=743375 PE=2 SV=1 11012.15; Venom serine protease OS=Polistes dominula OX=743375 PE=2 SV=1 545.87; Venom serine protease OS=Polistes dominula OX=743375 PE=2 SV=1 2544.62	81	37	37.02	QPFCGGSIITPYHVLTAAH	Ethanolyl(C)@4		cleaved H-C@C-term	-0.00816467	2055.02	686.013	2055.02	686.016	3	1	1.1.1.1601.18	7	0.1307	35.6859	1741.36	1587.47	35.63	0.24	765.117	0.3301	0.0013	FALSE	0
46.002	1	1; 47; 54	TRINITY_DN15000_c2_g1_i11 sp|Q7Z269|SP4_POLDO; TRINITY_DN15000_c2_g1_i1 sp|Q7Z269|SP4_POLDO; TRINITY_DN15000_c2_g1_i14 sp|Q7Z269|SP4_POLDO; TRINITY_DN15000_c2_g1_i18 sp|Q7Z269|SP4_POLDO	Venom serine protease OS=Polistes dominula OX=743375 PE=2 SV=1 8085.68; Venom serine protease OS=Polistes dominula OX=743375 PE=2 SV=1 11012.15; Venom serine protease OS=Polistes dominula OX=743375 PE=2 SV=1 545.87; Venom serine protease OS=Polistes dominula OX=743375 PE=2 SV=1 2544.62	81	37	19	QPFCGGSIITPYHVLTAAH	Gln->pyro-Glu@N-term; Ethanolyl(C)@4; Pro->Asn@11	Pro->Asn@91	cleaved H-C@C-term	0.0282208	2055.02	686.013	2054.99	686.003	3	1	1.1.1.1601.18	8	0	35.6859	1741.36	1587.47	35.63	0.24	765.117	0.3301	0.0013	FALSE	0
36.001	1	1; 47; 54	TRINITY_DN15000_c2_g1_i11 sp|Q7Z269|SP4_POLDO; TRINITY_DN15000_c2_g1_i1 sp|Q7Z269|SP4_POLDO; TRINITY_DN15000_c2_g1_i14 sp|Q7Z269|SP4_POLDO	Venom serine protease OS=Polistes dominula OX=743375 PE=2 SV=1 8085.68; Venom serine protease OS=Polistes dominula OX=743375 PE=2 SV=1 11012.15; Venom serine protease OS=Polistes dominula OX=743375 PE=2 SV=1 545.87	81	99	99	QPFCGGSIITPYHVLTAAHCTDPFLDR	Gln->pyro-Glu@N-term; Ethanolyl(C)@4; Ethanolyl(C)@20			0.004599	3029.45	1010.82	3029.44	1010.82	3	6	1.1.1.1764.12	26	0.3699	41.2402	65574	32029.7	41.16	0.14	7266.91	0.0882	0.0482	FALSE	0
34.001	1	1; 47; 54	TRINITY_DN15000_c2_g1_i11 sp|Q7Z269|SP4_POLDO; TRINITY_DN15000_c2_g1_i1 sp|Q7Z269|SP4_POLDO; TRINITY_DN15000_c2_g1_i14 sp|Q7Z269|SP4_POLDO	Venom serine protease OS=Polistes dominula OX=743375 PE=2 SV=1 8085.68; Venom serine protease OS=Polistes dominula OX=743375 PE=2 SV=1 11012.15; Venom serine protease OS=Polistes dominula OX=743375 PE=2 SV=1 545.87	81	99	99	QPFCGGSIITPYHVLTAAHCTDPFLDR	Ethanolyl(C)@4; Ethanolyl(C)@20			0.00499838	3046.47	762.625	3046.47	762.624	4	5	1.1.1.1708.17	26	1	39.337	69450	57776.6	39.42	0.21	75884.3	0.0935	0.051	TRUE	0
34.002	1	1; 47; 54	TRINITY_DN15000_c2_g1_i11 sp|Q7Z269|SP4_POLDO; TRINITY_DN15000_c2_g1_i1 sp|Q7Z269|SP4_POLDO; TRINITY_DN15000_c2_g1_i14 sp|Q7Z269|SP4_POLDO	Venom serine protease OS=Polistes dominula OX=743375 PE=2 SV=1 8085.68; Venom serine protease OS=Polistes dominula OX=743375 PE=2 SV=1 11012.15; Venom serine protease OS=Polistes dominula OX=743375 PE=2 SV=1 545.87	81	99	99	QPFCGGSIITPYHVLTAAHCTDPFLDR	Gln->pyro-Glu@N-term; Ethanolyl(C)@4; Pro->Asn@11; Ethanolyl(C)@20	Pro->Asn@91		0.0399396	3046.47	1016.5	3046.43	1016.48	3	2	1.1.1.1707.31	17	0.0002	39.3143	22435.9	12777.9	39.39	0.14	3118.27	0.0302	0.0165	FALSE	0
34.003	1	1; 47; 54	TRINITY_DN15000_c2_g1_i11 sp|Q7Z269|SP4_POLDO; TRINITY_DN15000_c2_g1_i1 sp|Q7Z269|SP4_POLDO; TRINITY_DN15000_c2_g1_i14 sp|Q7Z269|SP4_POLDO	Venom serine protease OS=Polistes dominula OX=743375 PE=2 SV=1 8085.68; Venom serine protease OS=Polistes dominula OX=743375 PE=2 SV=1 11012.15; Venom serine protease OS=Polistes dominula OX=743375 PE=2 SV=1 545.87	81	99	13.61	QPFCGGSIITPYHVLTAAHCTDPFLDRK	Ethanolyl(C)@4; Ethanolyl(C)@20; Lys-loss@C-term		missed R-K@27	0.00499838	3046.47	762.625	3046.47	762.624	4	3	1.1.1.1708.17	26	0.0009	39.337	69450	57776.6	39.42	0.21	75884.3	0.1153	0.0507	TRUE	0
47.001	1	1; 47; 54	TRINITY_DN15000_c2_g1_i11 sp|Q7Z269|SP4_POLDO; TRINITY_DN15000_c2_g1_i1 sp|Q7Z269|SP4_POLDO; TRINITY_DN15000_c2_g1_i14 sp|Q7Z269|SP4_POLDO	Venom serine protease OS=Polistes dominula OX=743375 PE=2 SV=1 8085.68; Venom serine protease OS=Polistes dominula OX=743375 PE=2 SV=1 11012.15; Venom serine protease OS=Polistes dominula OX=743375 PE=2 SV=1 545.87	81	36.5	36.48	QPFCGGSIITPYHVLTAAHCTDPFLDR	Ethanolyl(C)@4; Dehydrated(S)@7; Leu->Met@15; Ethanolyl(C)@20	Dehydrated(S)@87; Leu->Met@95		0.0591424	3046.47	762.625	3046.41	762.611	4	1	1.1.1.1714.13	15	0	39.5399	69450	15386.8	39.42	0.21	4208.65	0.0935	0.051	TRUE	0
47.002	1	1; 47; 54	TRINITY_DN15000_c2_g1_i11 sp|Q7Z269|SP4_POLDO; TRINITY_DN15000_c2_g1_i1 sp|Q7Z269|SP4_POLDO; TRINITY_DN15000_c2_g1_i14 sp|Q7Z269|SP4_POLDO	Venom serine protease OS=Polistes dominula OX=743375 PE=2 SV=1 8085.68; Venom serine protease OS=Polistes dominula OX=743375 PE=2 SV=1 11012.15; Venom serine protease OS=Polistes dominula OX=743375 PE=2 SV=1 545.87	81	36.5	32.67	QPFCGGSIITPYHVLTAAHCTDPFLDR	Ethanolyl(C)@4; Dehydrated(S)@7; Pro->Asp@11; Ethanolyl(C)@20	Dehydrated(S)@87; Pro->Asp@91		0.0413839	3046.47	762.625	3046.43	762.615	4	1	1.1.1.1714.13	16	0	39.5399	69450	15386.8	39.42	0.21	4208.65	0.0935	0.051	TRUE	0
40.001	1	1; 47; 54	TRINITY_DN15000_c2_g1_i11 sp|Q7Z269|SP4_POLDO; TRINITY_DN15000_c2_g1_i1 sp|Q7Z269|SP4_POLDO; TRINITY_DN15000_c2_g1_i14 sp|Q7Z269|SP4_POLDO	Venom serine protease OS=Polistes dominula OX=743375 PE=2 SV=1 8085.68; Venom serine protease OS=Polistes dominula OX=743375 PE=2 SV=1 11012.15; Venom serine protease OS=Polistes dominula OX=743375 PE=2 SV=1 545.87	81	99	99	QPFCGGSIITPYHVLTAAHCTDPFLDR	Gln->pyro-Glu@N-term; Ethanolyl(C)@4; Ethanolyl(C)@20; Thr->Glu@21	Thr->Glu@101		-0.00397626	3057.43	1020.15	3057.44	1020.15	3	1	1.1.1.1779.27	14	0.0005	41.7346	15743.1	4826.96	41.65	0.13	1752.38	0.0212	0.0116	FALSE	0
40.002	1	1; 47; 54	TRINITY_DN15000_c2_g1_i11 sp|Q7Z269|SP4_POLDO; TRINITY_DN15000_c2_g1_i1 sp|Q7Z269|SP4_POLDO; TRINITY_DN15000_c2_g1_i14 sp|Q7Z269|SP4_POLDO	Venom serine protease OS=Polistes dominula OX=743375 PE=2 SV=1 8085.68; Venom serine protease OS=Polistes dominula OX=743375 PE=2 SV=1 11012.15; Venom serine protease OS=Polistes dominula OX=743375 PE=2 SV=1 545.87	81	99	60.16	QPFCGGSIITPYHVLTAAHCTDPFLDR	Gln->pyro-Glu@N-term; Ethanolyl(C)@4; Ser->Asp@7; Ethanolyl(C)@20	Ser->Asp@87		-0.00397626	3057.43	1020.15	3057.44	1020.15	3	1	1.1.1.1772.29	11	0.0009	41.5111	15743.1	3740.89	41.65	0.13	1831.52	0.0212	0.0116	FALSE	0
40.003	1	1; 47; 54	TRINITY_DN15000_c2_g1_i11 sp|Q7Z269|SP4_POLDO; TRINITY_DN15000_c2_g1_i1 sp|Q7Z269|SP4_POLDO; TRINITY_DN15000_c2_g1_i14 sp|Q7Z269|SP4_POLDO	Venom serine protease OS=Polistes dominula OX=743375 PE=2 SV=1 8085.68; Venom serine protease OS=Polistes dominula OX=743375 PE=2 SV=1 11012.15; Venom serine protease OS=Polistes dominula OX=743375 PE=2 SV=1 545.87	81	99	55.49	QPFCGGSIITPYHVLTAAHCTDPFLDR	Gln->pyro-Glu@N-term; Ethanolyl(C)@4; Delta:H(2)C(2)(H)@13; Val->Thr@14; Ethanolyl(C)@20	Val->Thr@94		-0.00397626	3057.43	1020.15	3057.44	1020.15	3	1	1.1.1.1772.29	12	0	41.5111	15743.1	3740.89	41.65	0.13	1831.52	0.0212	0.0116	FALSE	0
40.004	1	1; 47; 54	TRINITY_DN15000_c2_g1_i11 sp|Q7Z269|SP4_POLDO; TRINITY_DN15000_c2_g1_i1 sp|Q7Z269|SP4_POLDO; TRINITY_DN15000_c2_g1_i14 sp|Q7Z269|SP4_POLDO	Venom serine protease OS=Polistes dominula OX=743375 PE=2 SV=1 8085.68; Venom serine protease OS=Polistes dominula OX=743375 PE=2 SV=1 11012.15; Venom serine protease OS=Polistes dominula OX=743375 PE=2 SV=1 545.87	81	99	55.49	QPFCGGSIITPYHVLTAAHCTDPFLDR	Gln->pyro-Glu@N-term; Ethanolyl(C)@4; Thr->Glu@10; Ethanolyl(C)@20	Thr->Glu@90		-0.00397626	3057.43	1020.15	3057.44	1020.15	3	1	1.1.1.1772.29	11	0.0005	41.5111	15743.1	3740.89	41.65	0.13	1831.52	0.0212	0.0116	FALSE	0
40.005	1	1; 47; 54	TRINITY_DN15000_c2_g1_i11 sp|Q7Z269|SP4_POLDO; TRINITY_DN15000_c2_g1_i1 sp|Q7Z269|SP4_POLDO; TRINITY_DN15000_c2_g1_i14 sp|Q7Z269|SP4_POLDO	Venom serine protease OS=Polistes dominula OX=743375 PE=2 SV=1 8085.68; Venom serine protease OS=Polistes dominula OX=743375 PE=2 SV=1 11012.15; Venom serine protease OS=Polistes dominula OX=743375 PE=2 SV=1 545.87	81	99	40.82	QPFCGGSIITPYHVLTAAHCTDPFLDR	Gln->pyro-Glu@N-term; Ethanolyl(C)@4; Delta:H(4)C(2)(H)@13; Ethanolyl(C)@20			-0.0403618	3057.43	1020.15	3057.47	1020.16	3	1	1.1.1.1772.29	11	0	41.5111	15743.1	3740.89	41.65	0.13	1831.52	0.0212	0.0116	FALSE	0
42.001	1	1; 47; 54	TRINITY_DN15000_c2_g1_i11 sp|Q7Z269|SP4_POLDO; TRINITY_DN15000_c2_g1_i1 sp|Q7Z269|SP4_POLDO; TRINITY_DN15000_c2_g1_i14 sp|Q7Z269|SP4_POLDO	Venom serine protease OS=Polistes dominula OX=743375 PE=2 SV=1 8085.68; Venom serine protease OS=Polistes dominula OX=743375 PE=2 SV=1 11012.15; Venom serine protease OS=Polistes dominula OX=743375 PE=2 SV=1 545.87	81	53.7	53.69	QPFCGGSIITPYHVLTAAHCTDPFLDR	Ethanolyl(C)@4; Ser->Asp@7; Ethanolyl(C)@20	Ser->Asp@87		-0.00687346	3074.46	769.621	3074.46	769.623	4	2	1.1.1.1724.8	14	0.0027	39.8726	22924.3	19938.2	39.8	0.13	5829.8	0.0308	0.0168	FALSE	0
42.002	1	1; 47; 54	TRINITY_DN15000_c2_g1_i11 sp|Q7Z269|SP4_POLDO; TRINITY_DN15000_c2_g1_i1 sp|Q7Z269|SP4_POLDO; TRINITY_DN15000_c2_g1_i14 sp|Q7Z269|SP4_POLDO	Venom serine protease OS=Polistes dominula OX=743375 PE=2 SV=1 8085.68; Venom serine protease OS=Polistes dominula OX=743375 PE=2 SV=1 11012.15; Venom serine protease OS=Polistes dominula OX=743375 PE=2 SV=1 545.87	81	53.7	50.22	QPFCGGSIITPYHVLTAAHCTDPFLDR	Ethanolyl(C)@4; Thr->Glu@10; Ethanolyl(C)@20	Thr->Glu@90		-0.00687346	3074.46	769.621	3074.46	769.623	4	2	1.1.1.1724.8	14	0.0013	39.8726	22924.3	19938.2	39.8	0.13	5829.8	0.0308	0.0168	FALSE	0
42.003	1	1; 47; 54	TRINITY_DN15000_c2_g1_i11 sp|Q7Z269|SP4_POLDO; TRINITY_DN15000_c2_g1_i1 sp|Q7Z269|SP4_POLDO; TRINITY_DN15000_c2_g1_i14 sp|Q7Z269|SP4_POLDO	Venom serine protease OS=Polistes dominula OX=743375 PE=2 SV=1 8085.68; Venom serine protease OS=Polistes dominula OX=743375 PE=2 SV=1 11012.15; Venom serine protease OS=Polistes dominula OX=743375 PE=2 SV=1 545.87	81	53.7	50.22	QPFCGGSIITPYHVLTAAHCTDPFLDR	Ethanolyl(C)@4; Thr->Glu@16; Ethanolyl(C)@20	Thr->Glu@96		-0.00687346	3074.46	769.621	3074.46	769.623	4	1	1.1.1.1724.8	14	0.0013	39.8726	22924.3	19938.2	39.8	0.13	5829.8	0.0308	0.0168	FALSE	0
42.004	1	1; 47; 54	TRINITY_DN15000_c2_g1_i11 sp|Q7Z269|SP4_POLDO; TRINITY_DN15000_c2_g1_i1 sp|Q7Z269|SP4_POLDO; TRINITY_DN15000_c2_g1_i14 sp|Q7Z269|SP4_POLDO	Venom serine protease OS=Polistes dominula OX=743375 PE=2 SV=1 8085.68; Venom serine protease OS=Polistes dominula OX=743375 PE=2 SV=1 11012.15; Venom serine protease OS=Polistes dominula OX=743375 PE=2 SV=1 545.87	81	53.7	46.12	QPFCGGSIITPYHVLTAAHCTDPFLDR	Gln->pyro-Glu@N-term; Ethanolyl(C)@4; Nitro(Y)@12; Ethanolyl(C)@20	Nitro(Y)@92		0.029512	3074.46	769.621	3074.43	769.614	4	2	1.1.1.1724.8	16	0	39.8726	22924.3	19938.2	39.8	0.13	5829.8	0.0308	0.0168	FALSE	0
42.005	1	1; 47; 54	TRINITY_DN15000_c2_g1_i11 sp|Q7Z269|SP4_POLDO; TRINITY_DN15000_c2_g1_i1 sp|Q7Z269|SP4_POLDO; TRINITY_DN15000_c2_g1_i14 sp|Q7Z269|SP4_POLDO	Venom serine protease OS=Polistes dominula OX=743375 PE=2 SV=1 8085.68; Venom serine protease OS=Polistes dominula OX=743375 PE=2 SV=1 11012.15; Venom serine protease OS=Polistes dominula OX=743375 PE=2 SV=1 545.87	81	53.7	23.47	QPFCGGSIITPYHVLTAAHCTDPFLDR	Gln->pyro-Glu@N-term; Ethanolyl(C)@4; Ser->Asn@7; Oxidation(P)@11; Val->Thr@14; Ethanolyl(C)@20	Ser->Asn@87; Oxidation(P)@91; Val->Thr@94		0.0311907	3074.46	769.622	3074.43	769.614	4	1	1.1.1.1714.14	13	0	39.5408	5384.29	3174.59	39.6	0.1	1037.57	0.0072	0.004	FALSE	0
42.006	1	1; 47; 54	TRINITY_DN15000_c2_g1_i11 sp|Q7Z269|SP4_POLDO; TRINITY_DN15000_c2_g1_i1 sp|Q7Z269|SP4_POLDO; TRINITY_DN15000_c2_g1_i14 sp|Q7Z269|SP4_POLDO	Venom serine protease OS=Polistes dominula OX=743375 PE=2 SV=1 8085.68; Venom serine protease OS=Polistes dominula OX=743375 PE=2 SV=1 11012.15; Venom serine protease OS=Polistes dominula OX=743375 PE=2 SV=1 545.87	81	53.7	21.7	QPFCGGSIITPYHVLTAAHCTDPFLDR	Ethanolyl(C)@4; Gly->Pro@5; Ile->Thr@9; Ethanolyl(C)@20	Gly->Pro@85; Ile->Thr@89		-0.00519481	3074.46	769.622	3074.46	769.623	4	1	1.1.1.1714.14	12	0	39.5408	5384.29	3174.59	39.6	0.1	1037.57	0.0072	0.004	FALSE	0
42.007	1	1; 47; 54	TRINITY_DN15000_c2_g1_i11 sp|Q7Z269|SP4_POLDO; TRINITY_DN15000_c2_g1_i1 sp|Q7Z269|SP4_POLDO; TRINITY_DN15000_c2_g1_i14 sp|Q7Z269|SP4_POLDO	Venom serine protease OS=Polistes dominula OX=743375 PE=2 SV=1 8085.68; Venom serine protease OS=Polistes dominula OX=743375 PE=2 SV=1 11012.15; Venom serine protease OS=Polistes dominula OX=743375 PE=2 SV=1 545.87	81	53.7	21.7	QPFCGGSIITPYHVLTAAHCTDPFLDR	Ethanolyl(C)@4; Gly->Pro@5; Ile->Thr@8; Ethanolyl(C)@20	Gly->Pro@85; Ile->Thr@88		-0.00519481	3074.46	769.622	3074.46	769.623	4	1	1.1.1.1714.14	12	0	39.5408	5384.29	3174.59	39.6	0.1	1037.57	0.0072	0.004	FALSE	0
42.008	1	1; 47; 54	TRINITY_DN15000_c2_g1_i11 sp|Q7Z269|SP4_POLDO; TRINITY_DN15000_c2_g1_i1 sp|Q7Z269|SP4_POLDO; TRINITY_DN15000_c2_g1_i14 sp|Q7Z269|SP4_POLDO	Venom serine protease OS=Polistes dominula OX=743375 PE=2 SV=1 8085.68; Venom serine protease OS=Polistes dominula OX=743375 PE=2 SV=1 11012.15; Venom serine protease OS=Polistes dominula OX=743375 PE=2 SV=1 545.87	81	53.7	18.41	QPFCGGSIITPYHVLTAAHCTDPFLDR	Acetyl@N-term; Ethanolyl(C)@4; Ile->Val@9; Ethanolyl(C)@20	Acetyl@81; Ile->Val@89		-0.00519481	3074.46	769.622	3074.46	769.623	4	1	1.1.1.1714.14	11	0	39.5408	5384.29	3174.59	39.6	0.1	1037.57	0.0072	0.004	FALSE	0
42.009	1	1; 47; 54	TRINITY_DN15000_c2_g1_i11 sp|Q7Z269|SP4_POLDO; TRINITY_DN15000_c2_g1_i1 sp|Q7Z269|SP4_POLDO; TRINITY_DN15000_c2_g1_i14 sp|Q7Z269|SP4_POLDO	Venom serine protease OS=Polistes dominula OX=743375 PE=2 SV=1 8085.68; Venom serine protease OS=Polistes dominula OX=743375 PE=2 SV=1 11012.15; Venom serine protease OS=Polistes dominula OX=743375 PE=2 SV=1 545.87	81	53.7	18.41	QPFCGGSIITPYHVLTAAHCTDPFLDR	Acetyl@N-term; Ethanolyl(C)@4; Ile->Val@8; Ethanolyl(C)@20	Acetyl@81; Ile->Val@88		-0.00519481	3074.46	769.622	3074.46	769.623	4	1	1.1.1.1714.14	11	0	39.5408	5384.29	3174.59	39.6	0.1	1037.57	0.0072	0.004	FALSE	0
42.01	1	1; 47; 54	TRINITY_DN15000_c2_g1_i11 sp|Q7Z269|SP4_POLDO; TRINITY_DN15000_c2_g1_i1 sp|Q7Z269|SP4_POLDO; TRINITY_DN15000_c2_g1_i14 sp|Q7Z269|SP4_POLDO	Venom serine protease OS=Polistes dominula OX=743375 PE=2 SV=1 8085.68; Venom serine protease OS=Polistes dominula OX=743375 PE=2 SV=1 11012.15; Venom serine protease OS=Polistes dominula OX=743375 PE=2 SV=1 545.87	81	53.7	16.57	QPFCGGSIITPYHVLTAAHCTDPFLDR	Ethanolyl(C)@4; Ser->Glu@7; Ile->Val@9; Ethanolyl(C)@20	Ser->Glu@87; Ile->Val@89		-0.00519481	3074.46	769.622	3074.46	769.623	4	1	1.1.1.1714.14	11	0	39.5408	5384.29	3174.59	39.6	0.1	1037.57	0.0072	0.004	FALSE	0
42.011	1	1; 47; 54	TRINITY_DN15000_c2_g1_i11 sp|Q7Z269|SP4_POLDO; TRINITY_DN15000_c2_g1_i1 sp|Q7Z269|SP4_POLDO; TRINITY_DN15000_c2_g1_i14 sp|Q7Z269|SP4_POLDO	Venom serine protease OS=Polistes dominula OX=743375 PE=2 SV=1 8085.68; Venom serine protease OS=Polistes dominula OX=743375 PE=2 SV=1 11012.15; Venom serine protease OS=Polistes dominula OX=743375 PE=2 SV=1 545.87	81	53.7	16.57	QPFCGGSIITPYHVLTAAHCTDPFLDR	Ethanolyl(C)@4; Ser->Glu@7; Ile->Val@8; Ethanolyl(C)@20	Ser->Glu@87; Ile->Val@88		-0.00519481	3074.46	769.622	3074.46	769.623	4	1	1.1.1.1714.14	11	0	39.5408	5384.29	3174.59	39.6	0.1	1037.57	0.0072	0.004	FALSE	0
38.001	1	1; 47; 54	TRINITY_DN15000_c2_g1_i11 sp|Q7Z269|SP4_POLDO; TRINITY_DN15000_c2_g1_i1 sp|Q7Z269|SP4_POLDO; TRINITY_DN15000_c2_g1_i14 sp|Q7Z269|SP4_POLDO	Venom serine protease OS=Polistes dominula OX=743375 PE=2 SV=1 8085.68; Venom serine protease OS=Polistes dominula OX=743375 PE=2 SV=1 11012.15; Venom serine protease OS=Polistes dominula OX=743375 PE=2 SV=1 545.87	81	99	99	QPFCGGSIITPYHVLTAAHCTDPFLDR	Gln->Arg@1; Ethanolyl(C)@4; Ethanolyl(C)@20	Gln->Arg@81		-0.0544924	3074.46	769.621	3074.51	769.635	4	2	1.1.1.1724.8	15	0.0005	39.8726	22924.3	19938.2	39.8	0.13	5829.8	0.0308	0.0168	FALSE	0
38.002	1	1; 47; 54	TRINITY_DN15000_c2_g1_i11 sp|Q7Z269|SP4_POLDO; TRINITY_DN15000_c2_g1_i1 sp|Q7Z269|SP4_POLDO; TRINITY_DN15000_c2_g1_i14 sp|Q7Z269|SP4_POLDO	Venom serine protease OS=Polistes dominula OX=743375 PE=2 SV=1 8085.68; Venom serine protease OS=Polistes dominula OX=743375 PE=2 SV=1 11012.15; Venom serine protease OS=Polistes dominula OX=743375 PE=2 SV=1 545.87	81	99	57.33	QPFCGGSIITPYHVLTAAHCTDPFLDR	Delta:H(4)C(2)@N-term; Ethanolyl(C)@4; Ethanolyl(C)@20			-0.043259	3074.46	769.621	3074.5	769.632	4	2	1.1.1.1724.8	15	0.0003	39.8726	22924.3	19938.2	39.8	0.13	5829.8	0.0308	0.0168	FALSE	0
38.003	1	1; 47; 54	TRINITY_DN15000_c2_g1_i11 sp|Q7Z269|SP4_POLDO; TRINITY_DN15000_c2_g1_i1 sp|Q7Z269|SP4_POLDO; TRINITY_DN15000_c2_g1_i14 sp|Q7Z269|SP4_POLDO	Venom serine protease OS=Polistes dominula OX=743375 PE=2 SV=1 8085.68; Venom serine protease OS=Polistes dominula OX=743375 PE=2 SV=1 11012.15; Venom serine protease OS=Polistes dominula OX=743375 PE=2 SV=1 545.87	81	99	24.46	QPFCGGSIITPYHVLTAAHCTDPFLDR	Ethanolyl(C)@4; Gly->Ala@6; Ser->Thr@7; Ethanolyl(C)@20	Gly->Ala@86; Ser->Thr@87		-0.0415803	3074.46	769.622	3074.5	769.632	4	1	1.1.1.1714.14	12	0	39.5408	5384.29	3174.59	39.6	0.1	1037.57	0.0072	0.004	FALSE	0
38.004	1	1; 47; 54	TRINITY_DN15000_c2_g1_i11 sp|Q7Z269|SP4_POLDO; TRINITY_DN15000_c2_g1_i1 sp|Q7Z269|SP4_POLDO; TRINITY_DN15000_c2_g1_i14 sp|Q7Z269|SP4_POLDO	Venom serine protease OS=Polistes dominula OX=743375 PE=2 SV=1 8085.68; Venom serine protease OS=Polistes dominula OX=743375 PE=2 SV=1 11012.15; Venom serine protease OS=Polistes dominula OX=743375 PE=2 SV=1 545.87	81	99	24.46	QPFCGGSIITPYHVLTAAHCTDPFLDR	Ethanolyl(C)@4; Gly->Ala@5; Ser->Thr@7; Ethanolyl(C)@20	Gly->Ala@85; Ser->Thr@87		-0.0415803	3074.46	769.622	3074.5	769.632	4	1	1.1.1.1714.14	12	0	39.5408	5384.29	3174.59	39.6	0.1	1037.57	0.0072	0.004	FALSE	0
38.005	1	1; 47; 54	TRINITY_DN15000_c2_g1_i11 sp|Q7Z269|SP4_POLDO; TRINITY_DN15000_c2_g1_i1 sp|Q7Z269|SP4_POLDO; TRINITY_DN15000_c2_g1_i14 sp|Q7Z269|SP4_POLDO	Venom serine protease OS=Polistes dominula OX=743375 PE=2 SV=1 8085.68; Venom serine protease OS=Polistes dominula OX=743375 PE=2 SV=1 11012.15; Venom serine protease OS=Polistes dominula OX=743375 PE=2 SV=1 545.87	81	99	24.05	QPFCGGSIITPYHVLTAAHCTDPFLDR	Ethanolyl(C)@4; Gly->Ala@5; Gly->Ala@6; Ethanolyl(C)@20	Gly->Ala@85; Gly->Ala@86		-0.0415803	3074.46	769.622	3074.5	769.632	4	1	1.1.1.1714.14	12	0	39.5408	5384.29	3174.59	39.6	0.1	1037.57	0.0072	0.004	FALSE	0
38.006	1	1; 47; 54	TRINITY_DN15000_c2_g1_i11 sp|Q7Z269|SP4_POLDO; TRINITY_DN15000_c2_g1_i1 sp|Q7Z269|SP4_POLDO; TRINITY_DN15000_c2_g1_i14 sp|Q7Z269|SP4_POLDO	Venom serine protease OS=Polistes dominula OX=743375 PE=2 SV=1 8085.68; Venom serine protease OS=Polistes dominula OX=743375 PE=2 SV=1 11012.15; Venom serine protease OS=Polistes dominula OX=743375 PE=2 SV=1 545.87	81	99	22.72	QPFCGGSIITPYHVLTAAHCTDPFLDR	Ethanolyl(C)@4; Gly->Val@5; Ile->Val@8; Ethanolyl(C)@20	Gly->Val@85; Ile->Val@88		-0.0415803	3074.46	769.622	3074.5	769.632	4	1	1.1.1.1714.14	12	0	39.5408	5384.29	3174.59	39.6	0.1	1037.57	0.0072	0.004	FALSE	0
38.007	1	1; 47; 54	TRINITY_DN15000_c2_g1_i11 sp|Q7Z269|SP4_POLDO; TRINITY_DN15000_c2_g1_i1 sp|Q7Z269|SP4_POLDO; TRINITY_DN15000_c2_g1_i14 sp|Q7Z269|SP4_POLDO	Venom serine protease OS=Polistes dominula OX=743375 PE=2 SV=1 8085.68; Venom serine protease OS=Polistes dominula OX=743375 PE=2 SV=1 11012.15; Venom serine protease OS=Polistes dominula OX=743375 PE=2 SV=1 545.87	81	99	22.72	QPFCGGSIITPYHVLTAAHCTDPFLDR	Ethanolyl(C)@4; Gly->Val@6; Ile->Val@8; Ethanolyl(C)@20	Gly->Val@86; Ile->Val@88		-0.0415803	3074.46	769.622	3074.5	769.632	4	1	1.1.1.1714.14	12	0	39.5408	5384.29	3174.59	39.6	0.1	1037.57	0.0072	0.004	FALSE	0
38.008	1	1; 47; 54	TRINITY_DN15000_c2_g1_i11 sp|Q7Z269|SP4_POLDO; TRINITY_DN15000_c2_g1_i1 sp|Q7Z269|SP4_POLDO; TRINITY_DN15000_c2_g1_i14 sp|Q7Z269|SP4_POLDO	Venom serine protease OS=Polistes dominula OX=743375 PE=2 SV=1 8085.68; Venom serine protease OS=Polistes dominula OX=743375 PE=2 SV=1 11012.15; Venom serine protease OS=Polistes dominula OX=743375 PE=2 SV=1 545.87	81	99	21.7	QPFCGGSIITPYHVLTAAHCTDPFLDR	Cys->Met@4; Ser->Met@7; Ethanolyl(C)@20	Cys->Met@84; Ser->Met@87		-0.0238218	3074.46	769.622	3074.48	769.628	4	1	1.1.1.1714.14	12	0	39.5408	5384.29	3174.59	39.6	0.1	1037.57	0.0072	0.004	FALSE	0
38.009	1	1; 47; 54	TRINITY_DN15000_c2_g1_i11 sp|Q7Z269|SP4_POLDO; TRINITY_DN15000_c2_g1_i1 sp|Q7Z269|SP4_POLDO; TRINITY_DN15000_c2_g1_i14 sp|Q7Z269|SP4_POLDO	Venom serine protease OS=Polistes dominula OX=743375 PE=2 SV=1 8085.68; Venom serine protease OS=Polistes dominula OX=743375 PE=2 SV=1 11012.15; Venom serine protease OS=Polistes dominula OX=743375 PE=2 SV=1 545.87	81	99	20.91	QPFCGGSIITPYHVLTAAHCTDPFLDR	Ethanolyl(C)@4; Gly->Thr@5; Ser->Ala@7; Ethanolyl(C)@20	Gly->Thr@85; Ser->Ala@87		-0.0415803	3074.46	769.622	3074.5	769.632	4	1	1.1.1.1714.14	12	0	39.5408	5384.29	3174.59	39.6	0.1	1037.57	0.0072	0.004	FALSE	0
38.01	1	1; 47; 54	TRINITY_DN15000_c2_g1_i11 sp|Q7Z269|SP4_POLDO; TRINITY_DN15000_c2_g1_i1 sp|Q7Z269|SP4_POLDO; TRINITY_DN15000_c2_g1_i14 sp|Q7Z269|SP4_POLDO	Venom serine protease OS=Polistes dominula OX=743375 PE=2 SV=1 8085.68; Venom serine protease OS=Polistes dominula OX=743375 PE=2 SV=1 11012.15; Venom serine protease OS=Polistes dominula OX=743375 PE=2 SV=1 545.87	81	99	20.91	QPFCGGSIITPYHVLTAAHCTDPFLDR	Ethanolyl(C)@4; Gly->Thr@6; Ser->Ala@7; Ethanolyl(C)@20	Gly->Thr@86; Ser->Ala@87		-0.0415803	3074.46	769.622	3074.5	769.632	4	1	1.1.1.1714.14	12	0	39.5408	5384.29	3174.59	39.6	0.1	1037.57	0.0072	0.004	FALSE	0
38.011	1	1; 47; 54	TRINITY_DN15000_c2_g1_i11 sp|Q7Z269|SP4_POLDO; TRINITY_DN15000_c2_g1_i1 sp|Q7Z269|SP4_POLDO; TRINITY_DN15000_c2_g1_i14 sp|Q7Z269|SP4_POLDO	Venom serine protease OS=Polistes dominula OX=743375 PE=2 SV=1 8085.68; Venom serine protease OS=Polistes dominula OX=743375 PE=2 SV=1 11012.15; Venom serine protease OS=Polistes dominula OX=743375 PE=2 SV=1 545.87	81	99	20.18	QPFCGGSIITPYHVLTAAHCTDPFLDR	Cys->Phe@4; Ser->Asp@7; Ethanolyl(C)@20	Cys->Phe@84; Ser->Asp@87		-0.0382095	3074.46	769.622	3074.5	769.631	4	1	1.1.1.1714.14	12	0	39.5408	5384.29	3174.59	39.6	0.1	1037.57	0.0072	0.004	FALSE	0
41.001	1	1; 47; 54	TRINITY_DN15000_c2_g1_i11 sp|Q7Z269|SP4_POLDO; TRINITY_DN15000_c2_g1_i1 sp|Q7Z269|SP4_POLDO; TRINITY_DN15000_c2_g1_i14 sp|Q7Z269|SP4_POLDO	Venom serine protease OS=Polistes dominula OX=743375 PE=2 SV=1 8085.68; Venom serine protease OS=Polistes dominula OX=743375 PE=2 SV=1 11012.15; Venom serine protease OS=Polistes dominula OX=743375 PE=2 SV=1 545.87	81	65.7	65.73	QPFCGGSIITPYHVLTAAHCTDPFLDR	Gln->pyro-Glu@N-term; Ethanolyl(C)@4; Ser->Asn@7; Leu->Met@15; Ethanolyl(C)@20	Ser->Asn@87; Leu->Met@95		0.0489492	3074.46	769.622	3074.41	769.609	4	1	1.1.1.1714.14	13	0	39.5408	5384.29	3174.59	39.6	0.1	1037.57	0.0072	0.004	FALSE	0
41.002	1	1; 47; 54	TRINITY_DN15000_c2_g1_i11 sp|Q7Z269|SP4_POLDO; TRINITY_DN15000_c2_g1_i1 sp|Q7Z269|SP4_POLDO; TRINITY_DN15000_c2_g1_i14 sp|Q7Z269|SP4_POLDO	Venom serine protease OS=Polistes dominula OX=743375 PE=2 SV=1 8085.68; Venom serine protease OS=Polistes dominula OX=743375 PE=2 SV=1 11012.15; Venom serine protease OS=Polistes dominula OX=743375 PE=2 SV=1 545.87	81	65.7	62.08	QPFCGGSIITPYHVLTAAHCTDPFLDR	Gln->pyro-Glu@N-term; Ethanolyl(C)@4; Ser->Asn@7; Ile->Met@9; Ethanolyl(C)@20	Ser->Asn@87; Ile->Met@89		0.0489492	3074.46	769.622	3074.41	769.609	4	1	1.1.1.1714.14	13	0	39.5408	5384.29	3174.59	39.6	0.1	1037.57	0.0072	0.004	FALSE	0
41.003	1	1; 47; 54	TRINITY_DN15000_c2_g1_i11 sp|Q7Z269|SP4_POLDO; TRINITY_DN15000_c2_g1_i1 sp|Q7Z269|SP4_POLDO; TRINITY_DN15000_c2_g1_i14 sp|Q7Z269|SP4_POLDO	Venom serine protease OS=Polistes dominula OX=743375 PE=2 SV=1 8085.68; Venom serine protease OS=Polistes dominula OX=743375 PE=2 SV=1 11012.15; Venom serine protease OS=Polistes dominula OX=743375 PE=2 SV=1 545.87	81	65.7	44.33	QPFCGGSIITPYHVLTAAHCTDPFLDR	Gln->pyro-Glu@N-term; Ethanolyl(C)@4; Ser->Asn@7; Pro->Asp@11; Ethanolyl(C)@20	Ser->Asn@87; Pro->Asp@91		0.0311907	3074.46	769.622	3074.43	769.614	4	1	1.1.1.1714.14	13	0	39.5408	5384.29	3174.59	39.6	0.1	1037.57	0.0072	0.004	FALSE	0
41.004	1	1; 47; 54	TRINITY_DN15000_c2_g1_i11 sp|Q7Z269|SP4_POLDO; TRINITY_DN15000_c2_g1_i1 sp|Q7Z269|SP4_POLDO; TRINITY_DN15000_c2_g1_i14 sp|Q7Z269|SP4_POLDO	Venom serine protease OS=Polistes dominula OX=743375 PE=2 SV=1 8085.68; Venom serine protease OS=Polistes dominula OX=743375 PE=2 SV=1 11012.15; Venom serine protease OS=Polistes dominula OX=743375 PE=2 SV=1 545.87	81	65.7	38.25	QPFCGGSIITPYHVLTAAHCTDPFLDR	Gln->pyro-Glu@N-term; Ethanolyl(C)@4; Ser->Asn@7; Oxidation(H)@13; Val->Thr@14; Ethanolyl(C)@20	Ser->Asn@87; Val->Thr@94		0.0311907	3074.46	769.622	3074.43	769.614	4	1	1.1.1.1714.14	14	0	39.5408	5384.29	3174.59	39.6	0.1	1037.57	0.0072	0.004	FALSE	0
41.005	1	1; 47; 54	TRINITY_DN15000_c2_g1_i11 sp|Q7Z269|SP4_POLDO; TRINITY_DN15000_c2_g1_i1 sp|Q7Z269|SP4_POLDO; TRINITY_DN15000_c2_g1_i14 sp|Q7Z269|SP4_POLDO	Venom serine protease OS=Polistes dominula OX=743375 PE=2 SV=1 8085.68; Venom serine protease OS=Polistes dominula OX=743375 PE=2 SV=1 11012.15; Venom serine protease OS=Polistes dominula OX=743375 PE=2 SV=1 545.87	81	65.7	24.46	QPFCGGSIITPYHVLTAAHCTDPFLDR	Gln->pyro-Glu@N-term; Ethanolyl(C)@4; Ser->Asn@7; Ile->Met@8; Ethanolyl(C)@20	Ser->Asn@87; Ile->Met@88		0.0489492	3074.46	769.622	3074.41	769.609	4	1	1.1.1.1714.14	12	0	39.5408	5384.29	3174.59	39.6	0.1	1037.57	0.0072	0.004	FALSE	0
41.006	1	1; 47; 54	TRINITY_DN15000_c2_g1_i11 sp|Q7Z269|SP4_POLDO; TRINITY_DN15000_c2_g1_i1 sp|Q7Z269|SP4_POLDO; TRINITY_DN15000_c2_g1_i14 sp|Q7Z269|SP4_POLDO	Venom serine protease OS=Polistes dominula OX=743375 PE=2 SV=1 8085.68; Venom serine protease OS=Polistes dominula OX=743375 PE=2 SV=1 11012.15; Venom serine protease OS=Polistes dominula OX=743375 PE=2 SV=1 545.87	81	65.7	21.7	QPFCGGSIITPYHVLTAAHCTDPFLDR	Gln->pyro-Glu@N-term; Ethanolyl(C)@4; Thr->Gln@10; Leu->Met@15; Ethanolyl(C)@20	Thr->Gln@90; Leu->Met@95		0.0489492	3074.46	769.622	3074.41	769.609	4	1	1.1.1.1714.14	12	0	39.5408	5384.29	3174.59	39.6	0.1	1037.57	0.0072	0.004	FALSE	0
35.001	1	1; 47; 54	TRINITY_DN15000_c2_g1_i11 sp|Q7Z269|SP4_POLDO; TRINITY_DN15000_c2_g1_i1 sp|Q7Z269|SP4_POLDO; TRINITY_DN15000_c2_g1_i14 sp|Q7Z269|SP4_POLDO	Venom serine protease OS=Polistes dominula OX=743375 PE=2 SV=1 8085.68; Venom serine protease OS=Polistes dominula OX=743375 PE=2 SV=1 11012.15; Venom serine protease OS=Polistes dominula OX=743375 PE=2 SV=1 545.87	81	99	61.12	QPFCGGSIITPYHVLTAAHCTDPFLDRK	Gln->pyro-Glu@N-term; Ethanolyl(C)@4; Ethanolyl(C)@20		missed R-K@27	0.00272442	3157.54	790.392	3157.54	790.391	4	5	1.1.1.1728.18	10	0.3699	40.0131	58016.8	56363.4	40.03	0.14	2629.18	0.0963	0.0424	FALSE	0
37.001	1	1; 47; 54	TRINITY_DN15000_c2_g1_i11 sp|Q7Z269|SP4_POLDO; TRINITY_DN15000_c2_g1_i1 sp|Q7Z269|SP4_POLDO; TRINITY_DN15000_c2_g1_i14 sp|Q7Z269|SP4_POLDO	Venom serine protease OS=Polistes dominula OX=743375 PE=2 SV=1 8085.68; Venom serine protease OS=Polistes dominula OX=743375 PE=2 SV=1 11012.15; Venom serine protease OS=Polistes dominula OX=743375 PE=2 SV=1 545.87	81	99	99	QPFCGGSIITPYHVLTAAHCTDPFLDRK	Ethanolyl(C)@4; Ethanolyl(C)@20		missed R-K@27	0.00250207	3174.57	635.92	3174.56	635.92	5	13	1.1.1.1667.16	22	1	37.9299	34159.4	30639.6	37.98	0.28	13266.3	0.0567	0.0249	FALSE	0
37.002	1	1; 47; 54	TRINITY_DN15000_c2_g1_i11 sp|Q7Z269|SP4_POLDO; TRINITY_DN15000_c2_g1_i1 sp|Q7Z269|SP4_POLDO; TRINITY_DN15000_c2_g1_i14 sp|Q7Z269|SP4_POLDO	Venom serine protease OS=Polistes dominula OX=743375 PE=2 SV=1 8085.68; Venom serine protease OS=Polistes dominula OX=743375 PE=2 SV=1 11012.15; Venom serine protease OS=Polistes dominula OX=743375 PE=2 SV=1 545.87	81	99	52.6	QPFCGGSIITPYHVLTAAHCTDPFLDRK	Gln->pyro-Glu@N-term; Ethanolyl(C)@4; Pro->Asn@11; Ethanolyl(C)@20	Pro->Asn@91	missed R-K@27	0.0354886	3174.56	1059.19	3174.53	1059.18	3	6	1.1.1.1669.30	12	0.0002	38.0102	3694.93	3631.71	38.02	0.21	965.099	0.0061	0.0027	FALSE	0
37.003	1	1; 47; 54	TRINITY_DN15000_c2_g1_i11 sp|Q7Z269|SP4_POLDO; TRINITY_DN15000_c2_g1_i1 sp|Q7Z269|SP4_POLDO; TRINITY_DN15000_c2_g1_i14 sp|Q7Z269|SP4_POLDO	Venom serine protease OS=Polistes dominula OX=743375 PE=2 SV=1 8085.68; Venom serine protease OS=Polistes dominula OX=743375 PE=2 SV=1 11012.15; Venom serine protease OS=Polistes dominula OX=743375 PE=2 SV=1 545.87	81	99	35.49	QPFCGGSIITPYHVLTAAHCTDPFLDRK	Ethanolyl(C)@4; Ethanolyl(C)@20; Arg->Lys@27; Formyl(K)@28	Arg->Lys@107	missed R-K@27	0.0139327	3174.57	794.649	3174.55	794.645	4	1	1.1.1.1664.24	11	0	37.8337	24430.7	5408.54	38.02	0.24	2121.31	0.0406	0.0178	FALSE	0
37.004	1	1; 47; 54	TRINITY_DN15000_c2_g1_i11 sp|Q7Z269|SP4_POLDO; TRINITY_DN15000_c2_g1_i1 sp|Q7Z269|SP4_POLDO; TRINITY_DN15000_c2_g1_i14 sp|Q7Z269|SP4_POLDO	Venom serine protease OS=Polistes dominula OX=743375 PE=2 SV=1 8085.68; Venom serine protease OS=Polistes dominula OX=743375 PE=2 SV=1 11012.15; Venom serine protease OS=Polistes dominula OX=743375 PE=2 SV=1 545.87	81	99	30.01	QPFCGGSIITPYHVLTAAHCTDPFLDRK	Ethanolyl(C)@4; Ethanolyl(C)@20; Arg->Gln@27; Delta:H(4)C(2)(K)@28	Arg->Gln@107	missed R-K@27	0.0139327	3174.57	794.649	3174.55	794.645	4	1	1.1.1.1664.24	11	0	37.8337	24430.7	5408.54	38.02	0.24	2121.31	0.0406	0.0178	FALSE	0
37.005	1	1; 47; 54	TRINITY_DN15000_c2_g1_i11 sp|Q7Z269|SP4_POLDO; TRINITY_DN15000_c2_g1_i1 sp|Q7Z269|SP4_POLDO; TRINITY_DN15000_c2_g1_i14 sp|Q7Z269|SP4_POLDO	Venom serine protease OS=Polistes dominula OX=743375 PE=2 SV=1 8085.68; Venom serine protease OS=Polistes dominula OX=743375 PE=2 SV=1 11012.15; Venom serine protease OS=Polistes dominula OX=743375 PE=2 SV=1 545.87	81	99	27.22	QPFCGGSIITPYHVLTAAHCTDPFLDRK	Ethanolyl(C)@4; Ethanolyl(C)@20; Arg->Gln@27; Dimethyl(K)@28	Arg->Gln@107; Dimethyl(K)@108	missed R-K@27	0.0139327	3174.57	794.649	3174.55	794.645	4	1	1.1.1.1664.24	11	0	37.8337	24430.7	5408.54	38.02	0.24	2121.31	0.0406	0.0178	FALSE	0
37.006	1	1; 47; 54	TRINITY_DN15000_c2_g1_i11 sp|Q7Z269|SP4_POLDO; TRINITY_DN15000_c2_g1_i1 sp|Q7Z269|SP4_POLDO; TRINITY_DN15000_c2_g1_i14 sp|Q7Z269|SP4_POLDO	Venom serine protease OS=Polistes dominula OX=743375 PE=2 SV=1 8085.68; Venom serine protease OS=Polistes dominula OX=743375 PE=2 SV=1 11012.15; Venom serine protease OS=Polistes dominula OX=743375 PE=2 SV=1 545.87	81	99	26.48	QPFCGGSIITPYHVLTAAHCTDPFLDRK	Ethanolyl(C)@4; Ethanolyl(C)@20; Arg->Asn@27; Trimethyl(K)@28	Arg->Asn@107; Trimethyl(K)@108	missed R-K@27	0.0139327	3174.57	794.649	3174.55	794.645	4	1	1.1.1.1664.24	11	0	37.8337	24430.7	5408.54	38.02	0.24	2121.31	0.0406	0.0178	FALSE	0
37.007	1	1; 47; 54	TRINITY_DN15000_c2_g1_i11 sp|Q7Z269|SP4_POLDO; TRINITY_DN15000_c2_g1_i1 sp|Q7Z269|SP4_POLDO; TRINITY_DN15000_c2_g1_i14 sp|Q7Z269|SP4_POLDO	Venom serine protease OS=Polistes dominula OX=743375 PE=2 SV=1 8085.68; Venom serine protease OS=Polistes dominula OX=743375 PE=2 SV=1 11012.15; Venom serine protease OS=Polistes dominula OX=743375 PE=2 SV=1 545.87	81	99	25.1	QPFCGGSIITPYHVLTAAHCTDPFLDRK	Ethanolyl(C)@4; Ethanolyl(C)@20; Arg->Leu@27; Carbamyl(K)@28	Arg->Leu@107	missed R-K@27	0.0139327	3174.57	794.649	3174.55	794.645	4	1	1.1.1.1664.24	11	0	37.8337	24430.7	5408.54	38.02	0.24	2121.31	0.0406	0.0178	FALSE	0
37.008	1	1; 47; 54	TRINITY_DN15000_c2_g1_i11 sp|Q7Z269|SP4_POLDO; TRINITY_DN15000_c2_g1_i1 sp|Q7Z269|SP4_POLDO; TRINITY_DN15000_c2_g1_i14 sp|Q7Z269|SP4_POLDO	Venom serine protease OS=Polistes dominula OX=743375 PE=2 SV=1 8085.68; Venom serine protease OS=Polistes dominula OX=743375 PE=2 SV=1 11012.15; Venom serine protease OS=Polistes dominula OX=743375 PE=2 SV=1 545.87	81	99	24.26	QPFCGGSIITPYHVLTAAHCTDPFLDRK	Ethanolyl(C)@4; Ethanolyl(C)@20; Phe->Cys@24; Ethanolyl(C)@24	Phe->Cys@104	missed R-K@27	0.0321178	3174.56	1059.19	3174.53	1059.18	3	1	1.1.1.1667.31	9	0.0006	37.9424	3694.93	2581.14	38.02	0.21	787.209	0.0061	0.0027	FALSE	0
37.009	1	1; 47; 54	TRINITY_DN15000_c2_g1_i11 sp|Q7Z269|SP4_POLDO; TRINITY_DN15000_c2_g1_i1 sp|Q7Z269|SP4_POLDO; TRINITY_DN15000_c2_g1_i14 sp|Q7Z269|SP4_POLDO	Venom serine protease OS=Polistes dominula OX=743375 PE=2 SV=1 8085.68; Venom serine protease OS=Polistes dominula OX=743375 PE=2 SV=1 11012.15; Venom serine protease OS=Polistes dominula OX=743375 PE=2 SV=1 545.87	81	99	21.06	QPFCGGSIITPYHVLTAAHCTDPFLDRK	Ethanolyl(C)@4; Ethanolyl(C)@20; Leu->Met@25; Asp->Pro@26	Leu->Met@105; Asp->Pro@106	missed R-K@27	0.0168617	3174.56	1059.19	3174.55	1059.19	3	1	1.1.1.1667.31	10	0	37.9424	3694.93	2581.14	38.02	0.21	787.209	0.0061	0.0027	FALSE	0
37.01	1		TRINITY_DN15000_c2_g1_i18 sp|Q7Z269|SP4_POLDO	Venom serine protease OS=Polistes dominula OX=743375 PE=2 SV=1 2544.62		99	20.47	QPFCGGSIITPYHVLTAAHCTDPFVGRAK	Ethanolyl(C)@4; Ethanolyl(C)@20; Deamidated(R)@27			0.00250206	3174.57	635.92	3174.56	635.92	5	1	1.1.1.1667.15	9	0.0065	37.929	34159.4	30547.1	37.98	0.28	728.479	1	4.2647	FALSE	0
37.011	1	1; 47; 54	TRINITY_DN15000_c2_g1_i11 sp|Q7Z269|SP4_POLDO; TRINITY_DN15000_c2_g1_i1 sp|Q7Z269|SP4_POLDO; TRINITY_DN15000_c2_g1_i14 sp|Q7Z269|SP4_POLDO	Venom serine protease OS=Polistes dominula OX=743375 PE=2 SV=1 8085.68; Venom serine protease OS=Polistes dominula OX=743375 PE=2 SV=1 11012.15; Venom serine protease OS=Polistes dominula OX=743375 PE=2 SV=1 545.87	81	99	19	QPFCGGSIITPYHVLTAAHCTDPFLDRK	Ethanolyl(C)@4; Dehydrated(S)@7; Pro->Asp@11; Ethanolyl(C)@20	Dehydrated(S)@87; Pro->Asp@91	missed R-K@27	0.0390848	3174.57	794.649	3174.53	794.639	4	1	1.1.1.1668.24	11	0	37.9709	24430.7	21864.7	38.02	0.24	1091.71	0.0406	0.0178	FALSE	0
37.012	1	1; 47; 54	TRINITY_DN15000_c2_g1_i11 sp|Q7Z269|SP4_POLDO; TRINITY_DN15000_c2_g1_i1 sp|Q7Z269|SP4_POLDO; TRINITY_DN15000_c2_g1_i14 sp|Q7Z269|SP4_POLDO	Venom serine protease OS=Polistes dominula OX=743375 PE=2 SV=1 8085.68; Venom serine protease OS=Polistes dominula OX=743375 PE=2 SV=1 11012.15; Venom serine protease OS=Polistes dominula OX=743375 PE=2 SV=1 545.87	81	99	18.64	QPFCGGSIITPYHVLTAAHCTDPFLDRK	Cys->Glu@4; Leu->Met@15; Ethanolyl(C)@20	Cys->Glu@84; Leu->Met@95	missed R-K@27	0.0390848	3174.57	794.649	3174.53	794.639	4	1	1.1.1.1668.24	11	0	37.9709	24430.7	21864.7	38.02	0.24	1091.71	0.0406	0.0178	FALSE	0
37.013	1		TRINITY_DN15000_c2_g1_i18 sp|Q7Z269|SP4_POLDO	Venom serine protease OS=Polistes dominula OX=743375 PE=2 SV=1 2544.62		99	17.43	QPFCGGSIITPYHVLTAAHCTDPFVGRAK	Ethanolyl(C)@4; Ethanolyl(C)@20; Arg->Glu@27; Ala->Val@28			0.0139327	3174.57	794.649	3174.55	794.645	4	1	1.1.1.1664.24	10	0	37.8337	24430.7	5408.54	38.02	0.24	2121.31	1	3.0501	FALSE	0
37.014	1	1; 47; 54	TRINITY_DN15000_c2_g1_i11 sp|Q7Z269|SP4_POLDO; TRINITY_DN15000_c2_g1_i1 sp|Q7Z269|SP4_POLDO; TRINITY_DN15000_c2_g1_i14 sp|Q7Z269|SP4_POLDO	Venom serine protease OS=Polistes dominula OX=743375 PE=2 SV=1 8085.68; Venom serine protease OS=Polistes dominula OX=743375 PE=2 SV=1 11012.15; Venom serine protease OS=Polistes dominula OX=743375 PE=2 SV=1 545.87	81	99	17.23	QPFCGGSIITPYHVLTAAHCTDPFLDRK	Oxidation(P)@2; Ethanolyl(C)@4; Tyr->Phe@12; Ethanolyl(C)@20	Oxidation(P)@82; Tyr->Phe@92	missed R-K@27	0.0026993	3174.57	794.649	3174.56	794.648	4	1	1.1.1.1668.24	10	0.0001	37.9709	24430.7	21864.7	38.02	0.24	1091.71	0.0406	0.0178	FALSE	0
37.015	1		TRINITY_DN15000_c2_g1_i18 sp|Q7Z269|SP4_POLDO	Venom serine protease OS=Polistes dominula OX=743375 PE=2 SV=1 2544.62		99	16.22	QPFCGGSIITPYHVLTAAHCTDPFVGRAK	Ethanolyl(C)@4; Ethanolyl(C)@20; Arg->GluSA(R)@27; Ethanolyl(K)@29			0.0139327	3174.57	794.649	3174.55	794.645	4	1	1.1.1.1664.24	10	0	37.8337	24430.7	5408.54	38.02	0.24	2121.31	1	3.0501	FALSE	0
37.016	1	1; 47; 54	TRINITY_DN15000_c2_g1_i11 sp|Q7Z269|SP4_POLDO; TRINITY_DN15000_c2_g1_i1 sp|Q7Z269|SP4_POLDO; TRINITY_DN15000_c2_g1_i14 sp|Q7Z269|SP4_POLDO	Venom serine protease OS=Polistes dominula OX=743375 PE=2 SV=1 8085.68; Venom serine protease OS=Polistes dominula OX=743375 PE=2 SV=1 11012.15; Venom serine protease OS=Polistes dominula OX=743375 PE=2 SV=1 545.87	81	99	16.13	QPFCGGSIITPYHVLTAAHCTDPFLDRK	Phe->Tyr@3; Ethanolyl(C)@4; Tyr->Phe@12; Ethanolyl(C)@20	Phe->Tyr@83; Tyr->Phe@92	missed R-K@27	0.0026993	3174.57	794.649	3174.56	794.648	4	1	1.1.1.1668.24	10	0.0001	37.9709	24430.7	21864.7	38.02	0.24	1091.71	0.0406	0.0178	FALSE	0
48.001	1	1; 47; 54	TRINITY_DN15000_c2_g1_i11 sp|Q7Z269|SP4_POLDO; TRINITY_DN15000_c2_g1_i1 sp|Q7Z269|SP4_POLDO; TRINITY_DN15000_c2_g1_i14 sp|Q7Z269|SP4_POLDO	Venom serine protease OS=Polistes dominula OX=743375 PE=2 SV=1 8085.68; Venom serine protease OS=Polistes dominula OX=743375 PE=2 SV=1 11012.15; Venom serine protease OS=Polistes dominula OX=743375 PE=2 SV=1 545.87	81	20.9	20.91	QPFCGGSIITPYHVLTAAHCTDPFLDRK	Ethanolyl(C)@4; Dehydrated(S)@7; Leu->Met@15; Ethanolyl(C)@20	Dehydrated(S)@87; Leu->Met@95	missed R-K@27	0.0568434	3174.57	794.649	3174.51	794.635	4	1	1.1.1.1668.24	11	0	37.9709	24430.7	21864.7	38.02	0.24	1091.71	0.0406	0.0178	FALSE	0
39.001	1	1; 47; 54	TRINITY_DN15000_c2_g1_i11 sp|Q7Z269|SP4_POLDO; TRINITY_DN15000_c2_g1_i1 sp|Q7Z269|SP4_POLDO; TRINITY_DN15000_c2_g1_i14 sp|Q7Z269|SP4_POLDO	Venom serine protease OS=Polistes dominula OX=743375 PE=2 SV=1 8085.68; Venom serine protease OS=Polistes dominula OX=743375 PE=2 SV=1 11012.15; Venom serine protease OS=Polistes dominula OX=743375 PE=2 SV=1 545.87	81	99	99	QPFCGGSIITPYHVLTAAHCTDPFLDRK	Gln->pyro-Glu@N-term; Ethanolyl(C)@4; Ethanolyl(C)@20; Thr->Glu@21	Thr->Glu@101	missed R-K@27	0.0017419	3185.53	797.391	3185.53	797.39	4	1	1.1.1.1745.18	16	0.0005	40.5887	13776.6	8241.46	40.5	0.14	3067.45	0.0229	0.0101	FALSE	0
39.002	1	1; 47; 54	TRINITY_DN15000_c2_g1_i11 sp|Q7Z269|SP4_POLDO; TRINITY_DN15000_c2_g1_i1 sp|Q7Z269|SP4_POLDO; TRINITY_DN15000_c2_g1_i14 sp|Q7Z269|SP4_POLDO	Venom serine protease OS=Polistes dominula OX=743375 PE=2 SV=1 8085.68; Venom serine protease OS=Polistes dominula OX=743375 PE=2 SV=1 11012.15; Venom serine protease OS=Polistes dominula OX=743375 PE=2 SV=1 545.87	81	99	99	QPFCGGSIITPYHVLTAAHCTDPFLDRK	Gln->pyro-Glu@N-term; Ethanolyl(C)@4; Thr->Glu@16; Ethanolyl(C)@20	Thr->Glu@96	missed R-K@27	0.0017419	3185.53	797.391	3185.53	797.39	4	1	1.1.1.1745.18	16	0.0005	40.5887	13776.6	8241.46	40.5	0.14	3067.45	0.0229	0.0101	FALSE	0
45.001	1	1; 47; 54	TRINITY_DN15000_c2_g1_i11 sp|Q7Z269|SP4_POLDO; TRINITY_DN15000_c2_g1_i1 sp|Q7Z269|SP4_POLDO; TRINITY_DN15000_c2_g1_i14 sp|Q7Z269|SP4_POLDO	Venom serine protease OS=Polistes dominula OX=743375 PE=2 SV=1 8085.68; Venom serine protease OS=Polistes dominula OX=743375 PE=2 SV=1 11012.15; Venom serine protease OS=Polistes dominula OX=743375 PE=2 SV=1 545.87	81	46	45.96	QPFCGGSIITPYHVLTAAHCTDPFLDRK	Ethanolyl(C)@4; Ethanolyl(C)@20; Thr->Glu@21	Thr->Glu@101	missed R-K@27	-0.000650241	3202.56	801.647	3202.56	801.647	4	1	1.1.1.1694.22	10	0.0013	38.8646	4984.19	4607.37	38.91	0.17	2216.21	0.0083	0.0036	FALSE	0
52.001	1	1; 47; 54	TRINITY_DN15000_c2_g1_i11 sp|Q7Z269|SP4_POLDO; TRINITY_DN15000_c2_g1_i1 sp|Q7Z269|SP4_POLDO; TRINITY_DN15000_c2_g1_i14 sp|Q7Z269|SP4_POLDO	Venom serine protease OS=Polistes dominula OX=743375 PE=2 SV=1 8085.68; Venom serine protease OS=Polistes dominula OX=743375 PE=2 SV=1 11012.15; Venom serine protease OS=Polistes dominula OX=743375 PE=2 SV=1 545.87	84	99	99	CGGSIITPYHVLTAAHCTDPFLDR	Ethanolyl(C)@1; Ethanolyl(C)@17		cleaved F-C@N-term	-0.00131993	2674.29	669.579	2674.29	669.579	4	3	1.1.1.1649.20	15	0.157	37.3184	6089.3	6024.13	37.3	0.24	1988.31	1	0.0045	FALSE	0
53.001	1	1; 47; 54	TRINITY_DN15000_c2_g1_i11 sp|Q7Z269|SP4_POLDO; TRINITY_DN15000_c2_g1_i1 sp|Q7Z269|SP4_POLDO; TRINITY_DN15000_c2_g1_i14 sp|Q7Z269|SP4_POLDO	Venom serine protease OS=Polistes dominula OX=743375 PE=2 SV=1 8085.68; Venom serine protease OS=Polistes dominula OX=743375 PE=2 SV=1 11012.15; Venom serine protease OS=Polistes dominula OX=743375 PE=2 SV=1 545.87	93	99	99	HVLTAAHCTDPFLDR	Ethanolyl(C)@8		cleaved Y-H@N-term	-0.00526895	1738.84	580.621	1738.85	580.623	3	1	1.1.1.1209.17	13	0.1158	22.6531	1950.07	1671.04	22.6	0.26	560.144	1	0.0014	FALSE	0
54.001	1	1; 47; 54	TRINITY_DN15000_c2_g1_i11 sp|Q7Z269|SP4_POLDO; TRINITY_DN15000_c2_g1_i1 sp|Q7Z269|SP4_POLDO; TRINITY_DN15000_c2_g1_i14 sp|Q7Z269|SP4_POLDO	Venom serine protease OS=Polistes dominula OX=743375 PE=2 SV=1 8085.68; Venom serine protease OS=Polistes dominula OX=743375 PE=2 SV=1 11012.15; Venom serine protease OS=Polistes dominula OX=743375 PE=2 SV=1 545.87	93	99	99	HVLTAAHCTDPFLDRK	Ethanolyl(C)@8		cleaved Y-H@N-term; missed R-K@15	-0.00329199	1866.94	467.742	1866.94	467.743	4	1	1.1.1.1100.9	8	0.1292	19.127	1762.98	287.49	19.34	0.19	290.665	1	0.0029	FALSE	0
55.001	1	1; 47; 54	TRINITY_DN15000_c2_g1_i11 sp|Q7Z269|SP4_POLDO; TRINITY_DN15000_c2_g1_i1 sp|Q7Z269|SP4_POLDO; TRINITY_DN15000_c2_g1_i14 sp|Q7Z269|SP4_POLDO	Venom serine protease OS=Polistes dominula OX=743375 PE=2 SV=1 8085.68; Venom serine protease OS=Polistes dominula OX=743375 PE=2 SV=1 11012.15; Venom serine protease OS=Polistes dominula OX=743375 PE=2 SV=1 545.87	100	98.2	98.19	CTDPFLDR	Ethanolyl(C)@1		cleaved H-C@N-term	-0.00528629	1009.45	505.732	1009.45	505.734	2	1	1.1.1.1190.8	8	0.1113	22.0293	380.17	377.21	22.05	0.46	345.646	1	0.0003	FALSE	0
56.001	1	1; 54	TRINITY_DN15000_c2_g1_i11 sp|Q7Z269|SP4_POLDO; TRINITY_DN15000_c2_g1_i1 sp|Q7Z269|SP4_POLDO; TRINITY_DN15000_c2_g1_i18 sp|Q7Z269|SP4_POLDO	Venom serine protease OS=Polistes dominula OX=743375 PE=2 SV=1 8085.68; Venom serine protease OS=Polistes dominula OX=743375 PE=2 SV=1 11012.15; Venom serine protease OS=Polistes dominula OX=743375 PE=2 SV=1 2544.62	108	99	99	KLAVVVGEHDIR			missed K-L@1	0.000341686	1334.77	445.93	1334.77	445.93	3	8	1.1.1.1041.6	20	1	17.2346	33218.8	33075.1	17.23	0.19	21305.4	0.6117	0.2594	FALSE	1
58.001	1	1; 54	TRINITY_DN15000_c2_g1_i11 sp|Q7Z269|SP4_POLDO; TRINITY_DN15000_c2_g1_i1 sp|Q7Z269|SP4_POLDO; TRINITY_DN15000_c2_g1_i18 sp|Q7Z269|SP4_POLDO	Venom serine protease OS=Polistes dominula OX=743375 PE=2 SV=1 8085.68; Venom serine protease OS=Polistes dominula OX=743375 PE=2 SV=1 11012.15; Venom serine protease OS=Polistes dominula OX=743375 PE=2 SV=1 2544.62	108	89.6	89.59	KLAVVVGEHDIR	Lys->Arg@1	Lys->Arg@108	missed K-L@1	-0.0183245	1362.75	455.259	1362.77	455.265	3	1	1.1.1.1210.7	8	0.0024	22.6804	234.24	113.16	22.57	0.42	344.546	0.0043	0.0018	FALSE	1
57.001	1	1; 54	TRINITY_DN15000_c2_g1_i11 sp|Q7Z269|SP4_POLDO; TRINITY_DN15000_c2_g1_i1 sp|Q7Z269|SP4_POLDO; TRINITY_DN15000_c2_g1_i18 sp|Q7Z269|SP4_POLDO	Venom serine protease OS=Polistes dominula OX=743375 PE=2 SV=1 8085.68; Venom serine protease OS=Polistes dominula OX=743375 PE=2 SV=1 11012.15; Venom serine protease OS=Polistes dominula OX=743375 PE=2 SV=1 2544.62	108	99	99	KLAVVVGEHDIR	Ala->Thr@3; Val->Leu@4	Ala->Thr@110; Val->Leu@111	missed K-L@1	-0.00109168	1378.79	460.605	1378.79	460.605	3	1	1.1.1.1047.7	17	0	17.4295	5213.38	3804.35	17.36	0.19	3077.48	0.096	0.0407	FALSE	1
57.002	1	1; 54	TRINITY_DN15000_c2_g1_i11 sp|Q7Z269|SP4_POLDO; TRINITY_DN15000_c2_g1_i1 sp|Q7Z269|SP4_POLDO; TRINITY_DN15000_c2_g1_i18 sp|Q7Z269|SP4_POLDO	Venom serine protease OS=Polistes dominula OX=743375 PE=2 SV=1 8085.68; Venom serine protease OS=Polistes dominula OX=743375 PE=2 SV=1 11012.15; Venom serine protease OS=Polistes dominula OX=743375 PE=2 SV=1 2544.62	108	99	99	KLAVVVGEHDIR	Ethanolyl@N-term		missed K-L@1	-0.00109168	1378.79	460.605	1378.79	460.605	3	5	1.1.1.1044.6	16	0.0091	17.3316	5213.38	5204.24	17.36	0.19	4252.15	0.096	0.0407	FALSE	0
57.003	1	1; 54	TRINITY_DN15000_c2_g1_i11 sp|Q7Z269|SP4_POLDO; TRINITY_DN15000_c2_g1_i1 sp|Q7Z269|SP4_POLDO; TRINITY_DN15000_c2_g1_i18 sp|Q7Z269|SP4_POLDO	Venom serine protease OS=Polistes dominula OX=743375 PE=2 SV=1 8085.68; Venom serine protease OS=Polistes dominula OX=743375 PE=2 SV=1 11012.15; Venom serine protease OS=Polistes dominula OX=743375 PE=2 SV=1 2544.62	108	99	99	KLAVVVGEHDIR	Ethanolyl(K)@1		missed K-L@1	-0.00109168	1378.79	460.605	1378.79	460.605	3	5	1.1.1.1044.6	16	0.0091	17.3316	5213.38	5204.24	17.36	0.19	4252.15	0.096	0.0407	FALSE	0
57.004	1	1; 54	TRINITY_DN15000_c2_g1_i11 sp|Q7Z269|SP4_POLDO; TRINITY_DN15000_c2_g1_i1 sp|Q7Z269|SP4_POLDO; TRINITY_DN15000_c2_g1_i18 sp|Q7Z269|SP4_POLDO	Venom serine protease OS=Polistes dominula OX=743375 PE=2 SV=1 8085.68; Venom serine protease OS=Polistes dominula OX=743375 PE=2 SV=1 11012.15; Venom serine protease OS=Polistes dominula OX=743375 PE=2 SV=1 2544.62	108	99	60.67	KLAVVVGEHDIR	Ala->Leu@3; Val->Thr@4	Ala->Leu@110; Val->Thr@111	missed K-L@1	-0.00109168	1378.79	460.605	1378.79	460.605	3	1	1.1.1.1047.7	17	0	17.4295	5213.38	3804.35	17.36	0.19	3077.48	0.096	0.0407	FALSE	0
59.001	1	1; 54	TRINITY_DN15000_c2_g1_i11 sp|Q7Z269|SP4_POLDO; TRINITY_DN15000_c2_g1_i1 sp|Q7Z269|SP4_POLDO; TRINITY_DN15000_c2_g1_i18 sp|Q7Z269|SP4_POLDO	Venom serine protease OS=Polistes dominula OX=743375 PE=2 SV=1 8085.68; Venom serine protease OS=Polistes dominula OX=743375 PE=2 SV=1 11012.15; Venom serine protease OS=Polistes dominula OX=743375 PE=2 SV=1 2544.62	109	99	99	LAVVVGEHDIR				0.000676957	1206.67	403.231	1206.67	403.231	3	14	1.1.1.1131.3	15	1	20.1091	56458.5	40062.3	20.2	0.23	33375.6	0.9938	0.4409	TRUE	1
60.001	1	1; 54	TRINITY_DN15000_c2_g1_i11 sp|Q7Z269|SP4_POLDO; TRINITY_DN15000_c2_g1_i1 sp|Q7Z269|SP4_POLDO; TRINITY_DN15000_c2_g1_i18 sp|Q7Z269|SP4_POLDO	Venom serine protease OS=Polistes dominula OX=743375 PE=2 SV=1 8085.68; Venom serine protease OS=Polistes dominula OX=743375 PE=2 SV=1 11012.15; Venom serine protease OS=Polistes dominula OX=743375 PE=2 SV=1 2544.62	109	99	99	LAVVVGEHDIR	Formyl@N-term			-0.00817044	1234.66	618.337	1234.67	618.341	2	1	1.1.1.1515.14	8	0.001	32.7907	352.76	300.93	32.71	0.54	454.572	0.0062	0.0028	FALSE	1
61.001	1	1; 54	TRINITY_DN15000_c2_g1_i11 sp|Q7Z269|SP4_POLDO; TRINITY_DN15000_c2_g1_i1 sp|Q7Z269|SP4_POLDO; TRINITY_DN15000_c2_g1_i18 sp|Q7Z269|SP4_POLDO	Venom serine protease OS=Polistes dominula OX=743375 PE=2 SV=1 8085.68; Venom serine protease OS=Polistes dominula OX=743375 PE=2 SV=1 11012.15; Venom serine protease OS=Polistes dominula OX=743375 PE=2 SV=1 2544.62	110	99	99	AVVVGEHDIR			cleaved L-A@N-term	-0.000402486	1093.59	547.801	1093.59	547.801	2	2	1.1.1.1133.17	9	0.0668	20.1854	7212.55	7144.16	20.2	0.23	664.051	1	0.0563	FALSE	1
62.001	1	1; 54	TRINITY_DN15000_c2_g1_i11 sp|Q7Z269|SP4_POLDO; TRINITY_DN15000_c2_g1_i1 sp|Q7Z269|SP4_POLDO; TRINITY_DN15000_c2_g1_i18 sp|Q7Z269|SP4_POLDO	Venom serine protease OS=Polistes dominula OX=743375 PE=2 SV=1 8085.68; Venom serine protease OS=Polistes dominula OX=743375 PE=2 SV=1 11012.15; Venom serine protease OS=Polistes dominula OX=743375 PE=2 SV=1 2544.62	111	99	99	VVVGEHDIR			cleaved A-V@N-term	-0.00156474	1022.55	512.282	1022.55	512.283	2	2	1.1.1.1131.14	8	0.0363	20.1183	6184.77	4784.12	20.2	0.23	606.821	1	0.0483	FALSE	1
63.001	1	1; 11; 47; 54	TRINITY_DN15000_c2_g1_i11 sp|Q7Z269|SP4_POLDO; TRINITY_DN15000_c2_g1_i1 sp|Q7Z269|SP4_POLDO; TRINITY_DN15000_c2_g1_i14 sp|Q7Z269|SP4_POLDO; TRINITY_DN14783_c0_g1_i6 sp|Q7Z269|SP4_POLDO; TRINITY_DN15000_c2_g1_i18 sp|Q7Z269|SP4_POLDO	Venom serine protease OS=Polistes dominula OX=743375 PE=2 SV=1 8085.68; Venom serine protease OS=Polistes dominula OX=743375 PE=2 SV=1 11012.15; Venom serine protease OS=Polistes dominula OX=743375 PE=2 SV=1 545.87; Venom serine protease OS=Polistes dominula OX=743375 PE=2 SV=1 13745.91; Venom serine protease OS=Polistes dominula OX=743375 PE=2 SV=1 2544.62	113	99	99	VGEHDIR			cleaved V-V@N-term	-0.00185537	824.412	413.213	824.414	413.214	2	2	1.1.1.1041.4	10	0.036	17.233	2463.14	2148.18	17.2	0.16	537.744	1	0.0192	FALSE	0
64.001	1	1; 11; 47; 54	TRINITY_DN15000_c2_g1_i11 sp|Q7Z269|SP4_POLDO; TRINITY_DN15000_c2_g1_i1 sp|Q7Z269|SP4_POLDO; TRINITY_DN15000_c2_g1_i14 sp|Q7Z269|SP4_POLDO; TRINITY_DN14783_c0_g1_i6 sp|Q7Z269|SP4_POLDO; TRINITY_DN15000_c2_g1_i18 sp|Q7Z269|SP4_POLDO	Venom serine protease OS=Polistes dominula OX=743375 PE=2 SV=1 8085.68; Venom serine protease OS=Polistes dominula OX=743375 PE=2 SV=1 11012.15; Venom serine protease OS=Polistes dominula OX=743375 PE=2 SV=1 545.87; Venom serine protease OS=Polistes dominula OX=743375 PE=2 SV=1 13745.91; Venom serine protease OS=Polistes dominula OX=743375 PE=2 SV=1 2544.62	114	99	99	GEHDIR			cleaved V-G@N-term	-0.000912105	725.345	363.68	725.346	363.68	2	1	1.1.1.1038.2	6	0.0265	17.1343	1082.62	642.78	17.2	0.19	450.224	1	0.0085	FALSE	0
65.001	1	1; 47; 54	TRINITY_DN15000_c2_g1_i11 sp|Q7Z269|SP4_POLDO; TRINITY_DN15000_c2_g1_i1 sp|Q7Z269|SP4_POLDO; TRINITY_DN15000_c2_g1_i14 sp|Q7Z269|SP4_POLDO	Venom serine protease OS=Polistes dominula OX=743375 PE=2 SV=1 8085.68; Venom serine protease OS=Polistes dominula OX=743375 PE=2 SV=1 11012.15; Venom serine protease OS=Polistes dominula OX=743375 PE=2 SV=1 545.87	129	99	98.27	VHLVGKIYQHQGYTDVNNKDDISILELETK	Ethanolyl(K)@6		missed K-I@6; missed K-D@19	0.000910244	3512.82	703.571	3512.82	703.57	5	3	1.1.1.1424.29	11	0.0094	29.7243	3874.42	2740.57	29.8	0.23	812.651	0.8065	0.0023	FALSE	0
65.002	1	1; 47; 54	TRINITY_DN15000_c2_g1_i11 sp|Q7Z269|SP4_POLDO; TRINITY_DN15000_c2_g1_i1 sp|Q7Z269|SP4_POLDO; TRINITY_DN15000_c2_g1_i14 sp|Q7Z269|SP4_POLDO	Venom serine protease OS=Polistes dominula OX=743375 PE=2 SV=1 8085.68; Venom serine protease OS=Polistes dominula OX=743375 PE=2 SV=1 11012.15; Venom serine protease OS=Polistes dominula OX=743375 PE=2 SV=1 545.87	129	99	23.2	VHLVGKIYQHQGYTDVNNKDDISILELETK	Ethanolyl(K)@19		missed K-I@6; missed K-D@19	0.00432516	3512.82	879.212	3512.82	879.211	4	1	1.1.1.1426.31	9	0.0094	29.7938	929.8	919.51	29.8	0.23	462.769	0.1935	0.0005	FALSE	0
72.001	1	1; 47; 54	TRINITY_DN15000_c2_g1_i11 sp|Q7Z269|SP4_POLDO; TRINITY_DN15000_c2_g1_i1 sp|Q7Z269|SP4_POLDO; TRINITY_DN15000_c2_g1_i14 sp|Q7Z269|SP4_POLDO	Venom serine protease OS=Polistes dominula OX=743375 PE=2 SV=1 8085.68; Venom serine protease OS=Polistes dominula OX=743375 PE=2 SV=1 11012.15; Venom serine protease OS=Polistes dominula OX=743375 PE=2 SV=1 545.87	135	99	99	IYQHQGYTDVNNK				0.00199378	1578.74	527.255	1578.74	527.255	3	1	1.1.1.808.13	11	1	9.79097	1044.1	994.62	9.77	0.22	463.512	1	0.0006	FALSE	0
66.001	1	1; 47; 54	TRINITY_DN15000_c2_g1_i11 sp|Q7Z269|SP4_POLDO; TRINITY_DN15000_c2_g1_i1 sp|Q7Z269|SP4_POLDO; TRINITY_DN15000_c2_g1_i14 sp|Q7Z269|SP4_POLDO	Venom serine protease OS=Polistes dominula OX=743375 PE=2 SV=1 8085.68; Venom serine protease OS=Polistes dominula OX=743375 PE=2 SV=1 11012.15; Venom serine protease OS=Polistes dominula OX=743375 PE=2 SV=1 545.87	135	99	99	IYQHQGYTDVNNKDDISILELETK			missed K-D@13	0.00400139	2835.4	709.856	2835.39	709.855	4	19	1.1.1.1436.20	31	1	30.1189	40205	37982	30.17	0.34	36978.7	0.0235	0.0234	TRUE	0
66.002	1	1; 47; 54	TRINITY_DN15000_c2_g1_i11 sp|Q7Z269|SP4_POLDO; TRINITY_DN15000_c2_g1_i1 sp|Q7Z269|SP4_POLDO; TRINITY_DN15000_c2_g1_i14 sp|Q7Z269|SP4_POLDO	Venom serine protease OS=Polistes dominula OX=743375 PE=2 SV=1 8085.68; Venom serine protease OS=Polistes dominula OX=743375 PE=2 SV=1 11012.15; Venom serine protease OS=Polistes dominula OX=743375 PE=2 SV=1 545.87	135	99	18.51	IYQHQGYTDVNNKDDISILELETK	Asp->Ala@9; Ethanolyl(K)@13	Asp->Ala@143	missed K-D@13	-0.0323841	2835.4	709.856	2835.43	709.865	4	1	1.1.1.1429.25	10	0	29.8879	40205	1505.45	30.17	0.34	796.469	0.0235	0.0234	TRUE	0
70.001	1	1; 47; 54	TRINITY_DN15000_c2_g1_i11 sp|Q7Z269|SP4_POLDO; TRINITY_DN15000_c2_g1_i1 sp|Q7Z269|SP4_POLDO; TRINITY_DN15000_c2_g1_i14 sp|Q7Z269|SP4_POLDO	Venom serine protease OS=Polistes dominula OX=743375 PE=2 SV=1 8085.68; Venom serine protease OS=Polistes dominula OX=743375 PE=2 SV=1 11012.15; Venom serine protease OS=Polistes dominula OX=743375 PE=2 SV=1 545.87	135	99	99	IYQHQGYTDVNNKDDISILELETK	Deamidated(N)@11		missed K-D@13	0.00549675	2836.38	710.103	2836.38	710.101	4	4	1.1.1.1466.26	17	0.1905	31.148	5322.81	5209.62	31.16	0.45	1762.13	0.0031	0.0031	FALSE	0
70.002	1	1; 47; 54	TRINITY_DN15000_c2_g1_i11 sp|Q7Z269|SP4_POLDO; TRINITY_DN15000_c2_g1_i1 sp|Q7Z269|SP4_POLDO; TRINITY_DN15000_c2_g1_i14 sp|Q7Z269|SP4_POLDO	Venom serine protease OS=Polistes dominula OX=743375 PE=2 SV=1 8085.68; Venom serine protease OS=Polistes dominula OX=743375 PE=2 SV=1 11012.15; Venom serine protease OS=Polistes dominula OX=743375 PE=2 SV=1 545.87	135	99	99	IYQHQGYTDVNNKDDISILELETK	Deamidated(N)@12		missed K-D@13	0.00549675	2836.38	710.103	2836.38	710.101	4	4	1.1.1.1469.23	9	0.1905	31.2482	5322.81	4006.17	31.16	0.45	1847.75	0.0031	0.0031	FALSE	0
70.003	1	1; 47; 54	TRINITY_DN15000_c2_g1_i11 sp|Q7Z269|SP4_POLDO; TRINITY_DN15000_c2_g1_i1 sp|Q7Z269|SP4_POLDO; TRINITY_DN15000_c2_g1_i14 sp|Q7Z269|SP4_POLDO	Venom serine protease OS=Polistes dominula OX=743375 PE=2 SV=1 8085.68; Venom serine protease OS=Polistes dominula OX=743375 PE=2 SV=1 11012.15; Venom serine protease OS=Polistes dominula OX=743375 PE=2 SV=1 545.87	135	99	98.73	IYQHQGYTDVNNKDDISILELETK	Deamidated(Q)@5		missed K-D@13	0.00549675	2836.38	710.103	2836.38	710.101	4	2	1.1.1.1469.23	9	0.1236	31.2482	5322.81	4006.17	31.16	0.45	1847.75	0.0031	0.0031	FALSE	0
70.004	1	1; 47; 54	TRINITY_DN15000_c2_g1_i11 sp|Q7Z269|SP4_POLDO; TRINITY_DN15000_c2_g1_i1 sp|Q7Z269|SP4_POLDO; TRINITY_DN15000_c2_g1_i14 sp|Q7Z269|SP4_POLDO	Venom serine protease OS=Polistes dominula OX=743375 PE=2 SV=1 8085.68; Venom serine protease OS=Polistes dominula OX=743375 PE=2 SV=1 11012.15; Venom serine protease OS=Polistes dominula OX=743375 PE=2 SV=1 545.87	135	99	98.73	IYQHQGYTDVNNKDDISILELETK	Deamidated(Q)@3		missed K-D@13	0.00549675	2836.38	710.103	2836.38	710.101	4	2	1.1.1.1469.23	9	0.1236	31.2482	5322.81	4006.17	31.16	0.45	1847.75	0.0031	0.0031	FALSE	0
73.001	1	1; 47; 54	TRINITY_DN15000_c2_g1_i11 sp|Q7Z269|SP4_POLDO; TRINITY_DN15000_c2_g1_i1 sp|Q7Z269|SP4_POLDO; TRINITY_DN15000_c2_g1_i14 sp|Q7Z269|SP4_POLDO	Venom serine protease OS=Polistes dominula OX=743375 PE=2 SV=1 8085.68; Venom serine protease OS=Polistes dominula OX=743375 PE=2 SV=1 11012.15; Venom serine protease OS=Polistes dominula OX=743375 PE=2 SV=1 545.87	135	99	99	IYQHQGYTDVNNKDDISILELETK	Lys->Met@13	Lys->Met@147	missed K-D@13	0.0388933	2838.38	710.602	2838.34	710.592	4	1	1.1.1.1454.25	15	0.0009	30.7362	1669.94	439.17	31.16	0.45	1047.67	0.001	0.001	FALSE	0
67.001	1	1; 47; 54	TRINITY_DN15000_c2_g1_i11 sp|Q7Z269|SP4_POLDO; TRINITY_DN15000_c2_g1_i1 sp|Q7Z269|SP4_POLDO; TRINITY_DN15000_c2_g1_i14 sp|Q7Z269|SP4_POLDO	Venom serine protease OS=Polistes dominula OX=743375 PE=2 SV=1 8085.68; Venom serine protease OS=Polistes dominula OX=743375 PE=2 SV=1 11012.15; Venom serine protease OS=Polistes dominula OX=743375 PE=2 SV=1 545.87	135	99	99	IYQHQGYTDVNNKDDISILELETK	Asn->Glu@12	Asn->Glu@146	missed K-D@13	-0.0130654	2850.38	713.602	2850.39	713.605	4	2	1.1.1.1438.18	20	0.0022	30.1852	10894	10257.6	30.17	0.2	3532.13	0.0064	0.0063	FALSE	0
67.002	1	1; 47; 54	TRINITY_DN15000_c2_g1_i11 sp|Q7Z269|SP4_POLDO; TRINITY_DN15000_c2_g1_i1 sp|Q7Z269|SP4_POLDO; TRINITY_DN15000_c2_g1_i14 sp|Q7Z269|SP4_POLDO	Venom serine protease OS=Polistes dominula OX=743375 PE=2 SV=1 8085.68; Venom serine protease OS=Polistes dominula OX=743375 PE=2 SV=1 11012.15; Venom serine protease OS=Polistes dominula OX=743375 PE=2 SV=1 545.87	135	99	99	IYQHQGYTDVNNKDDISILELETK	Asn->Glu@11	Asn->Glu@145	missed K-D@13	-0.0130654	2850.38	713.602	2850.39	713.605	4	2	1.1.1.1438.18	20	0.0022	30.1852	10894	10257.6	30.17	0.2	3532.13	0.0064	0.0063	FALSE	0
67.003	1	1; 47; 54	TRINITY_DN15000_c2_g1_i11 sp|Q7Z269|SP4_POLDO; TRINITY_DN15000_c2_g1_i1 sp|Q7Z269|SP4_POLDO; TRINITY_DN15000_c2_g1_i14 sp|Q7Z269|SP4_POLDO	Venom serine protease OS=Polistes dominula OX=743375 PE=2 SV=1 8085.68; Venom serine protease OS=Polistes dominula OX=743375 PE=2 SV=1 11012.15; Venom serine protease OS=Polistes dominula OX=743375 PE=2 SV=1 545.87	135	99	55.61	IYQHQGYTDVNNKDDISILELETK	Gly->Ala@6; Deamidated(N)@12	Gly->Ala@140	missed K-D@13	-0.0130654	2850.38	713.602	2850.39	713.605	4	1	1.1.1.1432.28	10	0.0004	29.9892	10894	2139.61	30.17	0.2	608.32	0.0064	0.0063	FALSE	0
67.004	1	1; 47; 54	TRINITY_DN15000_c2_g1_i11 sp|Q7Z269|SP4_POLDO; TRINITY_DN15000_c2_g1_i1 sp|Q7Z269|SP4_POLDO; TRINITY_DN15000_c2_g1_i14 sp|Q7Z269|SP4_POLDO	Venom serine protease OS=Polistes dominula OX=743375 PE=2 SV=1 8085.68; Venom serine protease OS=Polistes dominula OX=743375 PE=2 SV=1 11012.15; Venom serine protease OS=Polistes dominula OX=743375 PE=2 SV=1 545.87	135	99	55.61	IYQHQGYTDVNNKDDISILELETK	Gly->Ala@6; Deamidated(N)@11	Gly->Ala@140	missed K-D@13	-0.0130654	2850.38	713.602	2850.39	713.605	4	1	1.1.1.1432.28	10	0.0004	29.9892	10894	2139.61	30.17	0.2	608.32	0.0064	0.0063	FALSE	0
67.005	1	1; 47; 54	TRINITY_DN15000_c2_g1_i11 sp|Q7Z269|SP4_POLDO; TRINITY_DN15000_c2_g1_i1 sp|Q7Z269|SP4_POLDO; TRINITY_DN15000_c2_g1_i14 sp|Q7Z269|SP4_POLDO	Venom serine protease OS=Polistes dominula OX=743375 PE=2 SV=1 8085.68; Venom serine protease OS=Polistes dominula OX=743375 PE=2 SV=1 11012.15; Venom serine protease OS=Polistes dominula OX=743375 PE=2 SV=1 545.87	135	99	44.27	IYQHQGYTDVNNKDDISILELETK	Methyl(H)@4; Deamidated(N)@11	Methyl(H)@138	missed K-D@13	-0.0130654	2850.38	713.602	2850.39	713.605	4	1	1.1.1.1432.28	10	0.0003	29.9892	10894	2139.61	30.17	0.2	608.32	0.0064	0.0063	FALSE	0
67.006	1	1; 47; 54	TRINITY_DN15000_c2_g1_i11 sp|Q7Z269|SP4_POLDO; TRINITY_DN15000_c2_g1_i1 sp|Q7Z269|SP4_POLDO; TRINITY_DN15000_c2_g1_i14 sp|Q7Z269|SP4_POLDO	Venom serine protease OS=Polistes dominula OX=743375 PE=2 SV=1 8085.68; Venom serine protease OS=Polistes dominula OX=743375 PE=2 SV=1 11012.15; Venom serine protease OS=Polistes dominula OX=743375 PE=2 SV=1 545.87	135	99	44.27	IYQHQGYTDVNNKDDISILELETK	Methyl(H)@4; Deamidated(N)@12	Methyl(H)@138	missed K-D@13	-0.0130654	2850.38	713.602	2850.39	713.605	4	1	1.1.1.1432.28	10	0.0003	29.9892	10894	2139.61	30.17	0.2	608.32	0.0064	0.0063	FALSE	0
67.007	1	1; 47; 54	TRINITY_DN15000_c2_g1_i11 sp|Q7Z269|SP4_POLDO; TRINITY_DN15000_c2_g1_i1 sp|Q7Z269|SP4_POLDO; TRINITY_DN15000_c2_g1_i14 sp|Q7Z269|SP4_POLDO	Venom serine protease OS=Polistes dominula OX=743375 PE=2 SV=1 8085.68; Venom serine protease OS=Polistes dominula OX=743375 PE=2 SV=1 11012.15; Venom serine protease OS=Polistes dominula OX=743375 PE=2 SV=1 545.87	135	99	36.48	IYQHQGYTDVNNKDDISILELETK	Deamidated(N)@11; Asn->Gln@12	Asn->Gln@146	missed K-D@13	-0.0130654	2850.38	713.602	2850.39	713.605	4	1	1.1.1.1438.18	20	0.0004	30.1852	10894	10257.6	30.17	0.2	3532.13	0.0064	0.0063	FALSE	0
67.008	1	1; 47; 54	TRINITY_DN15000_c2_g1_i11 sp|Q7Z269|SP4_POLDO; TRINITY_DN15000_c2_g1_i1 sp|Q7Z269|SP4_POLDO; TRINITY_DN15000_c2_g1_i14 sp|Q7Z269|SP4_POLDO	Venom serine protease OS=Polistes dominula OX=743375 PE=2 SV=1 8085.68; Venom serine protease OS=Polistes dominula OX=743375 PE=2 SV=1 11012.15; Venom serine protease OS=Polistes dominula OX=743375 PE=2 SV=1 545.87	135	99	36.48	IYQHQGYTDVNNKDDISILELETK	Asn->Gln@11; Deamidated(N)@12	Asn->Gln@145	missed K-D@13	-0.0130654	2850.38	713.602	2850.39	713.605	4	1	1.1.1.1438.18	20	0.0004	30.1852	10894	10257.6	30.17	0.2	3532.13	0.0064	0.0063	FALSE	0
67.009	1	1; 47; 54	TRINITY_DN15000_c2_g1_i11 sp|Q7Z269|SP4_POLDO; TRINITY_DN15000_c2_g1_i1 sp|Q7Z269|SP4_POLDO; TRINITY_DN15000_c2_g1_i14 sp|Q7Z269|SP4_POLDO	Venom serine protease OS=Polistes dominula OX=743375 PE=2 SV=1 8085.68; Venom serine protease OS=Polistes dominula OX=743375 PE=2 SV=1 11012.15; Venom serine protease OS=Polistes dominula OX=743375 PE=2 SV=1 545.87	135	99	32.4	IYQHQGYTDVNNKDDISILELETK	Methyl(Q)@5; Deamidated(N)@12	Methyl(Q)@139	missed K-D@13	-0.0130654	2850.38	713.602	2850.39	713.605	4	1	1.1.1.1432.28	10	0.0001	29.9892	10894	2139.61	30.17	0.2	608.32	0.0064	0.0063	FALSE	0
67.01	1	1; 47; 54	TRINITY_DN15000_c2_g1_i11 sp|Q7Z269|SP4_POLDO; TRINITY_DN15000_c2_g1_i1 sp|Q7Z269|SP4_POLDO; TRINITY_DN15000_c2_g1_i14 sp|Q7Z269|SP4_POLDO	Venom serine protease OS=Polistes dominula OX=743375 PE=2 SV=1 8085.68; Venom serine protease OS=Polistes dominula OX=743375 PE=2 SV=1 11012.15; Venom serine protease OS=Polistes dominula OX=743375 PE=2 SV=1 545.87	135	99	32.4	IYQHQGYTDVNNKDDISILELETK	Methyl(Q)@5; Deamidated(N)@11	Methyl(Q)@139	missed K-D@13	-0.0130654	2850.38	713.602	2850.39	713.605	4	1	1.1.1.1432.28	10	0.0001	29.9892	10894	2139.61	30.17	0.2	608.32	0.0064	0.0063	FALSE	0
67.011	1	1; 47; 54	TRINITY_DN15000_c2_g1_i11 sp|Q7Z269|SP4_POLDO; TRINITY_DN15000_c2_g1_i1 sp|Q7Z269|SP4_POLDO; TRINITY_DN15000_c2_g1_i14 sp|Q7Z269|SP4_POLDO	Venom serine protease OS=Polistes dominula OX=743375 PE=2 SV=1 8085.68; Venom serine protease OS=Polistes dominula OX=743375 PE=2 SV=1 11012.15; Venom serine protease OS=Polistes dominula OX=743375 PE=2 SV=1 545.87	135	99	23.2	IYQHQGYTDVNNKDDISILELETK	Val->Asn@10	Val->Asn@144	missed K-D@13	0.0120867	2850.38	713.602	2850.37	713.599	4	1	1.1.1.1432.28	9	0.0008	29.9892	10894	2139.61	30.17	0.2	608.32	0.0064	0.0063	FALSE	0
67.012	1	1; 47; 54	TRINITY_DN15000_c2_g1_i11 sp|Q7Z269|SP4_POLDO; TRINITY_DN15000_c2_g1_i1 sp|Q7Z269|SP4_POLDO; TRINITY_DN15000_c2_g1_i14 sp|Q7Z269|SP4_POLDO	Venom serine protease OS=Polistes dominula OX=743375 PE=2 SV=1 8085.68; Venom serine protease OS=Polistes dominula OX=743375 PE=2 SV=1 11012.15; Venom serine protease OS=Polistes dominula OX=743375 PE=2 SV=1 545.87	135	99	22.89	IYQHQGYTDVNNKDDISILELETK	Asp->Glu@9; Deamidated(N)@12	Asp->Glu@143	missed K-D@13	-0.0130654	2850.38	713.602	2850.39	713.605	4	1	1.1.1.1432.28	9	0.0007	29.9892	10894	2139.61	30.17	0.2	608.32	0.0064	0.0063	FALSE	0
67.013	1	1; 47; 54	TRINITY_DN15000_c2_g1_i11 sp|Q7Z269|SP4_POLDO; TRINITY_DN15000_c2_g1_i1 sp|Q7Z269|SP4_POLDO; TRINITY_DN15000_c2_g1_i14 sp|Q7Z269|SP4_POLDO	Venom serine protease OS=Polistes dominula OX=743375 PE=2 SV=1 8085.68; Venom serine protease OS=Polistes dominula OX=743375 PE=2 SV=1 11012.15; Venom serine protease OS=Polistes dominula OX=743375 PE=2 SV=1 545.87	135	99	22.89	IYQHQGYTDVNNKDDISILELETK	Asp->Glu@9; Deamidated(N)@11	Asp->Glu@143	missed K-D@13	-0.0130654	2850.38	713.602	2850.39	713.605	4	1	1.1.1.1432.28	9	0.0007	29.9892	10894	2139.61	30.17	0.2	608.32	0.0064	0.0063	FALSE	0
67.014	1	1; 47; 54	TRINITY_DN15000_c2_g1_i11 sp|Q7Z269|SP4_POLDO; TRINITY_DN15000_c2_g1_i1 sp|Q7Z269|SP4_POLDO; TRINITY_DN15000_c2_g1_i14 sp|Q7Z269|SP4_POLDO	Venom serine protease OS=Polistes dominula OX=743375 PE=2 SV=1 8085.68; Venom serine protease OS=Polistes dominula OX=743375 PE=2 SV=1 11012.15; Venom serine protease OS=Polistes dominula OX=743375 PE=2 SV=1 545.87	135	99	22.29	IYQHQGYTDVNNKDDISILELETK	Val->Leu@10; Deamidated(N)@12	Val->Leu@144	missed K-D@13	-0.0130654	2850.38	713.602	2850.39	713.605	4	1	1.1.1.1432.28	9	0.0005	29.9892	10894	2139.61	30.17	0.2	608.32	0.0064	0.0063	FALSE	0
67.015	1	1; 47; 54	TRINITY_DN15000_c2_g1_i11 sp|Q7Z269|SP4_POLDO; TRINITY_DN15000_c2_g1_i1 sp|Q7Z269|SP4_POLDO; TRINITY_DN15000_c2_g1_i14 sp|Q7Z269|SP4_POLDO	Venom serine protease OS=Polistes dominula OX=743375 PE=2 SV=1 8085.68; Venom serine protease OS=Polistes dominula OX=743375 PE=2 SV=1 11012.15; Venom serine protease OS=Polistes dominula OX=743375 PE=2 SV=1 545.87	135	99	22.29	IYQHQGYTDVNNKDDISILELETK	Val->Leu@10; Deamidated(N)@11	Val->Leu@144	missed K-D@13	-0.0130654	2850.38	713.602	2850.39	713.605	4	1	1.1.1.1432.28	9	0.0005	29.9892	10894	2139.61	30.17	0.2	608.32	0.0064	0.0063	FALSE	0
67.016	1	1; 47; 54	TRINITY_DN15000_c2_g1_i11 sp|Q7Z269|SP4_POLDO; TRINITY_DN15000_c2_g1_i1 sp|Q7Z269|SP4_POLDO; TRINITY_DN15000_c2_g1_i14 sp|Q7Z269|SP4_POLDO	Venom serine protease OS=Polistes dominula OX=743375 PE=2 SV=1 8085.68; Venom serine protease OS=Polistes dominula OX=743375 PE=2 SV=1 11012.15; Venom serine protease OS=Polistes dominula OX=743375 PE=2 SV=1 545.87	135	99	21.87	IYQHQGYTDVNNKDDISILELETK	Deamidated(Q)@5; Asp->Glu@9	Asp->Glu@143	missed K-D@13	-0.0130654	2850.38	713.602	2850.39	713.605	4	1	1.1.1.1432.28	9	0.0004	29.9892	10894	2139.61	30.17	0.2	608.32	0.0064	0.0063	FALSE	0
67.017	1	1; 47; 54	TRINITY_DN15000_c2_g1_i11 sp|Q7Z269|SP4_POLDO; TRINITY_DN15000_c2_g1_i1 sp|Q7Z269|SP4_POLDO; TRINITY_DN15000_c2_g1_i14 sp|Q7Z269|SP4_POLDO	Venom serine protease OS=Polistes dominula OX=743375 PE=2 SV=1 8085.68; Venom serine protease OS=Polistes dominula OX=743375 PE=2 SV=1 11012.15; Venom serine protease OS=Polistes dominula OX=743375 PE=2 SV=1 545.87	135	99	20.08	IYQHQGYTDVNNKDDISILELETK	Deamidated(Q)@5; Val->Leu@10	Val->Leu@144	missed K-D@13	-0.0130654	2850.38	713.602	2850.39	713.605	4	1	1.1.1.1432.28	9	0.0004	29.9892	10894	2139.61	30.17	0.2	608.32	0.0064	0.0063	FALSE	0
67.018	1	1; 47; 54	TRINITY_DN15000_c2_g1_i11 sp|Q7Z269|SP4_POLDO; TRINITY_DN15000_c2_g1_i1 sp|Q7Z269|SP4_POLDO; TRINITY_DN15000_c2_g1_i14 sp|Q7Z269|SP4_POLDO	Venom serine protease OS=Polistes dominula OX=743375 PE=2 SV=1 8085.68; Venom serine protease OS=Polistes dominula OX=743375 PE=2 SV=1 11012.15; Venom serine protease OS=Polistes dominula OX=743375 PE=2 SV=1 545.87	135	99	18.51	IYQHQGYTDVNNKDDISILELETK	Deamidated(Q)@5; Gly->Ala@6	Gly->Ala@140	missed K-D@13	-0.0130654	2850.38	713.602	2850.39	713.605	4	1	1.1.1.1432.28	9	0.0003	29.9892	10894	2139.61	30.17	0.2	608.32	0.0064	0.0063	FALSE	0
67.019	1	1; 47; 54	TRINITY_DN15000_c2_g1_i11 sp|Q7Z269|SP4_POLDO; TRINITY_DN15000_c2_g1_i1 sp|Q7Z269|SP4_POLDO; TRINITY_DN15000_c2_g1_i14 sp|Q7Z269|SP4_POLDO	Venom serine protease OS=Polistes dominula OX=743375 PE=2 SV=1 8085.68; Venom serine protease OS=Polistes dominula OX=743375 PE=2 SV=1 11012.15; Venom serine protease OS=Polistes dominula OX=743375 PE=2 SV=1 545.87	135	99	16.49	IYQHQGYTDVNNKDDISILELETK	Methyl(H)@4; Deamidated(Q)@5	Methyl(H)@138	missed K-D@13	-0.0130654	2850.38	713.602	2850.39	713.605	4	1	1.1.1.1432.28	9	0.0002	29.9892	10894	2139.61	30.17	0.2	608.32	0.0064	0.0063	FALSE	0
67.02	1	1; 47; 54	TRINITY_DN15000_c2_g1_i11 sp|Q7Z269|SP4_POLDO; TRINITY_DN15000_c2_g1_i1 sp|Q7Z269|SP4_POLDO; TRINITY_DN15000_c2_g1_i14 sp|Q7Z269|SP4_POLDO	Venom serine protease OS=Polistes dominula OX=743375 PE=2 SV=1 8085.68; Venom serine protease OS=Polistes dominula OX=743375 PE=2 SV=1 11012.15; Venom serine protease OS=Polistes dominula OX=743375 PE=2 SV=1 545.87	135	99	15.61	IYQHQGYTDVNNKDDISILELETK	Methyl(D)@9; Deamidated(N)@12	Methyl(D)@143	missed K-D@13	-0.0130654	2850.38	713.602	2850.39	713.605	4	1	1.1.1.1432.28	9	0.0001	29.9892	10894	2139.61	30.17	0.2	608.32	0.0064	0.0063	FALSE	0
67.021	1	1; 47; 54	TRINITY_DN15000_c2_g1_i11 sp|Q7Z269|SP4_POLDO; TRINITY_DN15000_c2_g1_i1 sp|Q7Z269|SP4_POLDO; TRINITY_DN15000_c2_g1_i14 sp|Q7Z269|SP4_POLDO	Venom serine protease OS=Polistes dominula OX=743375 PE=2 SV=1 8085.68; Venom serine protease OS=Polistes dominula OX=743375 PE=2 SV=1 11012.15; Venom serine protease OS=Polistes dominula OX=743375 PE=2 SV=1 545.87	135	99	15.61	IYQHQGYTDVNNKDDISILELETK	Methyl(D)@9; Deamidated(N)@11	Methyl(D)@143	missed K-D@13	-0.0130654	2850.38	713.602	2850.39	713.605	4	1	1.1.1.1432.28	9	0.0001	29.9892	10894	2139.61	30.17	0.2	608.32	0.0064	0.0063	FALSE	0
82.001	1	1; 47; 54	TRINITY_DN15000_c2_g1_i11 sp|Q7Z269|SP4_POLDO; TRINITY_DN15000_c2_g1_i1 sp|Q7Z269|SP4_POLDO; TRINITY_DN15000_c2_g1_i14 sp|Q7Z269|SP4_POLDO	Venom serine protease OS=Polistes dominula OX=743375 PE=2 SV=1 8085.68; Venom serine protease OS=Polistes dominula OX=743375 PE=2 SV=1 11012.15; Venom serine protease OS=Polistes dominula OX=743375 PE=2 SV=1 545.87	135	24.4	24.41	IYQHQGYTDVNNKDDISILELETK	Asn->His@11	Asn->His@145	missed K-D@13	-0.0617605	2858.35	715.594	2858.41	715.609	4	1	1.1.1.1435.24	8	0.0003	30.0881	1490.33	1177.35	30.17	0.24	710.085	0.0009	0.0009	FALSE	0
82.002	1	1; 47; 54	TRINITY_DN15000_c2_g1_i11 sp|Q7Z269|SP4_POLDO; TRINITY_DN15000_c2_g1_i1 sp|Q7Z269|SP4_POLDO; TRINITY_DN15000_c2_g1_i14 sp|Q7Z269|SP4_POLDO	Venom serine protease OS=Polistes dominula OX=743375 PE=2 SV=1 8085.68; Venom serine protease OS=Polistes dominula OX=743375 PE=2 SV=1 11012.15; Venom serine protease OS=Polistes dominula OX=743375 PE=2 SV=1 545.87	135	24.4	24.41	IYQHQGYTDVNNKDDISILELETK	Asn->His@12	Asn->His@146	missed K-D@13	-0.0617605	2858.35	715.594	2858.41	715.609	4	1	1.1.1.1435.24	8	0.0003	30.0881	1490.33	1177.35	30.17	0.24	710.085	0.0009	0.0009	FALSE	0
74.001	1	1; 47; 54	TRINITY_DN15000_c2_g1_i11 sp|Q7Z269|SP4_POLDO; TRINITY_DN15000_c2_g1_i1 sp|Q7Z269|SP4_POLDO; TRINITY_DN15000_c2_g1_i14 sp|Q7Z269|SP4_POLDO	Venom serine protease OS=Polistes dominula OX=743375 PE=2 SV=1 8085.68; Venom serine protease OS=Polistes dominula OX=743375 PE=2 SV=1 11012.15; Venom serine protease OS=Polistes dominula OX=743375 PE=2 SV=1 545.87	135	98.8	98.81	IYQHQGYTDVNNKDDISILELETK	Thr->Glu@23	Thr->Glu@157	missed K-D@13	-0.00304845	2863.38	716.853	2863.39	716.854	4	1	1.1.1.1474.26	10	0.0013	31.4163	1411.77	1071.2	31.49	0.2	926.412	0.0008	0.0008	FALSE	0
71.001	1	1; 47; 54	TRINITY_DN15000_c2_g1_i11 sp|Q7Z269|SP4_POLDO; TRINITY_DN15000_c2_g1_i1 sp|Q7Z269|SP4_POLDO; TRINITY_DN15000_c2_g1_i14 sp|Q7Z269|SP4_POLDO	Venom serine protease OS=Polistes dominula OX=743375 PE=2 SV=1 8085.68; Venom serine protease OS=Polistes dominula OX=743375 PE=2 SV=1 11012.15; Venom serine protease OS=Polistes dominula OX=743375 PE=2 SV=1 545.87	135	99	99	IYQHQGYTDVNNKDDISILELETK	Ser->Asp@17	Ser->Asp@151	missed K-D@13	0.000140512	2863.39	716.854	2863.39	716.854	4	2	1.1.1.1452.30	17	0.0027	30.672	2695.74	2469.16	30.71	0.38	1088.32	0.0016	0.0016	FALSE	0
71.002	1	1; 47; 54	TRINITY_DN15000_c2_g1_i11 sp|Q7Z269|SP4_POLDO; TRINITY_DN15000_c2_g1_i1 sp|Q7Z269|SP4_POLDO; TRINITY_DN15000_c2_g1_i14 sp|Q7Z269|SP4_POLDO	Venom serine protease OS=Polistes dominula OX=743375 PE=2 SV=1 8085.68; Venom serine protease OS=Polistes dominula OX=743375 PE=2 SV=1 11012.15; Venom serine protease OS=Polistes dominula OX=743375 PE=2 SV=1 545.87	135	99	99	IYQHQGYTDVNNKDDISILELETK	Lys->Arg@13	Lys->Arg@147	missed K-D@13	-0.0123287	2863.39	716.854	2863.4	716.857	4	1	1.1.1.1458.27	11	0.0037	30.8745	2695.74	1655.93	30.71	0.38	674.497	0.0016	0.0016	FALSE	0
71.003	1	1; 47; 54	TRINITY_DN15000_c2_g1_i11 sp|Q7Z269|SP4_POLDO; TRINITY_DN15000_c2_g1_i1 sp|Q7Z269|SP4_POLDO; TRINITY_DN15000_c2_g1_i14 sp|Q7Z269|SP4_POLDO	Venom serine protease OS=Polistes dominula OX=743375 PE=2 SV=1 8085.68; Venom serine protease OS=Polistes dominula OX=743375 PE=2 SV=1 11012.15; Venom serine protease OS=Polistes dominula OX=743375 PE=2 SV=1 545.87	135	99	98.6	IYQHQGYTDVNNKDDISILELETK	Formyl(K)@13		missed K-D@13	-0.0010953	2863.39	716.854	2863.39	716.854	4	1	1.1.1.1458.27	11	0.0018	30.8745	2695.74	1655.93	30.71	0.38	674.497	0.0016	0.0016	FALSE	0
85.001	1	1; 47; 54	TRINITY_DN15000_c2_g1_i11 sp|Q7Z269|SP4_POLDO; TRINITY_DN15000_c2_g1_i1 sp|Q7Z269|SP4_POLDO; TRINITY_DN15000_c2_g1_i14 sp|Q7Z269|SP4_POLDO	Venom serine protease OS=Polistes dominula OX=743375 PE=2 SV=1 8085.68; Venom serine protease OS=Polistes dominula OX=743375 PE=2 SV=1 11012.15; Venom serine protease OS=Polistes dominula OX=743375 PE=2 SV=1 545.87	135	22.7	22.74	IYQHQGYTDVNNKDDISILELETK	Asn->Met@11; Methyl(K)@13	Asn->Met@145; Methyl(K)@147	missed K-D@13	-0.0283705	2866.38	717.602	2866.41	717.609	4	1	1.1.1.1436.21	16	0	30.1197	11699	10737.5	30.17	0.2	2566.2	0.0068	0.0068	FALSE	0
85.002	1	1; 47; 54	TRINITY_DN15000_c2_g1_i11 sp|Q7Z269|SP4_POLDO; TRINITY_DN15000_c2_g1_i1 sp|Q7Z269|SP4_POLDO; TRINITY_DN15000_c2_g1_i14 sp|Q7Z269|SP4_POLDO	Venom serine protease OS=Polistes dominula OX=743375 PE=2 SV=1 8085.68; Venom serine protease OS=Polistes dominula OX=743375 PE=2 SV=1 11012.15; Venom serine protease OS=Polistes dominula OX=743375 PE=2 SV=1 545.87	135	22.7	22.74	IYQHQGYTDVNNKDDISILELETK	Asn->Met@12; Methyl(K)@13	Asn->Met@146; Methyl(K)@147	missed K-D@13	-0.0283705	2866.38	717.602	2866.41	717.609	4	1	1.1.1.1436.21	16	0	30.1197	11699	10737.5	30.17	0.2	2566.2	0.0068	0.0068	FALSE	0
85.003	1	1; 47; 54	TRINITY_DN15000_c2_g1_i11 sp|Q7Z269|SP4_POLDO; TRINITY_DN15000_c2_g1_i1 sp|Q7Z269|SP4_POLDO; TRINITY_DN15000_c2_g1_i14 sp|Q7Z269|SP4_POLDO	Venom serine protease OS=Polistes dominula OX=743375 PE=2 SV=1 8085.68; Venom serine protease OS=Polistes dominula OX=743375 PE=2 SV=1 11012.15; Venom serine protease OS=Polistes dominula OX=743375 PE=2 SV=1 545.87	135	22.7	22.74	IYQHQGYTDVNNKDDISILELETK	Deamidated(N)@11; Hydroxymethyl(N)@12	Hydroxymethyl(N)@146	missed K-D@13	-0.00974356	2866.38	717.602	2866.39	717.604	4	1	1.1.1.1436.21	15	0	30.1197	11699	10737.5	30.17	0.2	2566.2	0.0068	0.0068	FALSE	0
85.004	1	1; 47; 54	TRINITY_DN15000_c2_g1_i11 sp|Q7Z269|SP4_POLDO; TRINITY_DN15000_c2_g1_i1 sp|Q7Z269|SP4_POLDO; TRINITY_DN15000_c2_g1_i14 sp|Q7Z269|SP4_POLDO	Venom serine protease OS=Polistes dominula OX=743375 PE=2 SV=1 8085.68; Venom serine protease OS=Polistes dominula OX=743375 PE=2 SV=1 11012.15; Venom serine protease OS=Polistes dominula OX=743375 PE=2 SV=1 545.87	135	22.7	22.74	IYQHQGYTDVNNKDDISILELETK	Hydroxymethyl(N)@11; Deamidated(N)@12	Hydroxymethyl(N)@145	missed K-D@13	-0.00974356	2866.38	717.602	2866.39	717.604	4	1	1.1.1.1436.21	15	0	30.1197	11699	10737.5	30.17	0.2	2566.2	0.0068	0.0068	FALSE	0
85.005	1	1; 47; 54	TRINITY_DN15000_c2_g1_i11 sp|Q7Z269|SP4_POLDO; TRINITY_DN15000_c2_g1_i1 sp|Q7Z269|SP4_POLDO; TRINITY_DN15000_c2_g1_i14 sp|Q7Z269|SP4_POLDO	Venom serine protease OS=Polistes dominula OX=743375 PE=2 SV=1 8085.68; Venom serine protease OS=Polistes dominula OX=743375 PE=2 SV=1 11012.15; Venom serine protease OS=Polistes dominula OX=743375 PE=2 SV=1 545.87	135	22.7	22.01	IYQHQGYTDVNNKDDISILELETK	Deamidated(N)@12; Ethanolyl(K)@13; Ile->Val@16	Ile->Val@150	missed K-D@13	-0.00974356	2866.38	717.602	2866.39	717.604	4	1	1.1.1.1436.21	15	0	30.1197	11699	10737.5	30.17	0.2	2566.2	0.0068	0.0068	FALSE	0
85.006	1	1; 47; 54	TRINITY_DN15000_c2_g1_i11 sp|Q7Z269|SP4_POLDO; TRINITY_DN15000_c2_g1_i1 sp|Q7Z269|SP4_POLDO; TRINITY_DN15000_c2_g1_i14 sp|Q7Z269|SP4_POLDO	Venom serine protease OS=Polistes dominula OX=743375 PE=2 SV=1 8085.68; Venom serine protease OS=Polistes dominula OX=743375 PE=2 SV=1 11012.15; Venom serine protease OS=Polistes dominula OX=743375 PE=2 SV=1 545.87	135	22.7	22.01	IYQHQGYTDVNNKDDISILELETK	Deamidated(N)@11; Ethanolyl(K)@13; Ile->Val@16	Ile->Val@150	missed K-D@13	-0.00974356	2866.38	717.602	2866.39	717.604	4	1	1.1.1.1436.21	15	0	30.1197	11699	10737.5	30.17	0.2	2566.2	0.0068	0.0068	FALSE	0
85.007	1	1; 47; 54	TRINITY_DN15000_c2_g1_i11 sp|Q7Z269|SP4_POLDO; TRINITY_DN15000_c2_g1_i1 sp|Q7Z269|SP4_POLDO; TRINITY_DN15000_c2_g1_i14 sp|Q7Z269|SP4_POLDO	Venom serine protease OS=Polistes dominula OX=743375 PE=2 SV=1 8085.68; Venom serine protease OS=Polistes dominula OX=743375 PE=2 SV=1 11012.15; Venom serine protease OS=Polistes dominula OX=743375 PE=2 SV=1 545.87	135	22.7	22.01	IYQHQGYTDVNNKDDISILELETK	Asp->Gln@14; Ile->Met@16	Asp->Gln@148; Ile->Met@150	missed K-D@13	-0.00321843	2866.38	717.602	2866.38	717.602	4	1	1.1.1.1436.21	15	0	30.1197	11699	10737.5	30.17	0.2	2566.2	0.0068	0.0068	FALSE	0
85.008	1	1; 47; 54	TRINITY_DN15000_c2_g1_i11 sp|Q7Z269|SP4_POLDO; TRINITY_DN15000_c2_g1_i1 sp|Q7Z269|SP4_POLDO; TRINITY_DN15000_c2_g1_i14 sp|Q7Z269|SP4_POLDO	Venom serine protease OS=Polistes dominula OX=743375 PE=2 SV=1 8085.68; Venom serine protease OS=Polistes dominula OX=743375 PE=2 SV=1 11012.15; Venom serine protease OS=Polistes dominula OX=743375 PE=2 SV=1 545.87	135	22.7	22.01	IYQHQGYTDVNNKDDISILELETK	Asp->Gln@15; Ile->Met@16	Asp->Gln@149; Ile->Met@150	missed K-D@13	-0.00321843	2866.38	717.602	2866.38	717.602	4	1	1.1.1.1436.21	15	0	30.1197	11699	10737.5	30.17	0.2	2566.2	0.0068	0.0068	FALSE	0
85.009	1	1; 47; 54	TRINITY_DN15000_c2_g1_i11 sp|Q7Z269|SP4_POLDO; TRINITY_DN15000_c2_g1_i1 sp|Q7Z269|SP4_POLDO; TRINITY_DN15000_c2_g1_i14 sp|Q7Z269|SP4_POLDO	Venom serine protease OS=Polistes dominula OX=743375 PE=2 SV=1 8085.68; Venom serine protease OS=Polistes dominula OX=743375 PE=2 SV=1 11012.15; Venom serine protease OS=Polistes dominula OX=743375 PE=2 SV=1 545.87	135	22.7	18.43	IYQHQGYTDVNNKDDISILELETK	Oxidation(N)@11; Deamidated(N)@12; Methyl(K)@13	Oxidation(N)@145; Methyl(K)@147	missed K-D@13	-0.00974356	2866.38	717.602	2866.39	717.604	4	1	1.1.1.1436.21	16	0	30.1197	11699	10737.5	30.17	0.2	2566.2	0.0068	0.0068	FALSE	0
85.01	1	1; 47; 54	TRINITY_DN15000_c2_g1_i11 sp|Q7Z269|SP4_POLDO; TRINITY_DN15000_c2_g1_i1 sp|Q7Z269|SP4_POLDO; TRINITY_DN15000_c2_g1_i14 sp|Q7Z269|SP4_POLDO	Venom serine protease OS=Polistes dominula OX=743375 PE=2 SV=1 8085.68; Venom serine protease OS=Polistes dominula OX=743375 PE=2 SV=1 11012.15; Venom serine protease OS=Polistes dominula OX=743375 PE=2 SV=1 545.87	135	22.7	18.43	IYQHQGYTDVNNKDDISILELETK	Deamidated(N)@11; Oxidation(N)@12; Methyl(K)@13	Oxidation(N)@146; Methyl(K)@147	missed K-D@13	-0.00974356	2866.38	717.602	2866.39	717.604	4	1	1.1.1.1436.21	16	0	30.1197	11699	10737.5	30.17	0.2	2566.2	0.0068	0.0068	FALSE	0
85.011	1	1; 47; 54	TRINITY_DN15000_c2_g1_i11 sp|Q7Z269|SP4_POLDO; TRINITY_DN15000_c2_g1_i1 sp|Q7Z269|SP4_POLDO; TRINITY_DN15000_c2_g1_i14 sp|Q7Z269|SP4_POLDO	Venom serine protease OS=Polistes dominula OX=743375 PE=2 SV=1 8085.68; Venom serine protease OS=Polistes dominula OX=743375 PE=2 SV=1 11012.15; Venom serine protease OS=Polistes dominula OX=743375 PE=2 SV=1 545.87	135	22.7	17.97	IYQHQGYTDVNNKDDISILELETK	Asn->Thr@12; Ethanolyl(K)@13	Asn->Thr@146	missed K-D@13	-0.0461291	2866.38	717.602	2866.42	717.613	4	1	1.1.1.1436.21	15	0	30.1197	11699	10737.5	30.17	0.2	2566.2	0.0068	0.0068	FALSE	0
85.012	1	1; 47; 54	TRINITY_DN15000_c2_g1_i11 sp|Q7Z269|SP4_POLDO; TRINITY_DN15000_c2_g1_i1 sp|Q7Z269|SP4_POLDO; TRINITY_DN15000_c2_g1_i14 sp|Q7Z269|SP4_POLDO	Venom serine protease OS=Polistes dominula OX=743375 PE=2 SV=1 8085.68; Venom serine protease OS=Polistes dominula OX=743375 PE=2 SV=1 11012.15; Venom serine protease OS=Polistes dominula OX=743375 PE=2 SV=1 545.87	135	22.7	17.97	IYQHQGYTDVNNKDDISILELETK	Asn->Thr@11; Ethanolyl(K)@13	Asn->Thr@145	missed K-D@13	-0.0461291	2866.38	717.602	2866.42	717.613	4	1	1.1.1.1436.21	15	0	30.1197	11699	10737.5	30.17	0.2	2566.2	0.0068	0.0068	FALSE	0
85.013	1	1; 47; 54	TRINITY_DN15000_c2_g1_i11 sp|Q7Z269|SP4_POLDO; TRINITY_DN15000_c2_g1_i1 sp|Q7Z269|SP4_POLDO; TRINITY_DN15000_c2_g1_i14 sp|Q7Z269|SP4_POLDO	Venom serine protease OS=Polistes dominula OX=743375 PE=2 SV=1 8085.68; Venom serine protease OS=Polistes dominula OX=743375 PE=2 SV=1 11012.15; Venom serine protease OS=Polistes dominula OX=743375 PE=2 SV=1 545.87	135	22.7	15.41	IYQHQGYTDVNNKDDISILELETK	Asn->Ser@11; Lys->Trp@13	Asn->Ser@145; Lys->Trp@147	missed K-D@13	0.0113858	2866.38	717.602	2866.37	717.599	4	1	1.1.1.1436.21	15	0	30.1197	11699	10737.5	30.17	0.2	2566.2	0.0068	0.0068	FALSE	0
85.014	1	1; 47; 54	TRINITY_DN15000_c2_g1_i11 sp|Q7Z269|SP4_POLDO; TRINITY_DN15000_c2_g1_i1 sp|Q7Z269|SP4_POLDO; TRINITY_DN15000_c2_g1_i14 sp|Q7Z269|SP4_POLDO	Venom serine protease OS=Polistes dominula OX=743375 PE=2 SV=1 8085.68; Venom serine protease OS=Polistes dominula OX=743375 PE=2 SV=1 11012.15; Venom serine protease OS=Polistes dominula OX=743375 PE=2 SV=1 545.87	135	22.7	15.41	IYQHQGYTDVNNKDDISILELETK	Asn->Ser@12; Lys->Trp@13	Asn->Ser@146; Lys->Trp@147	missed K-D@13	0.0113858	2866.38	717.602	2866.37	717.599	4	1	1.1.1.1436.21	15	0	30.1197	11699	10737.5	30.17	0.2	2566.2	0.0068	0.0068	FALSE	0
69.001	1	1; 47; 54	TRINITY_DN15000_c2_g1_i11 sp|Q7Z269|SP4_POLDO; TRINITY_DN15000_c2_g1_i1 sp|Q7Z269|SP4_POLDO; TRINITY_DN15000_c2_g1_i14 sp|Q7Z269|SP4_POLDO	Venom serine protease OS=Polistes dominula OX=743375 PE=2 SV=1 8085.68; Venom serine protease OS=Polistes dominula OX=743375 PE=2 SV=1 11012.15; Venom serine protease OS=Polistes dominula OX=743375 PE=2 SV=1 545.87	135	99	98.27	IYQHQGYTDVNNKDDISILELETK	Ethanolyl(K)@13		missed K-D@13	-0.00997321	2879.41	720.86	2879.42	720.862	4	6	1.1.1.1439.20	11	0.0078	30.2209	7323.25	7239.34	30.2	0.2	815.85	0.0043	0.0043	FALSE	0
69.002	1	1; 47; 54	TRINITY_DN15000_c2_g1_i11 sp|Q7Z269|SP4_POLDO; TRINITY_DN15000_c2_g1_i1 sp|Q7Z269|SP4_POLDO; TRINITY_DN15000_c2_g1_i14 sp|Q7Z269|SP4_POLDO	Venom serine protease OS=Polistes dominula OX=743375 PE=2 SV=1 8085.68; Venom serine protease OS=Polistes dominula OX=743375 PE=2 SV=1 11012.15; Venom serine protease OS=Polistes dominula OX=743375 PE=2 SV=1 545.87	135	99	35.57	IYQHQGYTDVNNKDDISILELETK	Ethanolyl@N-term		missed K-D@13	-0.00997321	2879.41	720.86	2879.42	720.862	4	2	1.1.1.1439.21	10	0.0078	30.2218	7323.25	7235.79	30.2	0.2	2841.01	0.0043	0.0043	FALSE	0
69.003	1	1; 47; 54	TRINITY_DN15000_c2_g1_i11 sp|Q7Z269|SP4_POLDO; TRINITY_DN15000_c2_g1_i1 sp|Q7Z269|SP4_POLDO; TRINITY_DN15000_c2_g1_i14 sp|Q7Z269|SP4_POLDO	Venom serine protease OS=Polistes dominula OX=743375 PE=2 SV=1 8085.68; Venom serine protease OS=Polistes dominula OX=743375 PE=2 SV=1 11012.15; Venom serine protease OS=Polistes dominula OX=743375 PE=2 SV=1 545.87	135	99	32.4	IYQHQGYTDVNNKDDISILELETK	Formyl@N-term; Oxidation(N)@12	Oxidation(N)@146	missed K-D@13	0.0264123	2879.41	720.86	2879.38	720.853	4	1	1.1.1.1439.21	11	0	30.2218	7323.25	7235.79	30.2	0.2	2841.01	0.0043	0.0043	FALSE	0
69.004	1	1; 47; 54	TRINITY_DN15000_c2_g1_i11 sp|Q7Z269|SP4_POLDO; TRINITY_DN15000_c2_g1_i1 sp|Q7Z269|SP4_POLDO; TRINITY_DN15000_c2_g1_i14 sp|Q7Z269|SP4_POLDO	Venom serine protease OS=Polistes dominula OX=743375 PE=2 SV=1 8085.68; Venom serine protease OS=Polistes dominula OX=743375 PE=2 SV=1 11012.15; Venom serine protease OS=Polistes dominula OX=743375 PE=2 SV=1 545.87	135	99	32.4	IYQHQGYTDVNNKDDISILELETK	Formyl@N-term; Oxidation(N)@11	Oxidation(N)@145	missed K-D@13	0.0264123	2879.41	720.86	2879.38	720.853	4	1	1.1.1.1439.21	11	0	30.2218	7323.25	7235.79	30.2	0.2	2841.01	0.0043	0.0043	FALSE	0
69.005	1	1; 47; 54	TRINITY_DN15000_c2_g1_i11 sp|Q7Z269|SP4_POLDO; TRINITY_DN15000_c2_g1_i1 sp|Q7Z269|SP4_POLDO; TRINITY_DN15000_c2_g1_i14 sp|Q7Z269|SP4_POLDO	Venom serine protease OS=Polistes dominula OX=743375 PE=2 SV=1 8085.68; Venom serine protease OS=Polistes dominula OX=743375 PE=2 SV=1 11012.15; Venom serine protease OS=Polistes dominula OX=743375 PE=2 SV=1 545.87	135	99	30.4	IYQHQGYTDVNNKDDISILELETK	Formyl@N-term; Asp->Met@9	Asp->Met@143	missed K-D@13	0.00778533	2879.41	720.86	2879.4	720.858	4	1	1.1.1.1439.21	11	0	30.2218	7323.25	7235.79	30.2	0.2	2841.01	0.0043	0.0043	FALSE	0
69.006	1	1; 47; 54	TRINITY_DN15000_c2_g1_i11 sp|Q7Z269|SP4_POLDO; TRINITY_DN15000_c2_g1_i1 sp|Q7Z269|SP4_POLDO; TRINITY_DN15000_c2_g1_i14 sp|Q7Z269|SP4_POLDO	Venom serine protease OS=Polistes dominula OX=743375 PE=2 SV=1 8085.68; Venom serine protease OS=Polistes dominula OX=743375 PE=2 SV=1 11012.15; Venom serine protease OS=Polistes dominula OX=743375 PE=2 SV=1 545.87	135	99	30.4	IYQHQGYTDVNNKDDISILELETK	Formyl@N-term; Oxidation(D)@9	Oxidation(D)@143	missed K-D@13	0.0264123	2879.41	720.86	2879.38	720.853	4	1	1.1.1.1439.21	11	0	30.2218	7323.25	7235.79	30.2	0.2	2841.01	0.0043	0.0043	FALSE	0
69.007	1	1; 47; 54	TRINITY_DN15000_c2_g1_i11 sp|Q7Z269|SP4_POLDO; TRINITY_DN15000_c2_g1_i1 sp|Q7Z269|SP4_POLDO; TRINITY_DN15000_c2_g1_i14 sp|Q7Z269|SP4_POLDO	Venom serine protease OS=Polistes dominula OX=743375 PE=2 SV=1 8085.68; Venom serine protease OS=Polistes dominula OX=743375 PE=2 SV=1 11012.15; Venom serine protease OS=Polistes dominula OX=743375 PE=2 SV=1 545.87	135	99	29.5	IYQHQGYTDVNNKDDISILELETK	Val->Glu@10; Asn->Lys@11	Val->Glu@144; Asn->Lys@145	missed K-D@13	-0.00997321	2879.41	720.86	2879.42	720.862	4	2	1.1.1.1441.25	18	0	30.2932	7323.25	5065.42	30.2	0.2	1589.34	0.0043	0.0043	FALSE	0
69.008	1	1; 47; 54	TRINITY_DN15000_c2_g1_i11 sp|Q7Z269|SP4_POLDO; TRINITY_DN15000_c2_g1_i1 sp|Q7Z269|SP4_POLDO; TRINITY_DN15000_c2_g1_i14 sp|Q7Z269|SP4_POLDO	Venom serine protease OS=Polistes dominula OX=743375 PE=2 SV=1 8085.68; Venom serine protease OS=Polistes dominula OX=743375 PE=2 SV=1 11012.15; Venom serine protease OS=Polistes dominula OX=743375 PE=2 SV=1 545.87	135	99	29.5	IYQHQGYTDVNNKDDISILELETK	Val->Lys@10; Asn->Glu@11	Val->Lys@144; Asn->Glu@145	missed K-D@13	-0.00997321	2879.41	720.86	2879.42	720.862	4	1	1.1.1.1441.25	18	0	30.2932	7323.25	5065.42	30.2	0.2	1589.34	0.0043	0.0043	FALSE	0
69.009	1	1; 47; 54	TRINITY_DN15000_c2_g1_i11 sp|Q7Z269|SP4_POLDO; TRINITY_DN15000_c2_g1_i1 sp|Q7Z269|SP4_POLDO; TRINITY_DN15000_c2_g1_i14 sp|Q7Z269|SP4_POLDO	Venom serine protease OS=Polistes dominula OX=743375 PE=2 SV=1 8085.68; Venom serine protease OS=Polistes dominula OX=743375 PE=2 SV=1 11012.15; Venom serine protease OS=Polistes dominula OX=743375 PE=2 SV=1 545.87	135	99	29.5	IYQHQGYTDVNNKDDISILELETK	Val->Lys@10; Asn->Glu@12	Val->Lys@144; Asn->Glu@146	missed K-D@13	-0.00997321	2879.41	720.86	2879.42	720.862	4	1	1.1.1.1441.25	18	0	30.2932	7323.25	5065.42	30.2	0.2	1589.34	0.0043	0.0043	FALSE	0
69.01	1	1; 47; 54	TRINITY_DN15000_c2_g1_i11 sp|Q7Z269|SP4_POLDO; TRINITY_DN15000_c2_g1_i1 sp|Q7Z269|SP4_POLDO; TRINITY_DN15000_c2_g1_i14 sp|Q7Z269|SP4_POLDO	Venom serine protease OS=Polistes dominula OX=743375 PE=2 SV=1 8085.68; Venom serine protease OS=Polistes dominula OX=743375 PE=2 SV=1 11012.15; Venom serine protease OS=Polistes dominula OX=743375 PE=2 SV=1 545.87	135	99	23.2	IYQHQGYTDVNNKDDISILELETK	Gly->Thr@6	Gly->Thr@140	missed K-D@13	-0.00997321	2879.41	720.86	2879.42	720.862	4	1	1.1.1.1439.21	10	0.0008	30.2218	7323.25	7235.79	30.2	0.2	2841.01	0.0043	0.0043	FALSE	0
69.011	1	1; 47; 54	TRINITY_DN15000_c2_g1_i11 sp|Q7Z269|SP4_POLDO; TRINITY_DN15000_c2_g1_i1 sp|Q7Z269|SP4_POLDO; TRINITY_DN15000_c2_g1_i14 sp|Q7Z269|SP4_POLDO	Venom serine protease OS=Polistes dominula OX=743375 PE=2 SV=1 8085.68; Venom serine protease OS=Polistes dominula OX=743375 PE=2 SV=1 11012.15; Venom serine protease OS=Polistes dominula OX=743375 PE=2 SV=1 545.87	135	99	20.18	IYQHQGYTDVNNKDDISILELETK	Oxidation(Y)@2; Deamidated(Q)@3; Thr->Lys@8	Oxidation(Y)@136; Thr->Lys@142	missed K-D@13	-0.00997321	2879.41	720.86	2879.42	720.862	4	1	1.1.1.1439.21	12	0	30.2218	7323.25	7235.79	30.2	0.2	2841.01	0.0043	0.0043	FALSE	0
69.012	1	1; 47; 54	TRINITY_DN15000_c2_g1_i11 sp|Q7Z269|SP4_POLDO; TRINITY_DN15000_c2_g1_i1 sp|Q7Z269|SP4_POLDO; TRINITY_DN15000_c2_g1_i14 sp|Q7Z269|SP4_POLDO	Venom serine protease OS=Polistes dominula OX=743375 PE=2 SV=1 8085.68; Venom serine protease OS=Polistes dominula OX=743375 PE=2 SV=1 11012.15; Venom serine protease OS=Polistes dominula OX=743375 PE=2 SV=1 545.87	135	99	16.05	IYQHQGYTDVNNKDDISILELETK	Formyl@N-term; Oxidation(K)@13	Oxidation(K)@147	missed K-D@13	0.0264123	2879.41	720.86	2879.38	720.853	4	1	1.1.1.1439.21	11	0	30.2218	7323.25	7235.79	30.2	0.2	2841.01	0.0043	0.0043	FALSE	0
69.013	1	1; 47; 54	TRINITY_DN15000_c2_g1_i11 sp|Q7Z269|SP4_POLDO; TRINITY_DN15000_c2_g1_i1 sp|Q7Z269|SP4_POLDO; TRINITY_DN15000_c2_g1_i14 sp|Q7Z269|SP4_POLDO	Venom serine protease OS=Polistes dominula OX=743375 PE=2 SV=1 8085.68; Venom serine protease OS=Polistes dominula OX=743375 PE=2 SV=1 11012.15; Venom serine protease OS=Polistes dominula OX=743375 PE=2 SV=1 545.87	135	99	15.23	IYQHQGYTDVNNKDDISILELETK	Gly->Gln@6; Asn->Ser@12	Gly->Gln@140; Asn->Ser@146	missed K-D@13	-0.00997321	2879.41	720.86	2879.42	720.862	4	1	1.1.1.1439.21	11	0	30.2218	7323.25	7235.79	30.2	0.2	2841.01	0.0043	0.0043	FALSE	0
69.014	1	1; 47; 54	TRINITY_DN15000_c2_g1_i11 sp|Q7Z269|SP4_POLDO; TRINITY_DN15000_c2_g1_i1 sp|Q7Z269|SP4_POLDO; TRINITY_DN15000_c2_g1_i14 sp|Q7Z269|SP4_POLDO	Venom serine protease OS=Polistes dominula OX=743375 PE=2 SV=1 8085.68; Venom serine protease OS=Polistes dominula OX=743375 PE=2 SV=1 11012.15; Venom serine protease OS=Polistes dominula OX=743375 PE=2 SV=1 545.87	135	99	15.23	IYQHQGYTDVNNKDDISILELETK	Gly->Gln@6; Asn->Ser@11	Gly->Gln@140; Asn->Ser@145	missed K-D@13	-0.00997321	2879.41	720.86	2879.42	720.862	4	1	1.1.1.1439.21	11	0	30.2218	7323.25	7235.79	30.2	0.2	2841.01	0.0043	0.0043	FALSE	0
81.001	1	1; 47; 54	TRINITY_DN15000_c2_g1_i11 sp|Q7Z269|SP4_POLDO; TRINITY_DN15000_c2_g1_i1 sp|Q7Z269|SP4_POLDO; TRINITY_DN15000_c2_g1_i14 sp|Q7Z269|SP4_POLDO	Venom serine protease OS=Polistes dominula OX=743375 PE=2 SV=1 8085.68; Venom serine protease OS=Polistes dominula OX=743375 PE=2 SV=1 11012.15; Venom serine protease OS=Polistes dominula OX=743375 PE=2 SV=1 545.87	135	27.1	27.13	IYQHQGYTDVNNKDDISILELETK	Formyl@N-term; Asn->Glu@11; Deamidated(N)@12	Asn->Glu@145	missed K-D@13	0.0376457	2879.41	720.86	2879.37	720.85	4	1	1.1.1.1439.21	11	0	30.2218	7323.25	7235.79	30.2	0.2	2841.01	0.0043	0.0043	FALSE	0
81.002	1	1; 47; 54	TRINITY_DN15000_c2_g1_i11 sp|Q7Z269|SP4_POLDO; TRINITY_DN15000_c2_g1_i1 sp|Q7Z269|SP4_POLDO; TRINITY_DN15000_c2_g1_i14 sp|Q7Z269|SP4_POLDO	Venom serine protease OS=Polistes dominula OX=743375 PE=2 SV=1 8085.68; Venom serine protease OS=Polistes dominula OX=743375 PE=2 SV=1 11012.15; Venom serine protease OS=Polistes dominula OX=743375 PE=2 SV=1 545.87	135	27.1	27.13	IYQHQGYTDVNNKDDISILELETK	Formyl@N-term; Deamidated(N)@11; Asn->Glu@12	Asn->Glu@146	missed K-D@13	0.0376457	2879.41	720.86	2879.37	720.85	4	1	1.1.1.1439.21	11	0	30.2218	7323.25	7235.79	30.2	0.2	2841.01	0.0043	0.0043	FALSE	0
83.001	1	1; 47; 54	TRINITY_DN15000_c2_g1_i11 sp|Q7Z269|SP4_POLDO; TRINITY_DN15000_c2_g1_i1 sp|Q7Z269|SP4_POLDO; TRINITY_DN15000_c2_g1_i14 sp|Q7Z269|SP4_POLDO	Venom serine protease OS=Polistes dominula OX=743375 PE=2 SV=1 8085.68; Venom serine protease OS=Polistes dominula OX=743375 PE=2 SV=1 11012.15; Venom serine protease OS=Polistes dominula OX=743375 PE=2 SV=1 545.87	135	23.2	23.2	IYQHQGYTDVNNKDDISILELETK	Thr->Cys@8; Ethanolyl(C)@8; Deamidated(N)@12	Thr->Cys@142	missed K-D@13	0.0167085	2882.38	721.602	2882.36	721.598	4	1	1.1.1.1432.29	8	0.0003	29.9901	4912.68	1130.45	30.17	0.2	601.122	0.0029	0.0029	FALSE	0
83.002	1	1; 47; 54	TRINITY_DN15000_c2_g1_i11 sp|Q7Z269|SP4_POLDO; TRINITY_DN15000_c2_g1_i1 sp|Q7Z269|SP4_POLDO; TRINITY_DN15000_c2_g1_i14 sp|Q7Z269|SP4_POLDO	Venom serine protease OS=Polistes dominula OX=743375 PE=2 SV=1 8085.68; Venom serine protease OS=Polistes dominula OX=743375 PE=2 SV=1 11012.15; Venom serine protease OS=Polistes dominula OX=743375 PE=2 SV=1 545.87	135	23.2	23.2	IYQHQGYTDVNNKDDISILELETK	Thr->Cys@8; Ethanolyl(C)@8; Deamidated(N)@11	Thr->Cys@142	missed K-D@13	0.0167085	2882.38	721.602	2882.36	721.598	4	1	1.1.1.1432.29	8	0.0003	29.9901	4912.68	1130.45	30.17	0.2	601.122	0.0029	0.0029	FALSE	0
83.003	1	1; 47; 54	TRINITY_DN15000_c2_g1_i11 sp|Q7Z269|SP4_POLDO; TRINITY_DN15000_c2_g1_i1 sp|Q7Z269|SP4_POLDO; TRINITY_DN15000_c2_g1_i14 sp|Q7Z269|SP4_POLDO	Venom serine protease OS=Polistes dominula OX=743375 PE=2 SV=1 8085.68; Venom serine protease OS=Polistes dominula OX=743375 PE=2 SV=1 11012.15; Venom serine protease OS=Polistes dominula OX=743375 PE=2 SV=1 545.87	135	23.2	20.08	IYQHQGYTDVNNKDDISILELETK	Thr->Phe@8; Deamidated(N)@11	Thr->Phe@142	missed K-D@13	-0.0163061	2882.38	721.602	2882.4	721.607	4	1	1.1.1.1432.29	8	0.0001	29.9901	4912.68	1130.45	30.17	0.2	601.122	0.0029	0.0029	FALSE	0
83.004	1	1; 47; 54	TRINITY_DN15000_c2_g1_i11 sp|Q7Z269|SP4_POLDO; TRINITY_DN15000_c2_g1_i1 sp|Q7Z269|SP4_POLDO; TRINITY_DN15000_c2_g1_i14 sp|Q7Z269|SP4_POLDO	Venom serine protease OS=Polistes dominula OX=743375 PE=2 SV=1 8085.68; Venom serine protease OS=Polistes dominula OX=743375 PE=2 SV=1 11012.15; Venom serine protease OS=Polistes dominula OX=743375 PE=2 SV=1 545.87	135	23.2	20.08	IYQHQGYTDVNNKDDISILELETK	Thr->Phe@8; Deamidated(N)@12	Thr->Phe@142	missed K-D@13	-0.0163061	2882.38	721.602	2882.4	721.607	4	1	1.1.1.1432.29	8	0.0001	29.9901	4912.68	1130.45	30.17	0.2	601.122	0.0029	0.0029	FALSE	0
76.001	1	1; 47; 54	TRINITY_DN15000_c2_g1_i11 sp|Q7Z269|SP4_POLDO; TRINITY_DN15000_c2_g1_i1 sp|Q7Z269|SP4_POLDO; TRINITY_DN15000_c2_g1_i14 sp|Q7Z269|SP4_POLDO	Venom serine protease OS=Polistes dominula OX=743375 PE=2 SV=1 8085.68; Venom serine protease OS=Polistes dominula OX=743375 PE=2 SV=1 11012.15; Venom serine protease OS=Polistes dominula OX=743375 PE=2 SV=1 545.87	135	43.3	18.67	IYQHQGYTDVNNKDDISILELETK	His->Trp@4	His->Trp@138	missed K-D@13	-0.0292181	2884.38	962.469	2884.41	962.478	3	2	1.1.1.1434.29	10	0.0004	30.0579	1773.13	930.62	30.17	0.17	542.031	0.001	0.001	FALSE	0
76.002	1	1; 47; 54	TRINITY_DN15000_c2_g1_i11 sp|Q7Z269|SP4_POLDO; TRINITY_DN15000_c2_g1_i1 sp|Q7Z269|SP4_POLDO; TRINITY_DN15000_c2_g1_i14 sp|Q7Z269|SP4_POLDO	Venom serine protease OS=Polistes dominula OX=743375 PE=2 SV=1 8085.68; Venom serine protease OS=Polistes dominula OX=743375 PE=2 SV=1 11012.15; Venom serine protease OS=Polistes dominula OX=743375 PE=2 SV=1 545.87	135	43.3	18.67	IYQHQGYTDVNNKDDISILELETK	Asn->Tyr@11	Asn->Tyr@145	missed K-D@13	-0.0292181	2884.38	962.469	2884.41	962.478	3	2	1.1.1.1434.29	10	0.0004	30.0579	1773.13	930.62	30.17	0.17	542.031	0.001	0.001	FALSE	0
76.003	1	1; 47; 54	TRINITY_DN15000_c2_g1_i11 sp|Q7Z269|SP4_POLDO; TRINITY_DN15000_c2_g1_i1 sp|Q7Z269|SP4_POLDO; TRINITY_DN15000_c2_g1_i14 sp|Q7Z269|SP4_POLDO	Venom serine protease OS=Polistes dominula OX=743375 PE=2 SV=1 8085.68; Venom serine protease OS=Polistes dominula OX=743375 PE=2 SV=1 11012.15; Venom serine protease OS=Polistes dominula OX=743375 PE=2 SV=1 545.87	135	43.3	18.67	IYQHQGYTDVNNKDDISILELETK	Asn->Tyr@12	Asn->Tyr@146	missed K-D@13	-0.0292181	2884.38	962.469	2884.41	962.478	3	2	1.1.1.1434.29	10	0.0004	30.0579	1773.13	930.62	30.17	0.17	542.031	0.001	0.001	FALSE	0
76.004	1	1; 47; 54	TRINITY_DN15000_c2_g1_i11 sp|Q7Z269|SP4_POLDO; TRINITY_DN15000_c2_g1_i1 sp|Q7Z269|SP4_POLDO; TRINITY_DN15000_c2_g1_i14 sp|Q7Z269|SP4_POLDO	Venom serine protease OS=Polistes dominula OX=743375 PE=2 SV=1 8085.68; Venom serine protease OS=Polistes dominula OX=743375 PE=2 SV=1 11012.15; Venom serine protease OS=Polistes dominula OX=743375 PE=2 SV=1 545.87	135	43.3	19.97	IYQHQGYTDVNNKDDISILELETK	Val->Phe@10; Deamidated(N)@12	Val->Phe@144	missed K-D@13	0.00716746	2884.38	962.469	2884.38	962.466	3	2	1.1.1.1434.29	10	0.0003	30.0579	1773.13	930.62	30.17	0.17	542.031	0.001	0.001	FALSE	0
76.005	1	1; 47; 54	TRINITY_DN15000_c2_g1_i11 sp|Q7Z269|SP4_POLDO; TRINITY_DN15000_c2_g1_i1 sp|Q7Z269|SP4_POLDO; TRINITY_DN15000_c2_g1_i14 sp|Q7Z269|SP4_POLDO	Venom serine protease OS=Polistes dominula OX=743375 PE=2 SV=1 8085.68; Venom serine protease OS=Polistes dominula OX=743375 PE=2 SV=1 11012.15; Venom serine protease OS=Polistes dominula OX=743375 PE=2 SV=1 545.87	135	43.3	19.97	IYQHQGYTDVNNKDDISILELETK	Val->Phe@10; Deamidated(N)@11	Val->Phe@144	missed K-D@13	0.00716746	2884.38	962.469	2884.38	962.466	3	2	1.1.1.1434.29	10	0.0003	30.0579	1773.13	930.62	30.17	0.17	542.031	0.001	0.001	FALSE	0
76.006	1	1; 47; 54	TRINITY_DN15000_c2_g1_i11 sp|Q7Z269|SP4_POLDO; TRINITY_DN15000_c2_g1_i1 sp|Q7Z269|SP4_POLDO; TRINITY_DN15000_c2_g1_i14 sp|Q7Z269|SP4_POLDO	Venom serine protease OS=Polistes dominula OX=743375 PE=2 SV=1 8085.68; Venom serine protease OS=Polistes dominula OX=743375 PE=2 SV=1 11012.15; Venom serine protease OS=Polistes dominula OX=743375 PE=2 SV=1 545.87	135	43.3	32.4	IYQHQGYTDVNNKDDISILELETK	Gln->Met@5; Thr->Phe@8	Gln->Met@139; Thr->Phe@142	missed K-D@13	-0.0141739	2884.38	722.102	2884.4	722.106	4	1	1.1.1.1441.26	10	0	30.2941	5136.57	2118.07	30.17	0.2	1298.58	0.003	0.003	FALSE	0
76.007	1	1; 47; 54	TRINITY_DN15000_c2_g1_i11 sp|Q7Z269|SP4_POLDO; TRINITY_DN15000_c2_g1_i1 sp|Q7Z269|SP4_POLDO; TRINITY_DN15000_c2_g1_i14 sp|Q7Z269|SP4_POLDO	Venom serine protease OS=Polistes dominula OX=743375 PE=2 SV=1 8085.68; Venom serine protease OS=Polistes dominula OX=743375 PE=2 SV=1 11012.15; Venom serine protease OS=Polistes dominula OX=743375 PE=2 SV=1 545.87	135	43.3	32.4	IYQHQGYTDVNNKDDISILELETK	Gln->Met@3; Thr->Phe@8	Gln->Met@137; Thr->Phe@142	missed K-D@13	-0.0141739	2884.38	722.102	2884.4	722.106	4	1	1.1.1.1441.26	10	0	30.2941	5136.57	2118.07	30.17	0.2	1298.58	0.003	0.003	FALSE	0
76.008	1	1; 47; 54	TRINITY_DN15000_c2_g1_i11 sp|Q7Z269|SP4_POLDO; TRINITY_DN15000_c2_g1_i1 sp|Q7Z269|SP4_POLDO; TRINITY_DN15000_c2_g1_i14 sp|Q7Z269|SP4_POLDO	Venom serine protease OS=Polistes dominula OX=743375 PE=2 SV=1 8085.68; Venom serine protease OS=Polistes dominula OX=743375 PE=2 SV=1 11012.15; Venom serine protease OS=Polistes dominula OX=743375 PE=2 SV=1 545.87	135	43.3	30.4	IYQHQGYTDVNNKDDISILELETK	Amino(Y)@7; Ile->Phe@16	Ile->Phe@150	missed K-D@13	-0.00678029	2884.38	722.102	2884.39	722.104	4	1	1.1.1.1441.26	10	0	30.2941	5136.57	2118.07	30.17	0.2	1298.58	0.003	0.003	FALSE	0
76.009	1	1; 47; 54	TRINITY_DN15000_c2_g1_i11 sp|Q7Z269|SP4_POLDO; TRINITY_DN15000_c2_g1_i1 sp|Q7Z269|SP4_POLDO; TRINITY_DN15000_c2_g1_i14 sp|Q7Z269|SP4_POLDO	Venom serine protease OS=Polistes dominula OX=743375 PE=2 SV=1 8085.68; Venom serine protease OS=Polistes dominula OX=743375 PE=2 SV=1 11012.15; Venom serine protease OS=Polistes dominula OX=743375 PE=2 SV=1 545.87	135	43.3	30.1	IYQHQGYTDVNNKDDISILELETK	Asp->Tyr@9; Deamidated(N)@12	Asp->Tyr@143	missed K-D@13	-0.0319324	2884.38	722.102	2884.41	722.111	4	1	1.1.1.1441.26	9	0.0001	30.2941	5136.57	2118.07	30.17	0.2	1298.58	0.003	0.003	FALSE	0
76.01	1	1; 47; 54	TRINITY_DN15000_c2_g1_i11 sp|Q7Z269|SP4_POLDO; TRINITY_DN15000_c2_g1_i1 sp|Q7Z269|SP4_POLDO; TRINITY_DN15000_c2_g1_i14 sp|Q7Z269|SP4_POLDO	Venom serine protease OS=Polistes dominula OX=743375 PE=2 SV=1 8085.68; Venom serine protease OS=Polistes dominula OX=743375 PE=2 SV=1 11012.15; Venom serine protease OS=Polistes dominula OX=743375 PE=2 SV=1 545.87	135	43.3	30.1	IYQHQGYTDVNNKDDISILELETK	Deamidated(N)@11; Asp->Tyr@14	Asp->Tyr@148	missed K-D@13	-0.0319324	2884.38	722.102	2884.41	722.111	4	1	1.1.1.1441.26	9	0.0001	30.2941	5136.57	2118.07	30.17	0.2	1298.58	0.003	0.003	FALSE	0
76.011	1	1; 47; 54	TRINITY_DN15000_c2_g1_i11 sp|Q7Z269|SP4_POLDO; TRINITY_DN15000_c2_g1_i1 sp|Q7Z269|SP4_POLDO; TRINITY_DN15000_c2_g1_i14 sp|Q7Z269|SP4_POLDO	Venom serine protease OS=Polistes dominula OX=743375 PE=2 SV=1 8085.68; Venom serine protease OS=Polistes dominula OX=743375 PE=2 SV=1 11012.15; Venom serine protease OS=Polistes dominula OX=743375 PE=2 SV=1 545.87	135	43.3	30.1	IYQHQGYTDVNNKDDISILELETK	Deamidated(N)@11; Asp->Tyr@15	Asp->Tyr@149	missed K-D@13	-0.0319324	2884.38	722.102	2884.41	722.111	4	1	1.1.1.1441.26	9	0.0001	30.2941	5136.57	2118.07	30.17	0.2	1298.58	0.003	0.003	FALSE	0
76.012	1	1; 47; 54	TRINITY_DN15000_c2_g1_i11 sp|Q7Z269|SP4_POLDO; TRINITY_DN15000_c2_g1_i1 sp|Q7Z269|SP4_POLDO; TRINITY_DN15000_c2_g1_i14 sp|Q7Z269|SP4_POLDO	Venom serine protease OS=Polistes dominula OX=743375 PE=2 SV=1 8085.68; Venom serine protease OS=Polistes dominula OX=743375 PE=2 SV=1 11012.15; Venom serine protease OS=Polistes dominula OX=743375 PE=2 SV=1 545.87	135	43.3	30.1	IYQHQGYTDVNNKDDISILELETK	Deamidated(N)@12; Asp->Tyr@14	Asp->Tyr@148	missed K-D@13	-0.0319324	2884.38	722.102	2884.41	722.111	4	1	1.1.1.1441.26	9	0.0001	30.2941	5136.57	2118.07	30.17	0.2	1298.58	0.003	0.003	FALSE	0
76.013	1	1; 47; 54	TRINITY_DN15000_c2_g1_i11 sp|Q7Z269|SP4_POLDO; TRINITY_DN15000_c2_g1_i1 sp|Q7Z269|SP4_POLDO; TRINITY_DN15000_c2_g1_i14 sp|Q7Z269|SP4_POLDO	Venom serine protease OS=Polistes dominula OX=743375 PE=2 SV=1 8085.68; Venom serine protease OS=Polistes dominula OX=743375 PE=2 SV=1 11012.15; Venom serine protease OS=Polistes dominula OX=743375 PE=2 SV=1 545.87	135	43.3	30.1	IYQHQGYTDVNNKDDISILELETK	Deamidated(N)@12; Asp->Tyr@15	Asp->Tyr@149	missed K-D@13	-0.0319324	2884.38	722.102	2884.41	722.111	4	1	1.1.1.1441.26	9	0.0001	30.2941	5136.57	2118.07	30.17	0.2	1298.58	0.003	0.003	FALSE	0
76.014	1	1; 47; 54	TRINITY_DN15000_c2_g1_i11 sp|Q7Z269|SP4_POLDO; TRINITY_DN15000_c2_g1_i1 sp|Q7Z269|SP4_POLDO; TRINITY_DN15000_c2_g1_i14 sp|Q7Z269|SP4_POLDO	Venom serine protease OS=Polistes dominula OX=743375 PE=2 SV=1 8085.68; Venom serine protease OS=Polistes dominula OX=743375 PE=2 SV=1 11012.15; Venom serine protease OS=Polistes dominula OX=743375 PE=2 SV=1 545.87	135	43.3	30.1	IYQHQGYTDVNNKDDISILELETK	Asp->Tyr@9; Deamidated(N)@11	Asp->Tyr@143	missed K-D@13	-0.0319324	2884.38	722.102	2884.41	722.111	4	1	1.1.1.1441.26	9	0.0001	30.2941	5136.57	2118.07	30.17	0.2	1298.58	0.003	0.003	FALSE	0
76.015	1	1; 47; 54	TRINITY_DN15000_c2_g1_i11 sp|Q7Z269|SP4_POLDO; TRINITY_DN15000_c2_g1_i1 sp|Q7Z269|SP4_POLDO; TRINITY_DN15000_c2_g1_i14 sp|Q7Z269|SP4_POLDO	Venom serine protease OS=Polistes dominula OX=743375 PE=2 SV=1 8085.68; Venom serine protease OS=Polistes dominula OX=743375 PE=2 SV=1 11012.15; Venom serine protease OS=Polistes dominula OX=743375 PE=2 SV=1 545.87	135	43.3	22.29	IYQHQGYTDVNNKDDISILELETK	Delta:H(2)C(2)(H)@4; Tyr->Trp@7	Tyr->Trp@141	missed K-D@13	-0.0431658	2884.38	722.102	2884.42	722.113	4	1	1.1.1.1441.26	9	0	30.2941	5136.57	2118.07	30.17	0.2	1298.58	0.003	0.003	FALSE	0
76.016	1	1; 47; 54	TRINITY_DN15000_c2_g1_i11 sp|Q7Z269|SP4_POLDO; TRINITY_DN15000_c2_g1_i1 sp|Q7Z269|SP4_POLDO; TRINITY_DN15000_c2_g1_i14 sp|Q7Z269|SP4_POLDO	Venom serine protease OS=Polistes dominula OX=743375 PE=2 SV=1 8085.68; Venom serine protease OS=Polistes dominula OX=743375 PE=2 SV=1 11012.15; Venom serine protease OS=Polistes dominula OX=743375 PE=2 SV=1 545.87	135	43.3	22.29	IYQHQGYTDVNNKDDISILELETK	Tyr->Trp@2; Delta:H(2)C(2)(H)@4	Tyr->Trp@136	missed K-D@13	-0.0431658	2884.38	722.102	2884.42	722.113	4	1	1.1.1.1441.26	9	0	30.2941	5136.57	2118.07	30.17	0.2	1298.58	0.003	0.003	FALSE	0
76.017	1	1; 47; 54	TRINITY_DN15000_c2_g1_i11 sp|Q7Z269|SP4_POLDO; TRINITY_DN15000_c2_g1_i1 sp|Q7Z269|SP4_POLDO; TRINITY_DN15000_c2_g1_i14 sp|Q7Z269|SP4_POLDO	Venom serine protease OS=Polistes dominula OX=743375 PE=2 SV=1 8085.68; Venom serine protease OS=Polistes dominula OX=743375 PE=2 SV=1 11012.15; Venom serine protease OS=Polistes dominula OX=743375 PE=2 SV=1 545.87	135	43.3	20.29	IYQHQGYTDVNNKDDISILELETK	Tyr->Trp@2; His->Tyr@4	Tyr->Trp@136; His->Tyr@138	missed K-D@13	-0.0319324	2884.38	722.102	2884.41	722.111	4	1	1.1.1.1441.26	9	0	30.2941	5136.57	2118.07	30.17	0.2	1298.58	0.003	0.003	FALSE	0
76.018	1	1; 47; 54	TRINITY_DN15000_c2_g1_i11 sp|Q7Z269|SP4_POLDO; TRINITY_DN15000_c2_g1_i1 sp|Q7Z269|SP4_POLDO; TRINITY_DN15000_c2_g1_i14 sp|Q7Z269|SP4_POLDO	Venom serine protease OS=Polistes dominula OX=743375 PE=2 SV=1 8085.68; Venom serine protease OS=Polistes dominula OX=743375 PE=2 SV=1 11012.15; Venom serine protease OS=Polistes dominula OX=743375 PE=2 SV=1 545.87	135	43.3	20.29	IYQHQGYTDVNNKDDISILELETK	His->Tyr@4; Tyr->Trp@7	His->Tyr@138; Tyr->Trp@141	missed K-D@13	-0.0319324	2884.38	722.102	2884.41	722.111	4	1	1.1.1.1441.26	9	0	30.2941	5136.57	2118.07	30.17	0.2	1298.58	0.003	0.003	FALSE	0
76.019	1	1; 47; 54	TRINITY_DN15000_c2_g1_i11 sp|Q7Z269|SP4_POLDO; TRINITY_DN15000_c2_g1_i1 sp|Q7Z269|SP4_POLDO; TRINITY_DN15000_c2_g1_i14 sp|Q7Z269|SP4_POLDO	Venom serine protease OS=Polistes dominula OX=743375 PE=2 SV=1 8085.68; Venom serine protease OS=Polistes dominula OX=743375 PE=2 SV=1 11012.15; Venom serine protease OS=Polistes dominula OX=743375 PE=2 SV=1 545.87	135	43.3	20.08	IYQHQGYTDVNNKDDISILELETK	Asn->Glu@11; Ile->Phe@16	Asn->Glu@145; Ile->Phe@150	missed K-D@13	0.00445311	2884.38	722.102	2884.38	722.101	4	1	1.1.1.1441.26	9	0	30.2941	5136.57	2118.07	30.17	0.2	1298.58	0.003	0.003	FALSE	0
76.02	1	1; 47; 54	TRINITY_DN15000_c2_g1_i11 sp|Q7Z269|SP4_POLDO; TRINITY_DN15000_c2_g1_i1 sp|Q7Z269|SP4_POLDO; TRINITY_DN15000_c2_g1_i14 sp|Q7Z269|SP4_POLDO	Venom serine protease OS=Polistes dominula OX=743375 PE=2 SV=1 8085.68; Venom serine protease OS=Polistes dominula OX=743375 PE=2 SV=1 11012.15; Venom serine protease OS=Polistes dominula OX=743375 PE=2 SV=1 545.87	135	43.3	20.08	IYQHQGYTDVNNKDDISILELETK	Asn->Glu@12; Ile->Phe@16	Asn->Glu@146; Ile->Phe@150	missed K-D@13	0.00445311	2884.38	722.102	2884.38	722.101	4	1	1.1.1.1441.26	9	0	30.2941	5136.57	2118.07	30.17	0.2	1298.58	0.003	0.003	FALSE	0
76.021	1	1; 47; 54	TRINITY_DN15000_c2_g1_i11 sp|Q7Z269|SP4_POLDO; TRINITY_DN15000_c2_g1_i1 sp|Q7Z269|SP4_POLDO; TRINITY_DN15000_c2_g1_i14 sp|Q7Z269|SP4_POLDO	Venom serine protease OS=Polistes dominula OX=743375 PE=2 SV=1 8085.68; Venom serine protease OS=Polistes dominula OX=743375 PE=2 SV=1 11012.15; Venom serine protease OS=Polistes dominula OX=743375 PE=2 SV=1 545.87	135	43.3	18.35	IYQHQGYTDVNNKDDISILELETK	His->Glu@4; Gly->Asn@6	His->Glu@138; Gly->Asn@140	missed K-D@13	-0.0166763	2884.38	722.102	2884.4	722.107	4	1	1.1.1.1441.26	9	0	30.2941	5136.57	2118.07	30.17	0.2	1298.58	0.003	0.003	FALSE	0
76.022	1	1; 47; 54	TRINITY_DN15000_c2_g1_i11 sp|Q7Z269|SP4_POLDO; TRINITY_DN15000_c2_g1_i1 sp|Q7Z269|SP4_POLDO; TRINITY_DN15000_c2_g1_i14 sp|Q7Z269|SP4_POLDO	Venom serine protease OS=Polistes dominula OX=743375 PE=2 SV=1 8085.68; Venom serine protease OS=Polistes dominula OX=743375 PE=2 SV=1 11012.15; Venom serine protease OS=Polistes dominula OX=743375 PE=2 SV=1 545.87	135	43.3	17.36	IYQHQGYTDVNNKDDISILELETK	Deamidated(Q)@3; Val->Phe@10	Val->Phe@144	missed K-D@13	0.00716746	2884.38	962.469	2884.38	962.466	3	1	1.1.1.1434.29	10	0.0002	30.0579	1773.13	930.62	30.17	0.17	542.031	0.001	0.001	FALSE	0
76.023	1	1; 47; 54	TRINITY_DN15000_c2_g1_i11 sp|Q7Z269|SP4_POLDO; TRINITY_DN15000_c2_g1_i1 sp|Q7Z269|SP4_POLDO; TRINITY_DN15000_c2_g1_i14 sp|Q7Z269|SP4_POLDO	Venom serine protease OS=Polistes dominula OX=743375 PE=2 SV=1 8085.68; Venom serine protease OS=Polistes dominula OX=743375 PE=2 SV=1 11012.15; Venom serine protease OS=Polistes dominula OX=743375 PE=2 SV=1 545.87	135	43.3	17.36	IYQHQGYTDVNNKDDISILELETK	Deamidated(Q)@5; Val->Phe@10	Val->Phe@144	missed K-D@13	0.00716746	2884.38	962.469	2884.38	962.466	3	1	1.1.1.1434.29	10	0.0002	30.0579	1773.13	930.62	30.17	0.17	542.031	0.001	0.001	FALSE	0
76.024	1	1; 47; 54	TRINITY_DN15000_c2_g1_i11 sp|Q7Z269|SP4_POLDO; TRINITY_DN15000_c2_g1_i1 sp|Q7Z269|SP4_POLDO; TRINITY_DN15000_c2_g1_i14 sp|Q7Z269|SP4_POLDO	Venom serine protease OS=Polistes dominula OX=743375 PE=2 SV=1 8085.68; Venom serine protease OS=Polistes dominula OX=743375 PE=2 SV=1 11012.15; Venom serine protease OS=Polistes dominula OX=743375 PE=2 SV=1 545.87	135	43.3	16.65	IYQHQGYTDVNNKDDISILELETK	Tyr->Trp@7; Delta:H(2)C(2)(K)@13	Tyr->Trp@141	missed K-D@13	-0.0431658	2884.38	722.102	2884.42	722.113	4	1	1.1.1.1441.26	9	0	30.2941	5136.57	2118.07	30.17	0.2	1298.58	0.003	0.003	FALSE	0
76.025	1	1; 47; 54	TRINITY_DN15000_c2_g1_i11 sp|Q7Z269|SP4_POLDO; TRINITY_DN15000_c2_g1_i1 sp|Q7Z269|SP4_POLDO; TRINITY_DN15000_c2_g1_i14 sp|Q7Z269|SP4_POLDO	Venom serine protease OS=Polistes dominula OX=743375 PE=2 SV=1 8085.68; Venom serine protease OS=Polistes dominula OX=743375 PE=2 SV=1 11012.15; Venom serine protease OS=Polistes dominula OX=743375 PE=2 SV=1 545.87	135	43.3	15.61	IYQHQGYTDVNNKDDISILELETK	Val->Cys@10; Ethanolyl(C)@10; Deamidated(N)@11	Val->Cys@144	missed K-D@13	0.0401821	2884.38	962.469	2884.34	962.455	3	2	1.1.1.1434.29	10	0.0002	30.0579	1773.13	930.62	30.17	0.17	542.031	0.001	0.001	FALSE	0
76.026	1	1; 47; 54	TRINITY_DN15000_c2_g1_i11 sp|Q7Z269|SP4_POLDO; TRINITY_DN15000_c2_g1_i1 sp|Q7Z269|SP4_POLDO; TRINITY_DN15000_c2_g1_i14 sp|Q7Z269|SP4_POLDO	Venom serine protease OS=Polistes dominula OX=743375 PE=2 SV=1 8085.68; Venom serine protease OS=Polistes dominula OX=743375 PE=2 SV=1 11012.15; Venom serine protease OS=Polistes dominula OX=743375 PE=2 SV=1 545.87	135	43.3	15.61	IYQHQGYTDVNNKDDISILELETK	Val->Cys@10; Ethanolyl(C)@10; Deamidated(N)@12	Val->Cys@144	missed K-D@13	0.0401821	2884.38	962.469	2884.34	962.455	3	2	1.1.1.1434.29	10	0.0002	30.0579	1773.13	930.62	30.17	0.17	542.031	0.001	0.001	FALSE	0
78.001	1	1; 47; 54	TRINITY_DN15000_c2_g1_i11 sp|Q7Z269|SP4_POLDO; TRINITY_DN15000_c2_g1_i1 sp|Q7Z269|SP4_POLDO; TRINITY_DN15000_c2_g1_i14 sp|Q7Z269|SP4_POLDO	Venom serine protease OS=Polistes dominula OX=743375 PE=2 SV=1 8085.68; Venom serine protease OS=Polistes dominula OX=743375 PE=2 SV=1 11012.15; Venom serine protease OS=Polistes dominula OX=743375 PE=2 SV=1 545.87	135	36	36.02	IYQHQGYTDVNNKDDISILELETK	Gln->Met@5; Thr->Cys@8; Ethanolyl(C)@8	Gln->Met@139; Thr->Cys@142	missed K-D@13	0.0188408	2884.38	722.102	2884.36	722.098	4	1	1.1.1.1441.26	10	0	30.2941	5136.57	2118.07	30.17	0.2	1298.58	0.003	0.003	FALSE	0
78.002	1	1; 47; 54	TRINITY_DN15000_c2_g1_i11 sp|Q7Z269|SP4_POLDO; TRINITY_DN15000_c2_g1_i1 sp|Q7Z269|SP4_POLDO; TRINITY_DN15000_c2_g1_i14 sp|Q7Z269|SP4_POLDO	Venom serine protease OS=Polistes dominula OX=743375 PE=2 SV=1 8085.68; Venom serine protease OS=Polistes dominula OX=743375 PE=2 SV=1 11012.15; Venom serine protease OS=Polistes dominula OX=743375 PE=2 SV=1 545.87	135	36	36.02	IYQHQGYTDVNNKDDISILELETK	Gln->Met@3; Thr->Cys@8; Ethanolyl(C)@8	Gln->Met@137; Thr->Cys@142	missed K-D@13	0.0188408	2884.38	722.102	2884.36	722.098	4	1	1.1.1.1441.26	10	0	30.2941	5136.57	2118.07	30.17	0.2	1298.58	0.003	0.003	FALSE	0
78.005	1	1; 47; 54	TRINITY_DN15000_c2_g1_i11 sp|Q7Z269|SP4_POLDO; TRINITY_DN15000_c2_g1_i1 sp|Q7Z269|SP4_POLDO; TRINITY_DN15000_c2_g1_i14 sp|Q7Z269|SP4_POLDO	Venom serine protease OS=Polistes dominula OX=743375 PE=2 SV=1 8085.68; Venom serine protease OS=Polistes dominula OX=743375 PE=2 SV=1 11012.15; Venom serine protease OS=Polistes dominula OX=743375 PE=2 SV=1 545.87	135	36	28.93	IYQHQGYTDVNNKDDISILELETK	Val->Phe@10; Ile->Asn@16	Val->Phe@144; Ile->Asn@150	missed K-D@13	0.0296052	2884.38	722.102	2884.35	722.095	4	1	1.1.1.1441.26	11	0	30.2941	5136.57	2118.07	30.17	0.2	1298.58	0.003	0.003	FALSE	0
78.006	1	1; 47; 54	TRINITY_DN15000_c2_g1_i11 sp|Q7Z269|SP4_POLDO; TRINITY_DN15000_c2_g1_i1 sp|Q7Z269|SP4_POLDO; TRINITY_DN15000_c2_g1_i14 sp|Q7Z269|SP4_POLDO	Venom serine protease OS=Polistes dominula OX=743375 PE=2 SV=1 8085.68; Venom serine protease OS=Polistes dominula OX=743375 PE=2 SV=1 11012.15; Venom serine protease OS=Polistes dominula OX=743375 PE=2 SV=1 545.87	135	36	27.13	IYQHQGYTDVNNKDDISILELETK	Trioxidation(Y)@7; Deamidated(N)@11	Trioxidation(Y)@141	missed K-D@13	0.0197092	2884.38	722.102	2884.36	722.098	4	1	1.1.1.1441.26	9	0	30.2941	5136.57	2118.07	30.17	0.2	1298.58	0.003	0.003	FALSE	0
78.007	1	1; 47; 54	TRINITY_DN15000_c2_g1_i11 sp|Q7Z269|SP4_POLDO; TRINITY_DN15000_c2_g1_i1 sp|Q7Z269|SP4_POLDO; TRINITY_DN15000_c2_g1_i14 sp|Q7Z269|SP4_POLDO	Venom serine protease OS=Polistes dominula OX=743375 PE=2 SV=1 8085.68; Venom serine protease OS=Polistes dominula OX=743375 PE=2 SV=1 11012.15; Venom serine protease OS=Polistes dominula OX=743375 PE=2 SV=1 545.87	135	36	27.13	IYQHQGYTDVNNKDDISILELETK	Trioxidation(Y)@7; Deamidated(N)@12	Trioxidation(Y)@141	missed K-D@13	0.0197092	2884.38	722.102	2884.36	722.098	4	1	1.1.1.1441.26	9	0	30.2941	5136.57	2118.07	30.17	0.2	1298.58	0.003	0.003	FALSE	0
78.008	1	1; 47; 54	TRINITY_DN15000_c2_g1_i11 sp|Q7Z269|SP4_POLDO; TRINITY_DN15000_c2_g1_i1 sp|Q7Z269|SP4_POLDO; TRINITY_DN15000_c2_g1_i14 sp|Q7Z269|SP4_POLDO	Venom serine protease OS=Polistes dominula OX=743375 PE=2 SV=1 8085.68; Venom serine protease OS=Polistes dominula OX=743375 PE=2 SV=1 11012.15; Venom serine protease OS=Polistes dominula OX=743375 PE=2 SV=1 545.87	135	36	24.78	IYQHQGYTDVNNKDDISILELETK	Deamidated(Q)@3; Trioxidation(Y)@7	Trioxidation(Y)@141	missed K-D@13	0.0197092	2884.38	722.102	2884.36	722.098	4	1	1.1.1.1441.26	9	0	30.2941	5136.57	2118.07	30.17	0.2	1298.58	0.003	0.003	FALSE	0
78.009	1	1; 47; 54	TRINITY_DN15000_c2_g1_i11 sp|Q7Z269|SP4_POLDO; TRINITY_DN15000_c2_g1_i1 sp|Q7Z269|SP4_POLDO; TRINITY_DN15000_c2_g1_i14 sp|Q7Z269|SP4_POLDO	Venom serine protease OS=Polistes dominula OX=743375 PE=2 SV=1 8085.68; Venom serine protease OS=Polistes dominula OX=743375 PE=2 SV=1 11012.15; Venom serine protease OS=Polistes dominula OX=743375 PE=2 SV=1 545.87	135	36	24.78	IYQHQGYTDVNNKDDISILELETK	Trioxidation(Y)@2; Deamidated(Q)@5	Trioxidation(Y)@136	missed K-D@13	0.0197092	2884.38	722.102	2884.36	722.098	4	1	1.1.1.1441.26	9	0	30.2941	5136.57	2118.07	30.17	0.2	1298.58	0.003	0.003	FALSE	0
78.01	1	1; 47; 54	TRINITY_DN15000_c2_g1_i11 sp|Q7Z269|SP4_POLDO; TRINITY_DN15000_c2_g1_i1 sp|Q7Z269|SP4_POLDO; TRINITY_DN15000_c2_g1_i14 sp|Q7Z269|SP4_POLDO	Venom serine protease OS=Polistes dominula OX=743375 PE=2 SV=1 8085.68; Venom serine protease OS=Polistes dominula OX=743375 PE=2 SV=1 11012.15; Venom serine protease OS=Polistes dominula OX=743375 PE=2 SV=1 545.87	135	36	24.78	IYQHQGYTDVNNKDDISILELETK	Trioxidation(Y)@2; Deamidated(Q)@3	Trioxidation(Y)@136	missed K-D@13	0.0197092	2884.38	722.102	2884.36	722.098	4	1	1.1.1.1441.26	9	0	30.2941	5136.57	2118.07	30.17	0.2	1298.58	0.003	0.003	FALSE	0
78.011	1	1; 47; 54	TRINITY_DN15000_c2_g1_i11 sp|Q7Z269|SP4_POLDO; TRINITY_DN15000_c2_g1_i1 sp|Q7Z269|SP4_POLDO; TRINITY_DN15000_c2_g1_i14 sp|Q7Z269|SP4_POLDO	Venom serine protease OS=Polistes dominula OX=743375 PE=2 SV=1 8085.68; Venom serine protease OS=Polistes dominula OX=743375 PE=2 SV=1 11012.15; Venom serine protease OS=Polistes dominula OX=743375 PE=2 SV=1 545.87	135	36	24.78	IYQHQGYTDVNNKDDISILELETK	Deamidated(Q)@5; Trioxidation(Y)@7	Trioxidation(Y)@141	missed K-D@13	0.0197092	2884.38	722.102	2884.36	722.098	4	1	1.1.1.1441.26	9	0	30.2941	5136.57	2118.07	30.17	0.2	1298.58	0.003	0.003	FALSE	0
84.001	1	1; 47; 54	TRINITY_DN15000_c2_g1_i11 sp|Q7Z269|SP4_POLDO; TRINITY_DN15000_c2_g1_i1 sp|Q7Z269|SP4_POLDO; TRINITY_DN15000_c2_g1_i14 sp|Q7Z269|SP4_POLDO	Venom serine protease OS=Polistes dominula OX=743375 PE=2 SV=1 8085.68; Venom serine protease OS=Polistes dominula OX=743375 PE=2 SV=1 11012.15; Venom serine protease OS=Polistes dominula OX=743375 PE=2 SV=1 545.87	135	22.9	22.89	IYQHQGYTDVNNKDDISILELETK	Lys->Tyr@13; Ile->Met@16	Lys->Tyr@147; Ile->Met@150	missed K-D@13	-0.00585072	2888.31	723.085	2888.32	723.087	4	1	1.1.1.1432.30	10	0	29.9909	10891.2	2392.57	30.17	0.2	875.429	0.0064	0.0063	FALSE	0
84.002	1	1; 47; 54	TRINITY_DN15000_c2_g1_i11 sp|Q7Z269|SP4_POLDO; TRINITY_DN15000_c2_g1_i1 sp|Q7Z269|SP4_POLDO; TRINITY_DN15000_c2_g1_i14 sp|Q7Z269|SP4_POLDO	Venom serine protease OS=Polistes dominula OX=743375 PE=2 SV=1 8085.68; Venom serine protease OS=Polistes dominula OX=743375 PE=2 SV=1 11012.15; Venom serine protease OS=Polistes dominula OX=743375 PE=2 SV=1 545.87	135	22.9	20.51	IYQHQGYTDVNNKDDISILELETK	Lys->Cys@13; Ethanolyl(C)@13; Ile->Phe@16	Lys->Cys@147; Ile->Phe@150	missed K-D@13	-0.00585072	2888.31	723.085	2888.32	723.087	4	1	1.1.1.1432.30	10	0	29.9909	10891.2	2392.57	30.17	0.2	875.429	0.0064	0.0063	FALSE	0
84.003	1	1; 47; 54	TRINITY_DN15000_c2_g1_i11 sp|Q7Z269|SP4_POLDO; TRINITY_DN15000_c2_g1_i1 sp|Q7Z269|SP4_POLDO; TRINITY_DN15000_c2_g1_i14 sp|Q7Z269|SP4_POLDO	Venom serine protease OS=Polistes dominula OX=743375 PE=2 SV=1 8085.68; Venom serine protease OS=Polistes dominula OX=743375 PE=2 SV=1 11012.15; Venom serine protease OS=Polistes dominula OX=743375 PE=2 SV=1 545.87	135	22.9	20.18	IYQHQGYTDVNNKDDISILELETK	Lys->Met@13; Ile->Tyr@16	Lys->Met@147; Ile->Tyr@150	missed K-D@13	-0.00585072	2888.31	723.085	2888.32	723.087	4	1	1.1.1.1432.30	10	0	29.9909	10891.2	2392.57	30.17	0.2	875.429	0.0064	0.0063	FALSE	0
84.004	1	1; 47; 54	TRINITY_DN15000_c2_g1_i11 sp|Q7Z269|SP4_POLDO; TRINITY_DN15000_c2_g1_i1 sp|Q7Z269|SP4_POLDO; TRINITY_DN15000_c2_g1_i14 sp|Q7Z269|SP4_POLDO	Venom serine protease OS=Polistes dominula OX=743375 PE=2 SV=1 8085.68; Venom serine protease OS=Polistes dominula OX=743375 PE=2 SV=1 11012.15; Venom serine protease OS=Polistes dominula OX=743375 PE=2 SV=1 545.87	135	22.9	16.93	IYQHQGYTDVNNKDDISILELETK	Cation:K(D)@9; Ile->Gln@16	Ile->Gln@150	missed K-D@13	-0.01146	2888.31	723.085	2888.32	723.088	4	1	1.1.1.1432.30	10	0	29.9909	10891.2	2392.57	30.17	0.2	875.429	0.0064	0.0063	FALSE	0
84.005	1	1; 47; 54	TRINITY_DN15000_c2_g1_i11 sp|Q7Z269|SP4_POLDO; TRINITY_DN15000_c2_g1_i1 sp|Q7Z269|SP4_POLDO; TRINITY_DN15000_c2_g1_i14 sp|Q7Z269|SP4_POLDO	Venom serine protease OS=Polistes dominula OX=743375 PE=2 SV=1 8085.68; Venom serine protease OS=Polistes dominula OX=743375 PE=2 SV=1 11012.15; Venom serine protease OS=Polistes dominula OX=743375 PE=2 SV=1 545.87	135	22.9	16.93	IYQHQGYTDVNNKDDISILELETK	Cation:K(D)@15; Ile->Gln@16	Ile->Gln@150	missed K-D@13	-0.01146	2888.31	723.085	2888.32	723.088	4	1	1.1.1.1432.30	10	0	29.9909	10891.2	2392.57	30.17	0.2	875.429	0.0064	0.0063	FALSE	0
84.006	1	1; 47; 54	TRINITY_DN15000_c2_g1_i11 sp|Q7Z269|SP4_POLDO; TRINITY_DN15000_c2_g1_i1 sp|Q7Z269|SP4_POLDO; TRINITY_DN15000_c2_g1_i14 sp|Q7Z269|SP4_POLDO	Venom serine protease OS=Polistes dominula OX=743375 PE=2 SV=1 8085.68; Venom serine protease OS=Polistes dominula OX=743375 PE=2 SV=1 11012.15; Venom serine protease OS=Polistes dominula OX=743375 PE=2 SV=1 545.87	135	22.9	16.93	IYQHQGYTDVNNKDDISILELETK	Cation:K(D)@14; Ile->Gln@16	Ile->Gln@150	missed K-D@13	-0.01146	2888.31	723.085	2888.32	723.088	4	1	1.1.1.1432.30	10	0	29.9909	10891.2	2392.57	30.17	0.2	875.429	0.0064	0.0063	FALSE	0
84.007	1	1; 47; 54	TRINITY_DN15000_c2_g1_i11 sp|Q7Z269|SP4_POLDO; TRINITY_DN15000_c2_g1_i1 sp|Q7Z269|SP4_POLDO; TRINITY_DN15000_c2_g1_i14 sp|Q7Z269|SP4_POLDO	Venom serine protease OS=Polistes dominula OX=743375 PE=2 SV=1 8085.68; Venom serine protease OS=Polistes dominula OX=743375 PE=2 SV=1 11012.15; Venom serine protease OS=Polistes dominula OX=743375 PE=2 SV=1 545.87	135	22.9	16.93	IYQHQGYTDVNNKDDISILELETK	Cation:K(D)@9; Val->Asn@10	Val->Asn@144	missed K-D@13	-0.01146	2888.31	723.085	2888.32	723.088	4	1	1.1.1.1432.30	10	0	29.9909	10891.2	2392.57	30.17	0.2	875.429	0.0064	0.0063	FALSE	0
84.008	1	1; 47; 54	TRINITY_DN15000_c2_g1_i11 sp|Q7Z269|SP4_POLDO; TRINITY_DN15000_c2_g1_i1 sp|Q7Z269|SP4_POLDO; TRINITY_DN15000_c2_g1_i14 sp|Q7Z269|SP4_POLDO	Venom serine protease OS=Polistes dominula OX=743375 PE=2 SV=1 8085.68; Venom serine protease OS=Polistes dominula OX=743375 PE=2 SV=1 11012.15; Venom serine protease OS=Polistes dominula OX=743375 PE=2 SV=1 545.87	135	22.9	16.93	IYQHQGYTDVNNKDDISILELETK	Val->Asn@10; Cation:K(D)@15	Val->Asn@144	missed K-D@13	-0.01146	2888.31	723.085	2888.32	723.088	4	1	1.1.1.1432.30	10	0	29.9909	10891.2	2392.57	30.17	0.2	875.429	0.0064	0.0063	FALSE	0
84.009	1	1; 47; 54	TRINITY_DN15000_c2_g1_i11 sp|Q7Z269|SP4_POLDO; TRINITY_DN15000_c2_g1_i1 sp|Q7Z269|SP4_POLDO; TRINITY_DN15000_c2_g1_i14 sp|Q7Z269|SP4_POLDO	Venom serine protease OS=Polistes dominula OX=743375 PE=2 SV=1 8085.68; Venom serine protease OS=Polistes dominula OX=743375 PE=2 SV=1 11012.15; Venom serine protease OS=Polistes dominula OX=743375 PE=2 SV=1 545.87	135	22.9	16.93	IYQHQGYTDVNNKDDISILELETK	Val->Asn@10; Cation:K(D)@14	Val->Asn@144	missed K-D@13	-0.01146	2888.31	723.085	2888.32	723.088	4	1	1.1.1.1432.30	10	0	29.9909	10891.2	2392.57	30.17	0.2	875.429	0.0064	0.0063	FALSE	0
84.01	1	1; 47; 54	TRINITY_DN15000_c2_g1_i11 sp|Q7Z269|SP4_POLDO; TRINITY_DN15000_c2_g1_i1 sp|Q7Z269|SP4_POLDO; TRINITY_DN15000_c2_g1_i14 sp|Q7Z269|SP4_POLDO	Venom serine protease OS=Polistes dominula OX=743375 PE=2 SV=1 8085.68; Venom serine protease OS=Polistes dominula OX=743375 PE=2 SV=1 11012.15; Venom serine protease OS=Polistes dominula OX=743375 PE=2 SV=1 545.87	135	22.9	16.93	IYQHQGYTDVNNKDDISILELETK	Lys->Phe@13; Ile->Cys@16; Ethanolyl(C)@16	Lys->Phe@147; Ile->Cys@150	missed K-D@13	-0.00585072	2888.31	723.085	2888.32	723.087	4	1	1.1.1.1432.30	10	0	29.9909	10891.2	2392.57	30.17	0.2	875.429	0.0064	0.0063	FALSE	0
84.011	1	1; 47; 54	TRINITY_DN15000_c2_g1_i11 sp|Q7Z269|SP4_POLDO; TRINITY_DN15000_c2_g1_i1 sp|Q7Z269|SP4_POLDO; TRINITY_DN15000_c2_g1_i14 sp|Q7Z269|SP4_POLDO	Venom serine protease OS=Polistes dominula OX=743375 PE=2 SV=1 8085.68; Venom serine protease OS=Polistes dominula OX=743375 PE=2 SV=1 11012.15; Venom serine protease OS=Polistes dominula OX=743375 PE=2 SV=1 545.87	135	22.9	16.93	IYQHQGYTDVNNKDDISILELETK	Lys->Cys@13; Ethanolyl(C)@13; Ile->Cys@16; Ethanolyl(C)@16	Lys->Cys@147; Ile->Cys@150	missed K-D@13	0.027164	2888.31	723.085	2888.28	723.078	4	1	1.1.1.1432.30	10	0	29.9909	10891.2	2392.57	30.17	0.2	875.429	0.0064	0.0063	FALSE	0
84.012	1	1; 47; 54	TRINITY_DN15000_c2_g1_i11 sp|Q7Z269|SP4_POLDO; TRINITY_DN15000_c2_g1_i1 sp|Q7Z269|SP4_POLDO; TRINITY_DN15000_c2_g1_i14 sp|Q7Z269|SP4_POLDO	Venom serine protease OS=Polistes dominula OX=743375 PE=2 SV=1 8085.68; Venom serine protease OS=Polistes dominula OX=743375 PE=2 SV=1 11012.15; Venom serine protease OS=Polistes dominula OX=743375 PE=2 SV=1 545.87	135	22.9	16.82	IYQHQGYTDVNNKDDISILELETK	Phospho(T)@8; Lys->Thr@13	Phospho(T)@142; Lys->Thr@147	missed K-D@13	-0.000110413	2888.31	723.085	2888.31	723.085	4	1	1.1.1.1432.30	10	0	29.9909	10891.2	2392.57	30.17	0.2	875.429	0.0064	0.0063	FALSE	0
84.013	1	1; 47; 54	TRINITY_DN15000_c2_g1_i11 sp|Q7Z269|SP4_POLDO; TRINITY_DN15000_c2_g1_i1 sp|Q7Z269|SP4_POLDO; TRINITY_DN15000_c2_g1_i14 sp|Q7Z269|SP4_POLDO	Venom serine protease OS=Polistes dominula OX=743375 PE=2 SV=1 8085.68; Venom serine protease OS=Polistes dominula OX=743375 PE=2 SV=1 11012.15; Venom serine protease OS=Polistes dominula OX=743375 PE=2 SV=1 545.87	135	22.9	16.34	IYQHQGYTDVNNKDDISILELETK	Sulfo(Y)@7; Lys->Thr@13	Sulfo(Y)@141; Lys->Thr@147	missed K-D@13	0.00940542	2888.31	723.085	2888.3	723.083	4	1	1.1.1.1432.30	10	0	29.9909	10891.2	2392.57	30.17	0.2	875.429	0.0064	0.0063	FALSE	0
87.001	1	1; 47; 54	TRINITY_DN15000_c2_g1_i11 sp|Q7Z269|SP4_POLDO; TRINITY_DN15000_c2_g1_i1 sp|Q7Z269|SP4_POLDO; TRINITY_DN15000_c2_g1_i14 sp|Q7Z269|SP4_POLDO	Venom serine protease OS=Polistes dominula OX=743375 PE=2 SV=1 8085.68; Venom serine protease OS=Polistes dominula OX=743375 PE=2 SV=1 11012.15; Venom serine protease OS=Polistes dominula OX=743375 PE=2 SV=1 545.87	135	19.3	19.29	IYQHQGYTDVNNKDDISILELETK	Asn->Glu@11; Cation:K(D)@15	Asn->Glu@145	missed K-D@13	-0.0366121	2888.31	723.085	2888.35	723.094	4	1	1.1.1.1432.30	10	0	29.9909	10891.2	2392.57	30.17	0.2	875.429	0.0064	0.0063	FALSE	0
87.002	1	1; 47; 54	TRINITY_DN15000_c2_g1_i11 sp|Q7Z269|SP4_POLDO; TRINITY_DN15000_c2_g1_i1 sp|Q7Z269|SP4_POLDO; TRINITY_DN15000_c2_g1_i14 sp|Q7Z269|SP4_POLDO	Venom serine protease OS=Polistes dominula OX=743375 PE=2 SV=1 8085.68; Venom serine protease OS=Polistes dominula OX=743375 PE=2 SV=1 11012.15; Venom serine protease OS=Polistes dominula OX=743375 PE=2 SV=1 545.87	135	19.3	19.29	IYQHQGYTDVNNKDDISILELETK	Asn->Glu@11; Cation:K(D)@14	Asn->Glu@145	missed K-D@13	-0.0366121	2888.31	723.085	2888.35	723.094	4	1	1.1.1.1432.30	10	0	29.9909	10891.2	2392.57	30.17	0.2	875.429	0.0064	0.0063	FALSE	0
87.003	1	1; 47; 54	TRINITY_DN15000_c2_g1_i11 sp|Q7Z269|SP4_POLDO; TRINITY_DN15000_c2_g1_i1 sp|Q7Z269|SP4_POLDO; TRINITY_DN15000_c2_g1_i14 sp|Q7Z269|SP4_POLDO	Venom serine protease OS=Polistes dominula OX=743375 PE=2 SV=1 8085.68; Venom serine protease OS=Polistes dominula OX=743375 PE=2 SV=1 11012.15; Venom serine protease OS=Polistes dominula OX=743375 PE=2 SV=1 545.87	135	19.3	19.29	IYQHQGYTDVNNKDDISILELETK	Asn->Glu@12; Cation:K(D)@15	Asn->Glu@146	missed K-D@13	-0.0366121	2888.31	723.085	2888.35	723.094	4	1	1.1.1.1432.30	10	0	29.9909	10891.2	2392.57	30.17	0.2	875.429	0.0064	0.0063	FALSE	0
87.004	1	1; 47; 54	TRINITY_DN15000_c2_g1_i11 sp|Q7Z269|SP4_POLDO; TRINITY_DN15000_c2_g1_i1 sp|Q7Z269|SP4_POLDO; TRINITY_DN15000_c2_g1_i14 sp|Q7Z269|SP4_POLDO	Venom serine protease OS=Polistes dominula OX=743375 PE=2 SV=1 8085.68; Venom serine protease OS=Polistes dominula OX=743375 PE=2 SV=1 11012.15; Venom serine protease OS=Polistes dominula OX=743375 PE=2 SV=1 545.87	135	19.3	19.29	IYQHQGYTDVNNKDDISILELETK	Asn->Glu@12; Cation:K(D)@14	Asn->Glu@146	missed K-D@13	-0.0366121	2888.31	723.085	2888.35	723.094	4	1	1.1.1.1432.30	10	0	29.9909	10891.2	2392.57	30.17	0.2	875.429	0.0064	0.0063	FALSE	0
87.005	1	1; 47; 54	TRINITY_DN15000_c2_g1_i11 sp|Q7Z269|SP4_POLDO; TRINITY_DN15000_c2_g1_i1 sp|Q7Z269|SP4_POLDO; TRINITY_DN15000_c2_g1_i14 sp|Q7Z269|SP4_POLDO	Venom serine protease OS=Polistes dominula OX=743375 PE=2 SV=1 8085.68; Venom serine protease OS=Polistes dominula OX=743375 PE=2 SV=1 11012.15; Venom serine protease OS=Polistes dominula OX=743375 PE=2 SV=1 545.87	135	19.3	19.29	IYQHQGYTDVNNKDDISILELETK	Cation:K(D)@9; Asn->Glu@12	Asn->Glu@146	missed K-D@13	-0.0366121	2888.31	723.085	2888.35	723.094	4	1	1.1.1.1432.30	10	0	29.9909	10891.2	2392.57	30.17	0.2	875.429	0.0064	0.0063	FALSE	0
87.006	1	1; 47; 54	TRINITY_DN15000_c2_g1_i11 sp|Q7Z269|SP4_POLDO; TRINITY_DN15000_c2_g1_i1 sp|Q7Z269|SP4_POLDO; TRINITY_DN15000_c2_g1_i14 sp|Q7Z269|SP4_POLDO	Venom serine protease OS=Polistes dominula OX=743375 PE=2 SV=1 8085.68; Venom serine protease OS=Polistes dominula OX=743375 PE=2 SV=1 11012.15; Venom serine protease OS=Polistes dominula OX=743375 PE=2 SV=1 545.87	135	19.3	19.29	IYQHQGYTDVNNKDDISILELETK	Cation:K(D)@9; Asn->Glu@11	Asn->Glu@145	missed K-D@13	-0.0366121	2888.31	723.085	2888.35	723.094	4	1	1.1.1.1432.30	10	0	29.9909	10891.2	2392.57	30.17	0.2	875.429	0.0064	0.0063	FALSE	0
87.007	1	1; 47; 54	TRINITY_DN15000_c2_g1_i11 sp|Q7Z269|SP4_POLDO; TRINITY_DN15000_c2_g1_i1 sp|Q7Z269|SP4_POLDO; TRINITY_DN15000_c2_g1_i14 sp|Q7Z269|SP4_POLDO	Venom serine protease OS=Polistes dominula OX=743375 PE=2 SV=1 8085.68; Venom serine protease OS=Polistes dominula OX=743375 PE=2 SV=1 11012.15; Venom serine protease OS=Polistes dominula OX=743375 PE=2 SV=1 545.87	135	19.3	17.62	IYQHQGYTDVNNKDDISILELETK	Sulfo(Y)@7; Asn->Ser@11	Sulfo(Y)@141; Asn->Ser@145	missed K-D@13	-0.0269801	2888.31	723.085	2888.34	723.092	4	1	1.1.1.1432.30	10	0	29.9909	10891.2	2392.57	30.17	0.2	875.429	0.0064	0.0063	FALSE	0
87.008	1	1; 47; 54	TRINITY_DN15000_c2_g1_i11 sp|Q7Z269|SP4_POLDO; TRINITY_DN15000_c2_g1_i1 sp|Q7Z269|SP4_POLDO; TRINITY_DN15000_c2_g1_i14 sp|Q7Z269|SP4_POLDO	Venom serine protease OS=Polistes dominula OX=743375 PE=2 SV=1 8085.68; Venom serine protease OS=Polistes dominula OX=743375 PE=2 SV=1 11012.15; Venom serine protease OS=Polistes dominula OX=743375 PE=2 SV=1 545.87	135	19.3	17.62	IYQHQGYTDVNNKDDISILELETK	Sulfo(Y)@7; Asn->Ser@12	Sulfo(Y)@141; Asn->Ser@146	missed K-D@13	-0.0269801	2888.31	723.085	2888.34	723.092	4	1	1.1.1.1432.30	10	0	29.9909	10891.2	2392.57	30.17	0.2	875.429	0.0064	0.0063	FALSE	0
87.009	1	1; 47; 54	TRINITY_DN15000_c2_g1_i11 sp|Q7Z269|SP4_POLDO; TRINITY_DN15000_c2_g1_i1 sp|Q7Z269|SP4_POLDO; TRINITY_DN15000_c2_g1_i14 sp|Q7Z269|SP4_POLDO	Venom serine protease OS=Polistes dominula OX=743375 PE=2 SV=1 8085.68; Venom serine protease OS=Polistes dominula OX=743375 PE=2 SV=1 11012.15; Venom serine protease OS=Polistes dominula OX=743375 PE=2 SV=1 545.87	135	19.3	16.39	IYQHQGYTDVNNKDDISILELETK	Phospho(T)@8; Asn->Ser@11	Phospho(T)@142; Asn->Ser@145	missed K-D@13	-0.0364959	2888.31	723.085	2888.35	723.094	4	1	1.1.1.1432.30	10	0	29.9909	10891.2	2392.57	30.17	0.2	875.429	0.0064	0.0063	FALSE	0
87.01	1	1; 47; 54	TRINITY_DN15000_c2_g1_i11 sp|Q7Z269|SP4_POLDO; TRINITY_DN15000_c2_g1_i1 sp|Q7Z269|SP4_POLDO; TRINITY_DN15000_c2_g1_i14 sp|Q7Z269|SP4_POLDO	Venom serine protease OS=Polistes dominula OX=743375 PE=2 SV=1 8085.68; Venom serine protease OS=Polistes dominula OX=743375 PE=2 SV=1 11012.15; Venom serine protease OS=Polistes dominula OX=743375 PE=2 SV=1 545.87	135	19.3	16.39	IYQHQGYTDVNNKDDISILELETK	Phospho(T)@8; Asn->Ser@12	Phospho(T)@142; Asn->Ser@146	missed K-D@13	-0.0364959	2888.31	723.085	2888.35	723.094	4	1	1.1.1.1432.30	10	0	29.9909	10891.2	2392.57	30.17	0.2	875.429	0.0064	0.0063	FALSE	0
87.011	1	1; 47; 54	TRINITY_DN15000_c2_g1_i11 sp|Q7Z269|SP4_POLDO; TRINITY_DN15000_c2_g1_i1 sp|Q7Z269|SP4_POLDO; TRINITY_DN15000_c2_g1_i14 sp|Q7Z269|SP4_POLDO	Venom serine protease OS=Polistes dominula OX=743375 PE=2 SV=1 8085.68; Venom serine protease OS=Polistes dominula OX=743375 PE=2 SV=1 11012.15; Venom serine protease OS=Polistes dominula OX=743375 PE=2 SV=1 545.87	135	19.3	15.61	IYQHQGYTDVNNKDDISILELETK	Lys->Phe@13; Ile->Phe@16	Lys->Phe@147; Ile->Phe@150	missed K-D@13	-0.0388654	2888.31	723.085	2888.35	723.095	4	1	1.1.1.1432.30	10	0	29.9909	10891.2	2392.57	30.17	0.2	875.429	0.0064	0.0063	FALSE	0
68.001	1	1; 47; 54	TRINITY_DN15000_c2_g1_i11 sp|Q7Z269|SP4_POLDO; TRINITY_DN15000_c2_g1_i1 sp|Q7Z269|SP4_POLDO; TRINITY_DN15000_c2_g1_i14 sp|Q7Z269|SP4_POLDO	Venom serine protease OS=Polistes dominula OX=743375 PE=2 SV=1 8085.68; Venom serine protease OS=Polistes dominula OX=743375 PE=2 SV=1 11012.15; Venom serine protease OS=Polistes dominula OX=743375 PE=2 SV=1 545.87	135	99	99	IYQHQGYTDVNNKDDISILELETK	Cation:K(D)@9; Val->Asp@10	Val->Asp@144	missed K-D@13	0.00624537	2889.31	723.336	2889.31	723.334	4	1	1.1.1.1438.20	16	0	30.1869	9591.59	9117.42	30.17	0.2	4190.02	0.0056	0.0056	FALSE	0
68.002	1	1; 47; 54	TRINITY_DN15000_c2_g1_i11 sp|Q7Z269|SP4_POLDO; TRINITY_DN15000_c2_g1_i1 sp|Q7Z269|SP4_POLDO; TRINITY_DN15000_c2_g1_i14 sp|Q7Z269|SP4_POLDO	Venom serine protease OS=Polistes dominula OX=743375 PE=2 SV=1 8085.68; Venom serine protease OS=Polistes dominula OX=743375 PE=2 SV=1 11012.15; Venom serine protease OS=Polistes dominula OX=743375 PE=2 SV=1 545.87	135	99	99	IYQHQGYTDVNNKDDISILELETK	Cation:K(D)@14; Ile->Glu@16	Ile->Glu@150	missed K-D@13	0.00624537	2889.31	723.336	2889.31	723.334	4	1	1.1.1.1438.20	16	0	30.1869	9591.59	9117.42	30.17	0.2	4190.02	0.0056	0.0056	FALSE	0
68.003	1	1; 47; 54	TRINITY_DN15000_c2_g1_i11 sp|Q7Z269|SP4_POLDO; TRINITY_DN15000_c2_g1_i1 sp|Q7Z269|SP4_POLDO; TRINITY_DN15000_c2_g1_i14 sp|Q7Z269|SP4_POLDO	Venom serine protease OS=Polistes dominula OX=743375 PE=2 SV=1 8085.68; Venom serine protease OS=Polistes dominula OX=743375 PE=2 SV=1 11012.15; Venom serine protease OS=Polistes dominula OX=743375 PE=2 SV=1 545.87	135	99	99	IYQHQGYTDVNNKDDISILELETK	Cation:K(D)@15; Ile->Glu@16	Ile->Glu@150	missed K-D@13	0.00624537	2889.31	723.336	2889.31	723.334	4	1	1.1.1.1438.20	16	0	30.1869	9591.59	9117.42	30.17	0.2	4190.02	0.0056	0.0056	FALSE	0
68.004	1	1; 47; 54	TRINITY_DN15000_c2_g1_i11 sp|Q7Z269|SP4_POLDO; TRINITY_DN15000_c2_g1_i1 sp|Q7Z269|SP4_POLDO; TRINITY_DN15000_c2_g1_i14 sp|Q7Z269|SP4_POLDO	Venom serine protease OS=Polistes dominula OX=743375 PE=2 SV=1 8085.68; Venom serine protease OS=Polistes dominula OX=743375 PE=2 SV=1 11012.15; Venom serine protease OS=Polistes dominula OX=743375 PE=2 SV=1 545.87	135	99	99	IYQHQGYTDVNNKDDISILELETK	Val->Asp@10; Cation:K(D)@15	Val->Asp@144	missed K-D@13	0.00624537	2889.31	723.336	2889.31	723.334	4	1	1.1.1.1438.20	16	0	30.1869	9591.59	9117.42	30.17	0.2	4190.02	0.0056	0.0056	FALSE	0
68.005	1	1; 47; 54	TRINITY_DN15000_c2_g1_i11 sp|Q7Z269|SP4_POLDO; TRINITY_DN15000_c2_g1_i1 sp|Q7Z269|SP4_POLDO; TRINITY_DN15000_c2_g1_i14 sp|Q7Z269|SP4_POLDO	Venom serine protease OS=Polistes dominula OX=743375 PE=2 SV=1 8085.68; Venom serine protease OS=Polistes dominula OX=743375 PE=2 SV=1 11012.15; Venom serine protease OS=Polistes dominula OX=743375 PE=2 SV=1 545.87	135	99	99	IYQHQGYTDVNNKDDISILELETK	Val->Asp@10; Cation:K(D)@14	Val->Asp@144	missed K-D@13	0.00624537	2889.31	723.336	2889.31	723.334	4	1	1.1.1.1438.20	16	0	30.1869	9591.59	9117.42	30.17	0.2	4190.02	0.0056	0.0056	FALSE	0
79.001	1	1; 47; 54	TRINITY_DN15000_c2_g1_i11 sp|Q7Z269|SP4_POLDO; TRINITY_DN15000_c2_g1_i1 sp|Q7Z269|SP4_POLDO; TRINITY_DN15000_c2_g1_i14 sp|Q7Z269|SP4_POLDO	Venom serine protease OS=Polistes dominula OX=743375 PE=2 SV=1 8085.68; Venom serine protease OS=Polistes dominula OX=743375 PE=2 SV=1 11012.15; Venom serine protease OS=Polistes dominula OX=743375 PE=2 SV=1 545.87	135	32.4	32.4	IYQHQGYTDVNNKDDISILELETK	Oxidation(Y)@7; Deamidated(N)@12; Ethanolyl(K)@13	Oxidation(Y)@141	missed K-D@13	-0.0253224	2896.37	725.1	2896.4	725.107	4	1	1.1.1.1438.21	11	0	30.1878	2249.92	2036.58	30.13	0.24	1304.08	0.0013	0.0013	FALSE	0
79.002	1	1; 47; 54	TRINITY_DN15000_c2_g1_i11 sp|Q7Z269|SP4_POLDO; TRINITY_DN15000_c2_g1_i1 sp|Q7Z269|SP4_POLDO; TRINITY_DN15000_c2_g1_i14 sp|Q7Z269|SP4_POLDO	Venom serine protease OS=Polistes dominula OX=743375 PE=2 SV=1 8085.68; Venom serine protease OS=Polistes dominula OX=743375 PE=2 SV=1 11012.15; Venom serine protease OS=Polistes dominula OX=743375 PE=2 SV=1 545.87	135	32.4	32.4	IYQHQGYTDVNNKDDISILELETK	Oxidation(Y)@7; Deamidated(N)@11; Ethanolyl(K)@13	Oxidation(Y)@141	missed K-D@13	-0.0253224	2896.37	725.1	2896.4	725.107	4	1	1.1.1.1438.21	11	0	30.1878	2249.92	2036.58	30.13	0.24	1304.08	0.0013	0.0013	FALSE	0
79.003	1	1; 47; 54	TRINITY_DN15000_c2_g1_i11 sp|Q7Z269|SP4_POLDO; TRINITY_DN15000_c2_g1_i1 sp|Q7Z269|SP4_POLDO; TRINITY_DN15000_c2_g1_i14 sp|Q7Z269|SP4_POLDO	Venom serine protease OS=Polistes dominula OX=743375 PE=2 SV=1 8085.68; Venom serine protease OS=Polistes dominula OX=743375 PE=2 SV=1 11012.15; Venom serine protease OS=Polistes dominula OX=743375 PE=2 SV=1 545.87	135	32.4	30.4	IYQHQGYTDVNNKDDISILELETK	Oxidation(D)@9; Deamidated(N)@12; Ethanolyl(K)@13	Oxidation(D)@143	missed K-D@13	-0.0253224	2896.37	725.1	2896.4	725.107	4	1	1.1.1.1438.21	11	0	30.1878	2249.92	2036.58	30.13	0.24	1304.08	0.0013	0.0013	FALSE	0
79.004	1	1; 47; 54	TRINITY_DN15000_c2_g1_i11 sp|Q7Z269|SP4_POLDO; TRINITY_DN15000_c2_g1_i1 sp|Q7Z269|SP4_POLDO; TRINITY_DN15000_c2_g1_i14 sp|Q7Z269|SP4_POLDO	Venom serine protease OS=Polistes dominula OX=743375 PE=2 SV=1 8085.68; Venom serine protease OS=Polistes dominula OX=743375 PE=2 SV=1 11012.15; Venom serine protease OS=Polistes dominula OX=743375 PE=2 SV=1 545.87	135	32.4	30.4	IYQHQGYTDVNNKDDISILELETK	Oxidation(D)@9; Deamidated(N)@11; Ethanolyl(K)@13	Oxidation(D)@143	missed K-D@13	-0.0253224	2896.37	725.1	2896.4	725.107	4	1	1.1.1.1438.21	11	0	30.1878	2249.92	2036.58	30.13	0.24	1304.08	0.0013	0.0013	FALSE	0
79.005	1	1; 47; 54	TRINITY_DN15000_c2_g1_i11 sp|Q7Z269|SP4_POLDO; TRINITY_DN15000_c2_g1_i1 sp|Q7Z269|SP4_POLDO; TRINITY_DN15000_c2_g1_i14 sp|Q7Z269|SP4_POLDO	Venom serine protease OS=Polistes dominula OX=743375 PE=2 SV=1 8085.68; Venom serine protease OS=Polistes dominula OX=743375 PE=2 SV=1 11012.15; Venom serine protease OS=Polistes dominula OX=743375 PE=2 SV=1 545.87	135	32.4	22.01	IYQHQGYTDVNNKDDISILELETK	Carbamyl@N-term; Deamidated(Q)@3; Oxidation(N)@11; Deamidated(N)@12	Oxidation(N)@145	missed K-D@13	0.0110631	2896.37	725.1	2896.36	725.098	4	1	1.1.1.1438.21	11	0	30.1878	2249.92	2036.58	30.13	0.24	1304.08	0.0013	0.0013	FALSE	0
79.006	1	1; 47; 54	TRINITY_DN15000_c2_g1_i11 sp|Q7Z269|SP4_POLDO; TRINITY_DN15000_c2_g1_i1 sp|Q7Z269|SP4_POLDO; TRINITY_DN15000_c2_g1_i14 sp|Q7Z269|SP4_POLDO	Venom serine protease OS=Polistes dominula OX=743375 PE=2 SV=1 8085.68; Venom serine protease OS=Polistes dominula OX=743375 PE=2 SV=1 11012.15; Venom serine protease OS=Polistes dominula OX=743375 PE=2 SV=1 545.87	135	32.4	22.01	IYQHQGYTDVNNKDDISILELETK	Carbamyl@N-term; Deamidated(Q)@3; Deamidated(N)@11; Oxidation(N)@12	Oxidation(N)@146	missed K-D@13	0.0110631	2896.37	725.1	2896.36	725.098	4	1	1.1.1.1438.21	11	0	30.1878	2249.92	2036.58	30.13	0.24	1304.08	0.0013	0.0013	FALSE	0
79.007	1	1; 47; 54	TRINITY_DN15000_c2_g1_i11 sp|Q7Z269|SP4_POLDO; TRINITY_DN15000_c2_g1_i1 sp|Q7Z269|SP4_POLDO; TRINITY_DN15000_c2_g1_i14 sp|Q7Z269|SP4_POLDO	Venom serine protease OS=Polistes dominula OX=743375 PE=2 SV=1 8085.68; Venom serine protease OS=Polistes dominula OX=743375 PE=2 SV=1 11012.15; Venom serine protease OS=Polistes dominula OX=743375 PE=2 SV=1 545.87	135	32.4	20.29	IYQHQGYTDVNNKDDISILELETK	Carbamyl@N-term; Deamidated(Q)@3; Deamidated(N)@12; Oxidation(D)@14	Oxidation(D)@148	missed K-D@13	0.0110631	2896.37	725.1	2896.36	725.098	4	1	1.1.1.1438.21	11	0	30.1878	2249.92	2036.58	30.13	0.24	1304.08	0.0013	0.0013	FALSE	0
79.008	1	1; 47; 54	TRINITY_DN15000_c2_g1_i11 sp|Q7Z269|SP4_POLDO; TRINITY_DN15000_c2_g1_i1 sp|Q7Z269|SP4_POLDO; TRINITY_DN15000_c2_g1_i14 sp|Q7Z269|SP4_POLDO	Venom serine protease OS=Polistes dominula OX=743375 PE=2 SV=1 8085.68; Venom serine protease OS=Polistes dominula OX=743375 PE=2 SV=1 11012.15; Venom serine protease OS=Polistes dominula OX=743375 PE=2 SV=1 545.87	135	32.4	20.29	IYQHQGYTDVNNKDDISILELETK	Carbamyl@N-term; Deamidated(Q)@3; Oxidation(D)@9; Deamidated(N)@12	Oxidation(D)@143	missed K-D@13	0.0110631	2896.37	725.1	2896.36	725.098	4	1	1.1.1.1438.21	11	0	30.1878	2249.92	2036.58	30.13	0.24	1304.08	0.0013	0.0013	FALSE	0
79.009	1	1; 47; 54	TRINITY_DN15000_c2_g1_i11 sp|Q7Z269|SP4_POLDO; TRINITY_DN15000_c2_g1_i1 sp|Q7Z269|SP4_POLDO; TRINITY_DN15000_c2_g1_i14 sp|Q7Z269|SP4_POLDO	Venom serine protease OS=Polistes dominula OX=743375 PE=2 SV=1 8085.68; Venom serine protease OS=Polistes dominula OX=743375 PE=2 SV=1 11012.15; Venom serine protease OS=Polistes dominula OX=743375 PE=2 SV=1 545.87	135	32.4	20.29	IYQHQGYTDVNNKDDISILELETK	Carbamyl@N-term; Deamidated(Q)@3; Deamidated(N)@12; Oxidation(D)@15	Oxidation(D)@149	missed K-D@13	0.0110631	2896.37	725.1	2896.36	725.098	4	1	1.1.1.1438.21	11	0	30.1878	2249.92	2036.58	30.13	0.24	1304.08	0.0013	0.0013	FALSE	0
79.01	1	1; 47; 54	TRINITY_DN15000_c2_g1_i11 sp|Q7Z269|SP4_POLDO; TRINITY_DN15000_c2_g1_i1 sp|Q7Z269|SP4_POLDO; TRINITY_DN15000_c2_g1_i14 sp|Q7Z269|SP4_POLDO	Venom serine protease OS=Polistes dominula OX=743375 PE=2 SV=1 8085.68; Venom serine protease OS=Polistes dominula OX=743375 PE=2 SV=1 11012.15; Venom serine protease OS=Polistes dominula OX=743375 PE=2 SV=1 545.87	135	32.4	20.29	IYQHQGYTDVNNKDDISILELETK	Carbamyl@N-term; Deamidated(Q)@3; Oxidation(D)@9; Deamidated(N)@11	Oxidation(D)@143	missed K-D@13	0.0110631	2896.37	725.1	2896.36	725.098	4	1	1.1.1.1438.21	11	0	30.1878	2249.92	2036.58	30.13	0.24	1304.08	0.0013	0.0013	FALSE	0
79.011	1	1; 47; 54	TRINITY_DN15000_c2_g1_i11 sp|Q7Z269|SP4_POLDO; TRINITY_DN15000_c2_g1_i1 sp|Q7Z269|SP4_POLDO; TRINITY_DN15000_c2_g1_i14 sp|Q7Z269|SP4_POLDO	Venom serine protease OS=Polistes dominula OX=743375 PE=2 SV=1 8085.68; Venom serine protease OS=Polistes dominula OX=743375 PE=2 SV=1 11012.15; Venom serine protease OS=Polistes dominula OX=743375 PE=2 SV=1 545.87	135	32.4	20.29	IYQHQGYTDVNNKDDISILELETK	Carbamyl@N-term; Deamidated(Q)@3; Deamidated(N)@11; Oxidation(D)@14	Oxidation(D)@148	missed K-D@13	0.0110631	2896.37	725.1	2896.36	725.098	4	1	1.1.1.1438.21	11	0	30.1878	2249.92	2036.58	30.13	0.24	1304.08	0.0013	0.0013	FALSE	0
79.012	1	1; 47; 54	TRINITY_DN15000_c2_g1_i11 sp|Q7Z269|SP4_POLDO; TRINITY_DN15000_c2_g1_i1 sp|Q7Z269|SP4_POLDO; TRINITY_DN15000_c2_g1_i14 sp|Q7Z269|SP4_POLDO	Venom serine protease OS=Polistes dominula OX=743375 PE=2 SV=1 8085.68; Venom serine protease OS=Polistes dominula OX=743375 PE=2 SV=1 11012.15; Venom serine protease OS=Polistes dominula OX=743375 PE=2 SV=1 545.87	135	32.4	20.29	IYQHQGYTDVNNKDDISILELETK	Carbamyl@N-term; Deamidated(Q)@3; Deamidated(N)@11; Oxidation(D)@15	Oxidation(D)@149	missed K-D@13	0.0110631	2896.37	725.1	2896.36	725.098	4	1	1.1.1.1438.21	11	0	30.1878	2249.92	2036.58	30.13	0.24	1304.08	0.0013	0.0013	FALSE	0
79.013	1	1; 47; 54	TRINITY_DN15000_c2_g1_i11 sp|Q7Z269|SP4_POLDO; TRINITY_DN15000_c2_g1_i1 sp|Q7Z269|SP4_POLDO; TRINITY_DN15000_c2_g1_i14 sp|Q7Z269|SP4_POLDO	Venom serine protease OS=Polistes dominula OX=743375 PE=2 SV=1 8085.68; Venom serine protease OS=Polistes dominula OX=743375 PE=2 SV=1 11012.15; Venom serine protease OS=Polistes dominula OX=743375 PE=2 SV=1 545.87	135	32.4	20.29	IYQHQGYTDVNNKDDISILELETK	Tyr->Trp@7; Cation:K(D)@9	Tyr->Trp@141	missed K-D@13	0.00795629	2896.37	725.1	2896.36	725.098	4	1	1.1.1.1438.21	10	0	30.1878	2249.92	2036.58	30.13	0.24	1304.08	0.0013	0.0013	FALSE	0
79.014	1	1; 47; 54	TRINITY_DN15000_c2_g1_i11 sp|Q7Z269|SP4_POLDO; TRINITY_DN15000_c2_g1_i1 sp|Q7Z269|SP4_POLDO; TRINITY_DN15000_c2_g1_i14 sp|Q7Z269|SP4_POLDO	Venom serine protease OS=Polistes dominula OX=743375 PE=2 SV=1 8085.68; Venom serine protease OS=Polistes dominula OX=743375 PE=2 SV=1 11012.15; Venom serine protease OS=Polistes dominula OX=743375 PE=2 SV=1 545.87	135	32.4	19.97	IYQHQGYTDVNNKDDISILELETK	Carbamyl@N-term; Deamidated(Q)@3; Deamidated(Q)@5; Oxidation(N)@11	Oxidation(N)@145	missed K-D@13	0.0110631	2896.37	725.1	2896.36	725.098	4	1	1.1.1.1438.21	11	0	30.1878	2249.92	2036.58	30.13	0.24	1304.08	0.0013	0.0013	FALSE	0
79.015	1	1; 47; 54	TRINITY_DN15000_c2_g1_i11 sp|Q7Z269|SP4_POLDO; TRINITY_DN15000_c2_g1_i1 sp|Q7Z269|SP4_POLDO; TRINITY_DN15000_c2_g1_i14 sp|Q7Z269|SP4_POLDO	Venom serine protease OS=Polistes dominula OX=743375 PE=2 SV=1 8085.68; Venom serine protease OS=Polistes dominula OX=743375 PE=2 SV=1 11012.15; Venom serine protease OS=Polistes dominula OX=743375 PE=2 SV=1 545.87	135	32.4	19.97	IYQHQGYTDVNNKDDISILELETK	Carbamyl@N-term; Deamidated(Q)@3; Deamidated(Q)@5; Oxidation(N)@12	Oxidation(N)@146	missed K-D@13	0.0110631	2896.37	725.1	2896.36	725.098	4	1	1.1.1.1438.21	11	0	30.1878	2249.92	2036.58	30.13	0.24	1304.08	0.0013	0.0013	FALSE	0
79.016	1	1; 47; 54	TRINITY_DN15000_c2_g1_i11 sp|Q7Z269|SP4_POLDO; TRINITY_DN15000_c2_g1_i1 sp|Q7Z269|SP4_POLDO; TRINITY_DN15000_c2_g1_i14 sp|Q7Z269|SP4_POLDO	Venom serine protease OS=Polistes dominula OX=743375 PE=2 SV=1 8085.68; Venom serine protease OS=Polistes dominula OX=743375 PE=2 SV=1 11012.15; Venom serine protease OS=Polistes dominula OX=743375 PE=2 SV=1 545.87	135	32.4	19.87	IYQHQGYTDVNNKDDISILELETK	Cation:K(D)@9; Asn->His@12	Asn->His@146	missed K-D@13	0.00795629	2896.37	725.1	2896.36	725.098	4	1	1.1.1.1438.21	10	0	30.1878	2249.92	2036.58	30.13	0.24	1304.08	0.0013	0.0013	FALSE	0
79.017	1	1; 47; 54	TRINITY_DN15000_c2_g1_i11 sp|Q7Z269|SP4_POLDO; TRINITY_DN15000_c2_g1_i1 sp|Q7Z269|SP4_POLDO; TRINITY_DN15000_c2_g1_i14 sp|Q7Z269|SP4_POLDO	Venom serine protease OS=Polistes dominula OX=743375 PE=2 SV=1 8085.68; Venom serine protease OS=Polistes dominula OX=743375 PE=2 SV=1 11012.15; Venom serine protease OS=Polistes dominula OX=743375 PE=2 SV=1 545.87	135	32.4	19.87	IYQHQGYTDVNNKDDISILELETK	Cation:K(D)@9; Asn->His@11	Asn->His@145	missed K-D@13	0.00795629	2896.37	725.1	2896.36	725.098	4	1	1.1.1.1438.21	10	0	30.1878	2249.92	2036.58	30.13	0.24	1304.08	0.0013	0.0013	FALSE	0
79.018	1	1; 47; 54	TRINITY_DN15000_c2_g1_i11 sp|Q7Z269|SP4_POLDO; TRINITY_DN15000_c2_g1_i1 sp|Q7Z269|SP4_POLDO; TRINITY_DN15000_c2_g1_i14 sp|Q7Z269|SP4_POLDO	Venom serine protease OS=Polistes dominula OX=743375 PE=2 SV=1 8085.68; Venom serine protease OS=Polistes dominula OX=743375 PE=2 SV=1 11012.15; Venom serine protease OS=Polistes dominula OX=743375 PE=2 SV=1 545.87	135	32.4	18.35	IYQHQGYTDVNNKDDISILELETK	Carbamyl@N-term; Deamidated(Q)@3; Deamidated(Q)@5; Oxidation(D)@14	Oxidation(D)@148	missed K-D@13	0.0110631	2896.37	725.1	2896.36	725.098	4	1	1.1.1.1438.21	11	0	30.1878	2249.92	2036.58	30.13	0.24	1304.08	0.0013	0.0013	FALSE	0
79.019	1	1; 47; 54	TRINITY_DN15000_c2_g1_i11 sp|Q7Z269|SP4_POLDO; TRINITY_DN15000_c2_g1_i1 sp|Q7Z269|SP4_POLDO; TRINITY_DN15000_c2_g1_i14 sp|Q7Z269|SP4_POLDO	Venom serine protease OS=Polistes dominula OX=743375 PE=2 SV=1 8085.68; Venom serine protease OS=Polistes dominula OX=743375 PE=2 SV=1 11012.15; Venom serine protease OS=Polistes dominula OX=743375 PE=2 SV=1 545.87	135	32.4	18.35	IYQHQGYTDVNNKDDISILELETK	Carbamyl@N-term; Deamidated(Q)@3; Deamidated(Q)@5; Oxidation(D)@15	Oxidation(D)@149	missed K-D@13	0.0110631	2896.37	725.1	2896.36	725.098	4	1	1.1.1.1438.21	11	0	30.1878	2249.92	2036.58	30.13	0.24	1304.08	0.0013	0.0013	FALSE	0
79.02	1	1; 47; 54	TRINITY_DN15000_c2_g1_i11 sp|Q7Z269|SP4_POLDO; TRINITY_DN15000_c2_g1_i1 sp|Q7Z269|SP4_POLDO; TRINITY_DN15000_c2_g1_i14 sp|Q7Z269|SP4_POLDO	Venom serine protease OS=Polistes dominula OX=743375 PE=2 SV=1 8085.68; Venom serine protease OS=Polistes dominula OX=743375 PE=2 SV=1 11012.15; Venom serine protease OS=Polistes dominula OX=743375 PE=2 SV=1 545.87	135	32.4	18.35	IYQHQGYTDVNNKDDISILELETK	Ethanolyl@N-term; Oxidation(H)@4; Deamidated(N)@12		missed K-D@13	-0.0253224	2896.37	725.1	2896.4	725.107	4	1	1.1.1.1438.21	10	0	30.1878	2249.92	2036.58	30.13	0.24	1304.08	0.0013	0.0013	FALSE	0
79.021	1	1; 47; 54	TRINITY_DN15000_c2_g1_i11 sp|Q7Z269|SP4_POLDO; TRINITY_DN15000_c2_g1_i1 sp|Q7Z269|SP4_POLDO; TRINITY_DN15000_c2_g1_i14 sp|Q7Z269|SP4_POLDO	Venom serine protease OS=Polistes dominula OX=743375 PE=2 SV=1 8085.68; Venom serine protease OS=Polistes dominula OX=743375 PE=2 SV=1 11012.15; Venom serine protease OS=Polistes dominula OX=743375 PE=2 SV=1 545.87	135	32.4	18.35	IYQHQGYTDVNNKDDISILELETK	Ethanolyl@N-term; Oxidation(H)@4; Deamidated(N)@11		missed K-D@13	-0.0253224	2896.37	725.1	2896.4	725.107	4	1	1.1.1.1438.21	10	0	30.1878	2249.92	2036.58	30.13	0.24	1304.08	0.0013	0.0013	FALSE	0
79.022	1	1; 47; 54	TRINITY_DN15000_c2_g1_i11 sp|Q7Z269|SP4_POLDO; TRINITY_DN15000_c2_g1_i1 sp|Q7Z269|SP4_POLDO; TRINITY_DN15000_c2_g1_i14 sp|Q7Z269|SP4_POLDO	Venom serine protease OS=Polistes dominula OX=743375 PE=2 SV=1 8085.68; Venom serine protease OS=Polistes dominula OX=743375 PE=2 SV=1 11012.15; Venom serine protease OS=Polistes dominula OX=743375 PE=2 SV=1 545.87	135	32.4	18.35	IYQHQGYTDVNNKDDISILELETK	Oxidation(H)@4; Deamidated(N)@12; Ethanolyl(K)@13		missed K-D@13	-0.0253224	2896.37	725.1	2896.4	725.107	4	1	1.1.1.1438.21	10	0	30.1878	2249.92	2036.58	30.13	0.24	1304.08	0.0013	0.0013	FALSE	0
79.023	1	1; 47; 54	TRINITY_DN15000_c2_g1_i11 sp|Q7Z269|SP4_POLDO; TRINITY_DN15000_c2_g1_i1 sp|Q7Z269|SP4_POLDO; TRINITY_DN15000_c2_g1_i14 sp|Q7Z269|SP4_POLDO	Venom serine protease OS=Polistes dominula OX=743375 PE=2 SV=1 8085.68; Venom serine protease OS=Polistes dominula OX=743375 PE=2 SV=1 11012.15; Venom serine protease OS=Polistes dominula OX=743375 PE=2 SV=1 545.87	135	32.4	18.35	IYQHQGYTDVNNKDDISILELETK	Oxidation(H)@4; Deamidated(N)@11; Ethanolyl(K)@13		missed K-D@13	-0.0253224	2896.37	725.1	2896.4	725.107	4	1	1.1.1.1438.21	10	0	30.1878	2249.92	2036.58	30.13	0.24	1304.08	0.0013	0.0013	FALSE	0
79.024	1	1; 47; 54	TRINITY_DN15000_c2_g1_i11 sp|Q7Z269|SP4_POLDO; TRINITY_DN15000_c2_g1_i1 sp|Q7Z269|SP4_POLDO; TRINITY_DN15000_c2_g1_i14 sp|Q7Z269|SP4_POLDO	Venom serine protease OS=Polistes dominula OX=743375 PE=2 SV=1 8085.68; Venom serine protease OS=Polistes dominula OX=743375 PE=2 SV=1 11012.15; Venom serine protease OS=Polistes dominula OX=743375 PE=2 SV=1 545.87	135	32.4	16.05	IYQHQGYTDVNNKDDISILELETK	Ethanolyl@N-term; Oxidation(H)@4; Deamidated(Q)@5		missed K-D@13	-0.0253224	2896.37	725.1	2896.4	725.107	4	1	1.1.1.1438.21	10	0	30.1878	2249.92	2036.58	30.13	0.24	1304.08	0.0013	0.0013	FALSE	0
80.001	1	1; 47; 54	TRINITY_DN15000_c2_g1_i11 sp|Q7Z269|SP4_POLDO; TRINITY_DN15000_c2_g1_i1 sp|Q7Z269|SP4_POLDO; TRINITY_DN15000_c2_g1_i14 sp|Q7Z269|SP4_POLDO	Venom serine protease OS=Polistes dominula OX=743375 PE=2 SV=1 8085.68; Venom serine protease OS=Polistes dominula OX=743375 PE=2 SV=1 11012.15; Venom serine protease OS=Polistes dominula OX=743375 PE=2 SV=1 545.87	135	32.4	32.4	IYQHQGYTDVNNKDDISILELETK	Thr->Tyr@8; Deamidated(N)@12	Thr->Tyr@142	missed K-D@13	-0.0232372	2898.37	725.6	2898.39	725.605	4	1	1.1.1.1440.23	9	0.0001	30.2574	2436.74	1493.91	30.17	0.2	945.148	0.0014	0.0014	FALSE	0
80.002	1	1; 47; 54	TRINITY_DN15000_c2_g1_i11 sp|Q7Z269|SP4_POLDO; TRINITY_DN15000_c2_g1_i1 sp|Q7Z269|SP4_POLDO; TRINITY_DN15000_c2_g1_i14 sp|Q7Z269|SP4_POLDO	Venom serine protease OS=Polistes dominula OX=743375 PE=2 SV=1 8085.68; Venom serine protease OS=Polistes dominula OX=743375 PE=2 SV=1 11012.15; Venom serine protease OS=Polistes dominula OX=743375 PE=2 SV=1 545.87	135	32.4	32.4	IYQHQGYTDVNNKDDISILELETK	Thr->Tyr@8; Deamidated(N)@11	Thr->Tyr@142	missed K-D@13	-0.0232372	2898.37	725.6	2898.39	725.605	4	1	1.1.1.1440.23	9	0.0001	30.2574	2436.74	1493.91	30.17	0.2	945.148	0.0014	0.0014	FALSE	0
86.001	1	1; 47; 54	TRINITY_DN15000_c2_g1_i11 sp|Q7Z269|SP4_POLDO; TRINITY_DN15000_c2_g1_i1 sp|Q7Z269|SP4_POLDO; TRINITY_DN15000_c2_g1_i14 sp|Q7Z269|SP4_POLDO	Venom serine protease OS=Polistes dominula OX=743375 PE=2 SV=1 8085.68; Venom serine protease OS=Polistes dominula OX=743375 PE=2 SV=1 11012.15; Venom serine protease OS=Polistes dominula OX=743375 PE=2 SV=1 545.87	135	22.2	22.15	IYQHQGYTDVNNKDDISILELETK	Gln->Ala@3; Iodo(Y)@7	Gln->Ala@137; Iodo(Y)@141	missed K-D@13	0.0493183	2904.32	727.087	2904.27	727.074	4	1	1.1.1.1439.22	9	0	30.2226	2644.05	2037.47	30.17	0.2	1254.5	0.0015	0.0015	FALSE	0
90.001	1	1; 47; 54	TRINITY_DN15000_c2_g1_i11 sp|Q7Z269|SP4_POLDO; TRINITY_DN15000_c2_g1_i1 sp|Q7Z269|SP4_POLDO; TRINITY_DN15000_c2_g1_i14 sp|Q7Z269|SP4_POLDO	Venom serine protease OS=Polistes dominula OX=743375 PE=2 SV=1 8085.68; Venom serine protease OS=Polistes dominula OX=743375 PE=2 SV=1 11012.15; Venom serine protease OS=Polistes dominula OX=743375 PE=2 SV=1 545.87	135	15.2	15.19	IYQHQGYTDVNNKDDISILELETK	Ile->Trp@16	Ile->Trp@150	missed K-D@13	-0.0199218	2908.37	728.099	2908.39	728.104	4	1	1.1.1.1441.27	7	0.0005	30.2949	1581.23	735.59	30.17	0.2	687.293	0.0009	0.0009	FALSE	0
89.001	1	1; 47; 54	TRINITY_DN15000_c2_g1_i11 sp|Q7Z269|SP4_POLDO; TRINITY_DN15000_c2_g1_i1 sp|Q7Z269|SP4_POLDO; TRINITY_DN15000_c2_g1_i14 sp|Q7Z269|SP4_POLDO	Venom serine protease OS=Polistes dominula OX=743375 PE=2 SV=1 8085.68; Venom serine protease OS=Polistes dominula OX=743375 PE=2 SV=1 11012.15; Venom serine protease OS=Polistes dominula OX=743375 PE=2 SV=1 545.87	135	16.1	16.05	IYQHQGYTDVNNKDDISILELETK	Val->Met@10; Carbamyl(K)@13	Val->Met@144	missed K-D@13	0.000152366	2910.37	728.6	2910.37	728.6	4	1	1.1.1.1436.22	9	0	30.1206	1387.19	1235	30.17	0.24	970.197	0.0008	0.0008	FALSE	0
89.002	1	1; 47; 54	TRINITY_DN15000_c2_g1_i11 sp|Q7Z269|SP4_POLDO; TRINITY_DN15000_c2_g1_i1 sp|Q7Z269|SP4_POLDO; TRINITY_DN15000_c2_g1_i14 sp|Q7Z269|SP4_POLDO	Venom serine protease OS=Polistes dominula OX=743375 PE=2 SV=1 8085.68; Venom serine protease OS=Polistes dominula OX=743375 PE=2 SV=1 11012.15; Venom serine protease OS=Polistes dominula OX=743375 PE=2 SV=1 545.87	135	16.1	15.19	IYQHQGYTDVNNKDDISILELETK	Ser->Gln@17; Ile->Cys@18; Ethanolyl(C)@18	Ser->Gln@151; Ile->Cys@152	missed K-D@13	0.000152366	2910.37	728.6	2910.37	728.6	4	1	1.1.1.1436.22	9	0	30.1206	1387.19	1235	30.17	0.24	970.197	0.0008	0.0008	FALSE	0
89.003	1	1; 47; 54	TRINITY_DN15000_c2_g1_i11 sp|Q7Z269|SP4_POLDO; TRINITY_DN15000_c2_g1_i1 sp|Q7Z269|SP4_POLDO; TRINITY_DN15000_c2_g1_i14 sp|Q7Z269|SP4_POLDO	Venom serine protease OS=Polistes dominula OX=743375 PE=2 SV=1 8085.68; Venom serine protease OS=Polistes dominula OX=743375 PE=2 SV=1 11012.15; Venom serine protease OS=Polistes dominula OX=743375 PE=2 SV=1 545.87	135	16.1	15.19	IYQHQGYTDVNNKDDISILELETK	Ile->Cys@16; Ethanolyl(C)@16; Ser->Gln@17	Ile->Cys@150; Ser->Gln@151	missed K-D@13	0.000152366	2910.37	728.6	2910.37	728.6	4	1	1.1.1.1436.22	9	0	30.1206	1387.19	1235	30.17	0.24	970.197	0.0008	0.0008	FALSE	0
77.001	1	1; 47; 54	TRINITY_DN15000_c2_g1_i11 sp|Q7Z269|SP4_POLDO; TRINITY_DN15000_c2_g1_i1 sp|Q7Z269|SP4_POLDO; TRINITY_DN15000_c2_g1_i14 sp|Q7Z269|SP4_POLDO	Venom serine protease OS=Polistes dominula OX=743375 PE=2 SV=1 8085.68; Venom serine protease OS=Polistes dominula OX=743375 PE=2 SV=1 11012.15; Venom serine protease OS=Polistes dominula OX=743375 PE=2 SV=1 545.87	135	40.3	40.27	IYQHQGYTDVNNKDDISILELETK	Val->Cys@10; Ethanolyl(C)@10; Deamidated(N)@11; Ethanolyl(K)@13	Val->Cys@144	missed K-D@13	-0.0216685	2928.35	733.094	2928.37	733.1	4	1	1.1.1.1440.25	10	0	30.2591	1058.06	767.17	30.17	0.2	653.904	0.0006	0.0006	FALSE	0
77.002	1	1; 47; 54	TRINITY_DN15000_c2_g1_i11 sp|Q7Z269|SP4_POLDO; TRINITY_DN15000_c2_g1_i1 sp|Q7Z269|SP4_POLDO; TRINITY_DN15000_c2_g1_i14 sp|Q7Z269|SP4_POLDO	Venom serine protease OS=Polistes dominula OX=743375 PE=2 SV=1 8085.68; Venom serine protease OS=Polistes dominula OX=743375 PE=2 SV=1 11012.15; Venom serine protease OS=Polistes dominula OX=743375 PE=2 SV=1 545.87	135	40.3	40.27	IYQHQGYTDVNNKDDISILELETK	Val->Cys@10; Ethanolyl(C)@10; Deamidated(N)@12; Ethanolyl(K)@13	Val->Cys@144	missed K-D@13	-0.0216685	2928.35	733.094	2928.37	733.1	4	1	1.1.1.1440.25	10	0	30.2591	1058.06	767.17	30.17	0.2	653.904	0.0006	0.0006	FALSE	0
77.003	1	1; 47; 54	TRINITY_DN15000_c2_g1_i11 sp|Q7Z269|SP4_POLDO; TRINITY_DN15000_c2_g1_i1 sp|Q7Z269|SP4_POLDO; TRINITY_DN15000_c2_g1_i14 sp|Q7Z269|SP4_POLDO	Venom serine protease OS=Polistes dominula OX=743375 PE=2 SV=1 8085.68; Venom serine protease OS=Polistes dominula OX=743375 PE=2 SV=1 11012.15; Venom serine protease OS=Polistes dominula OX=743375 PE=2 SV=1 545.87	135	40.3	32.4	IYQHQGYTDVNNKDDISILELETK	Val->Tyr@10; Deamidated(N)@11; Lys->Arg@13	Val->Tyr@144; Lys->Arg@147	missed K-D@13	-0.0295311	2928.35	733.094	2928.38	733.102	4	1	1.1.1.1440.25	10	0	30.2591	1058.06	767.17	30.17	0.2	653.904	0.0006	0.0006	FALSE	0
77.004	1	1; 47; 54	TRINITY_DN15000_c2_g1_i11 sp|Q7Z269|SP4_POLDO; TRINITY_DN15000_c2_g1_i1 sp|Q7Z269|SP4_POLDO; TRINITY_DN15000_c2_g1_i14 sp|Q7Z269|SP4_POLDO	Venom serine protease OS=Polistes dominula OX=743375 PE=2 SV=1 8085.68; Venom serine protease OS=Polistes dominula OX=743375 PE=2 SV=1 11012.15; Venom serine protease OS=Polistes dominula OX=743375 PE=2 SV=1 545.87	135	40.3	32.4	IYQHQGYTDVNNKDDISILELETK	Val->Tyr@10; Deamidated(N)@12; Lys->Arg@13	Val->Tyr@144; Lys->Arg@147	missed K-D@13	-0.0295311	2928.35	733.094	2928.38	733.102	4	1	1.1.1.1440.25	10	0	30.2591	1058.06	767.17	30.17	0.2	653.904	0.0006	0.0006	FALSE	0
77.005	1	1; 47; 54	TRINITY_DN15000_c2_g1_i11 sp|Q7Z269|SP4_POLDO; TRINITY_DN15000_c2_g1_i1 sp|Q7Z269|SP4_POLDO; TRINITY_DN15000_c2_g1_i14 sp|Q7Z269|SP4_POLDO	Venom serine protease OS=Polistes dominula OX=743375 PE=2 SV=1 8085.68; Venom serine protease OS=Polistes dominula OX=743375 PE=2 SV=1 11012.15; Venom serine protease OS=Polistes dominula OX=743375 PE=2 SV=1 545.87	135	40.3	29.5	IYQHQGYTDVNNKDDISILELETK	Val->Phe@10; Deamidated(N)@11; Ethanolyl(K)@13	Val->Phe@144	missed K-D@13	-0.0546832	2928.35	733.094	2928.4	733.108	4	1	1.1.1.1440.25	10	0	30.2591	1058.06	767.17	30.17	0.2	653.904	0.0006	0.0006	FALSE	0
77.006	1	1; 47; 54	TRINITY_DN15000_c2_g1_i11 sp|Q7Z269|SP4_POLDO; TRINITY_DN15000_c2_g1_i1 sp|Q7Z269|SP4_POLDO; TRINITY_DN15000_c2_g1_i14 sp|Q7Z269|SP4_POLDO	Venom serine protease OS=Polistes dominula OX=743375 PE=2 SV=1 8085.68; Venom serine protease OS=Polistes dominula OX=743375 PE=2 SV=1 11012.15; Venom serine protease OS=Polistes dominula OX=743375 PE=2 SV=1 545.87	135	40.3	29.5	IYQHQGYTDVNNKDDISILELETK	Val->Phe@10; Deamidated(N)@12; Ethanolyl(K)@13	Val->Phe@144	missed K-D@13	-0.0546832	2928.35	733.094	2928.4	733.108	4	1	1.1.1.1440.25	10	0	30.2591	1058.06	767.17	30.17	0.2	653.904	0.0006	0.0006	FALSE	0
77.007	1	1; 47; 54	TRINITY_DN15000_c2_g1_i11 sp|Q7Z269|SP4_POLDO; TRINITY_DN15000_c2_g1_i1 sp|Q7Z269|SP4_POLDO; TRINITY_DN15000_c2_g1_i14 sp|Q7Z269|SP4_POLDO	Venom serine protease OS=Polistes dominula OX=743375 PE=2 SV=1 8085.68; Venom serine protease OS=Polistes dominula OX=743375 PE=2 SV=1 11012.15; Venom serine protease OS=Polistes dominula OX=743375 PE=2 SV=1 545.87	135	40.3	15.15	IYQHQGYTDVNNKDDISILELETK	Deamidated(Q)@5; Val->Cys@10; Ethanolyl(C)@10; Ethanolyl(K)@13	Val->Cys@144	missed K-D@13	-0.0216685	2928.35	733.094	2928.37	733.1	4	1	1.1.1.1440.25	9	0	30.2591	1058.06	767.17	30.17	0.2	653.904	0.0006	0.0006	FALSE	0
77.008	1	1; 47; 54	TRINITY_DN15000_c2_g1_i11 sp|Q7Z269|SP4_POLDO; TRINITY_DN15000_c2_g1_i1 sp|Q7Z269|SP4_POLDO; TRINITY_DN15000_c2_g1_i14 sp|Q7Z269|SP4_POLDO	Venom serine protease OS=Polistes dominula OX=743375 PE=2 SV=1 8085.68; Venom serine protease OS=Polistes dominula OX=743375 PE=2 SV=1 11012.15; Venom serine protease OS=Polistes dominula OX=743375 PE=2 SV=1 545.87	135	40.3	15.15	IYQHQGYTDVNNKDDISILELETK	Deamidated(Q)@3; Val->Cys@10; Ethanolyl(C)@10; Ethanolyl(K)@13	Val->Cys@144	missed K-D@13	-0.0216685	2928.35	733.094	2928.37	733.1	4	1	1.1.1.1440.25	9	0	30.2591	1058.06	767.17	30.17	0.2	653.904	0.0006	0.0006	FALSE	0
88.001	1	1; 47; 54	TRINITY_DN15000_c2_g1_i11 sp|Q7Z269|SP4_POLDO; TRINITY_DN15000_c2_g1_i1 sp|Q7Z269|SP4_POLDO; TRINITY_DN15000_c2_g1_i14 sp|Q7Z269|SP4_POLDO	Venom serine protease OS=Polistes dominula OX=743375 PE=2 SV=1 8085.68; Venom serine protease OS=Polistes dominula OX=743375 PE=2 SV=1 11012.15; Venom serine protease OS=Polistes dominula OX=743375 PE=2 SV=1 545.87	135	16.7	16.65	IYQHQGYTDVNNKDDISILELETK	Iodo(Y)@2; Asp->Ser@14	Iodo(Y)@136; Asp->Ser@148	missed K-D@13	0.0521698	2933.35	734.344	2933.29	734.331	4	1	1.1.1.1434.27	7	0.0001	30.0562	1409.07	798.25	30.17	0.2	847.851	0.0008	0.0008	FALSE	0
88.002	1	1; 47; 54	TRINITY_DN15000_c2_g1_i11 sp|Q7Z269|SP4_POLDO; TRINITY_DN15000_c2_g1_i1 sp|Q7Z269|SP4_POLDO; TRINITY_DN15000_c2_g1_i14 sp|Q7Z269|SP4_POLDO	Venom serine protease OS=Polistes dominula OX=743375 PE=2 SV=1 8085.68; Venom serine protease OS=Polistes dominula OX=743375 PE=2 SV=1 11012.15; Venom serine protease OS=Polistes dominula OX=743375 PE=2 SV=1 545.87	135	16.7	16.65	IYQHQGYTDVNNKDDISILELETK	Iodo(Y)@2; Asp->Ser@15	Iodo(Y)@136; Asp->Ser@149	missed K-D@13	0.0521698	2933.35	734.344	2933.29	734.331	4	1	1.1.1.1434.27	7	0.0001	30.0562	1409.07	798.25	30.17	0.2	847.851	0.0008	0.0008	FALSE	0
88.003	1	1; 47; 54	TRINITY_DN15000_c2_g1_i11 sp|Q7Z269|SP4_POLDO; TRINITY_DN15000_c2_g1_i1 sp|Q7Z269|SP4_POLDO; TRINITY_DN15000_c2_g1_i14 sp|Q7Z269|SP4_POLDO	Venom serine protease OS=Polistes dominula OX=743375 PE=2 SV=1 8085.68; Venom serine protease OS=Polistes dominula OX=743375 PE=2 SV=1 11012.15; Venom serine protease OS=Polistes dominula OX=743375 PE=2 SV=1 545.87	135	16.7	16.65	IYQHQGYTDVNNKDDISILELETK	Iodo(Y)@7; Asp->Ser@9	Iodo(Y)@141; Asp->Ser@143	missed K-D@13	0.0521698	2933.35	734.344	2933.29	734.331	4	1	1.1.1.1434.27	7	0.0001	30.0562	1409.07	798.25	30.17	0.2	847.851	0.0008	0.0008	FALSE	0
88.004	1	1; 47; 54	TRINITY_DN15000_c2_g1_i11 sp|Q7Z269|SP4_POLDO; TRINITY_DN15000_c2_g1_i1 sp|Q7Z269|SP4_POLDO; TRINITY_DN15000_c2_g1_i14 sp|Q7Z269|SP4_POLDO	Venom serine protease OS=Polistes dominula OX=743375 PE=2 SV=1 8085.68; Venom serine protease OS=Polistes dominula OX=743375 PE=2 SV=1 11012.15; Venom serine protease OS=Polistes dominula OX=743375 PE=2 SV=1 545.87	135	16.7	16.65	IYQHQGYTDVNNKDDISILELETK	Iodo(Y)@7; Asp->Ser@14	Iodo(Y)@141; Asp->Ser@148	missed K-D@13	0.0521698	2933.35	734.344	2933.29	734.331	4	1	1.1.1.1434.27	7	0.0001	30.0562	1409.07	798.25	30.17	0.2	847.851	0.0008	0.0008	FALSE	0
88.005	1	1; 47; 54	TRINITY_DN15000_c2_g1_i11 sp|Q7Z269|SP4_POLDO; TRINITY_DN15000_c2_g1_i1 sp|Q7Z269|SP4_POLDO; TRINITY_DN15000_c2_g1_i14 sp|Q7Z269|SP4_POLDO	Venom serine protease OS=Polistes dominula OX=743375 PE=2 SV=1 8085.68; Venom serine protease OS=Polistes dominula OX=743375 PE=2 SV=1 11012.15; Venom serine protease OS=Polistes dominula OX=743375 PE=2 SV=1 545.87	135	16.7	16.65	IYQHQGYTDVNNKDDISILELETK	Iodo(Y)@7; Asp->Ser@15	Iodo(Y)@141; Asp->Ser@149	missed K-D@13	0.0521698	2933.35	734.344	2933.29	734.331	4	1	1.1.1.1434.27	7	0.0001	30.0562	1409.07	798.25	30.17	0.2	847.851	0.0008	0.0008	FALSE	0
88.006	1	1; 47; 54	TRINITY_DN15000_c2_g1_i11 sp|Q7Z269|SP4_POLDO; TRINITY_DN15000_c2_g1_i1 sp|Q7Z269|SP4_POLDO; TRINITY_DN15000_c2_g1_i14 sp|Q7Z269|SP4_POLDO	Venom serine protease OS=Polistes dominula OX=743375 PE=2 SV=1 8085.68; Venom serine protease OS=Polistes dominula OX=743375 PE=2 SV=1 11012.15; Venom serine protease OS=Polistes dominula OX=743375 PE=2 SV=1 545.87	135	16.7	16.65	IYQHQGYTDVNNKDDISILELETK	Iodo(Y)@2; Asp->Ser@9	Iodo(Y)@136; Asp->Ser@143	missed K-D@13	0.0521698	2933.35	734.344	2933.29	734.331	4	1	1.1.1.1434.27	7	0.0001	30.0562	1409.07	798.25	30.17	0.2	847.851	0.0008	0.0008	FALSE	0
75.001	1	1; 47; 54	TRINITY_DN15000_c2_g1_i11 sp|Q7Z269|SP4_POLDO; TRINITY_DN15000_c2_g1_i1 sp|Q7Z269|SP4_POLDO; TRINITY_DN15000_c2_g1_i14 sp|Q7Z269|SP4_POLDO	Venom serine protease OS=Polistes dominula OX=743375 PE=2 SV=1 8085.68; Venom serine protease OS=Polistes dominula OX=743375 PE=2 SV=1 11012.15; Venom serine protease OS=Polistes dominula OX=743375 PE=2 SV=1 545.87	135	43.3	43.31	IYQHQGYTDVNNKDDISILELETK	His->Leu@4; Iodo(Y)@7	His->Leu@138; Iodo(Y)@141	missed K-D@13	0.0106665	2937.33	735.339	2937.31	735.336	4	1	1.1.1.1436.23	9	0	30.1214	1055.1	1002.74	30.13	0.24	900.621	0.0006	0.0006	FALSE	0
75.002	1	1; 47; 54	TRINITY_DN15000_c2_g1_i11 sp|Q7Z269|SP4_POLDO; TRINITY_DN15000_c2_g1_i1 sp|Q7Z269|SP4_POLDO; TRINITY_DN15000_c2_g1_i14 sp|Q7Z269|SP4_POLDO	Venom serine protease OS=Polistes dominula OX=743375 PE=2 SV=1 8085.68; Venom serine protease OS=Polistes dominula OX=743375 PE=2 SV=1 11012.15; Venom serine protease OS=Polistes dominula OX=743375 PE=2 SV=1 545.87	135	43.3	19.97	IYQHQGYTDVNNKDDISILELETK	Iodo(Y)@2; His->Leu@4	Iodo(Y)@136; His->Leu@138	missed K-D@13	0.0106665	2937.33	735.339	2937.31	735.336	4	1	1.1.1.1436.23	8	0	30.1214	1055.1	1002.74	30.13	0.24	900.621	0.0006	0.0006	FALSE	0
94.001	1	1; 47; 54	TRINITY_DN15000_c2_g1_i11 sp|Q7Z269|SP4_POLDO; TRINITY_DN15000_c2_g1_i1 sp|Q7Z269|SP4_POLDO; TRINITY_DN15000_c2_g1_i14 sp|Q7Z269|SP4_POLDO	Venom serine protease OS=Polistes dominula OX=743375 PE=2 SV=1 8085.68; Venom serine protease OS=Polistes dominula OX=743375 PE=2 SV=1 11012.15; Venom serine protease OS=Polistes dominula OX=743375 PE=2 SV=1 545.87	148	99	99	DDISILELETK				-0.00388276	1274.66	638.336	1274.66	638.338	2	1	1.1.1.1560.6	13	1	34.3051	1621.34	1609.66	34.3	0.33	1833.35	1	0.0009	FALSE	0
98.001	1	1; 47; 54	TRINITY_DN15000_c2_g1_i11 sp|Q7Z269|SP4_POLDO; TRINITY_DN15000_c2_g1_i1 sp|Q7Z269|SP4_POLDO; TRINITY_DN15000_c2_g1_i14 sp|Q7Z269|SP4_POLDO; TRINITY_DN15000_c2_g1_i18 sp|Q7Z269|SP4_POLDO	Venom serine protease OS=Polistes dominula OX=743375 PE=2 SV=1 8085.68; Venom serine protease OS=Polistes dominula OX=743375 PE=2 SV=1 11012.15; Venom serine protease OS=Polistes dominula OX=743375 PE=2 SV=1 545.87; Venom serine protease OS=Polistes dominula OX=743375 PE=2 SV=1 2544.62	159	95.3	52.65	IEFNDK				0.00316788	764.374	383.194	764.37	383.193	2	9	1.1.1.871.4	9	1	11.7838	30570.8	23730.8	11.68	0.32	13776.4	1	0.8167	TRUE	0
96.001	1	1; 47; 54	TRINITY_DN15000_c2_g1_i11 sp|Q7Z269|SP4_POLDO; TRINITY_DN15000_c2_g1_i1 sp|Q7Z269|SP4_POLDO; TRINITY_DN15000_c2_g1_i14 sp|Q7Z269|SP4_POLDO; TRINITY_DN15000_c2_g1_i18 sp|Q7Z269|SP4_POLDO	Venom serine protease OS=Polistes dominula OX=743375 PE=2 SV=1 8085.68; Venom serine protease OS=Polistes dominula OX=743375 PE=2 SV=1 11012.15; Venom serine protease OS=Polistes dominula OX=743375 PE=2 SV=1 545.87; Venom serine protease OS=Polistes dominula OX=743375 PE=2 SV=1 2544.62	159	99	99	IEFNDKVGPVCMPSMQK	Ethanolyl(C)@11		missed K-V@6	-0.000624181	1965.94	656.319	1965.94	656.319	3	1	1.1.1.1451.24	13	1	30.6327	1975.15	1968.03	30.61	0.2	948.904	0.2878	0.015	FALSE	0
97.001	1	1; 47; 54	TRINITY_DN15000_c2_g1_i11 sp|Q7Z269|SP4_POLDO; TRINITY_DN15000_c2_g1_i1 sp|Q7Z269|SP4_POLDO; TRINITY_DN15000_c2_g1_i14 sp|Q7Z269|SP4_POLDO; TRINITY_DN15000_c2_g1_i18 sp|Q7Z269|SP4_POLDO	Venom serine protease OS=Polistes dominula OX=743375 PE=2 SV=1 8085.68; Venom serine protease OS=Polistes dominula OX=743375 PE=2 SV=1 11012.15; Venom serine protease OS=Polistes dominula OX=743375 PE=2 SV=1 545.87; Venom serine protease OS=Polistes dominula OX=743375 PE=2 SV=1 2544.62	159	99	99	IEFNDKVGPVCMPSMQK	Deamidated(N)@4; Ethanolyl(C)@11		missed K-V@6	0.000485406	1966.92	656.648	1966.92	656.647	3	1	1.1.1.1475.18	8	0.1905	31.443	1347.99	1303.44	31.46	0.27	684.444	0.1964	0.0102	FALSE	0
95.001	1	1; 47; 54	TRINITY_DN15000_c2_g1_i11 sp|Q7Z269|SP4_POLDO; TRINITY_DN15000_c2_g1_i1 sp|Q7Z269|SP4_POLDO; TRINITY_DN15000_c2_g1_i14 sp|Q7Z269|SP4_POLDO; TRINITY_DN15000_c2_g1_i18 sp|Q7Z269|SP4_POLDO	Venom serine protease OS=Polistes dominula OX=743375 PE=2 SV=1 8085.68; Venom serine protease OS=Polistes dominula OX=743375 PE=2 SV=1 11012.15; Venom serine protease OS=Polistes dominula OX=743375 PE=2 SV=1 545.87; Venom serine protease OS=Polistes dominula OX=743375 PE=2 SV=1 2544.62	159	99	99	IEFNDKVGPVCMPSMQK	Ethanolyl(K)@6; Ethanolyl(C)@11		missed K-V@6	-0.00192512	2009.96	670.994	2009.96	670.995	3	1	1.1.1.1452.22	14	0.0084	30.6654	3540.33	3494.78	30.68	0.2	1268.16	0.5158	0.0269	FALSE	0
101.001	1	1; 47; 54	TRINITY_DN15000_c2_g1_i11 sp|Q7Z269|SP4_POLDO; TRINITY_DN15000_c2_g1_i1 sp|Q7Z269|SP4_POLDO; TRINITY_DN15000_c2_g1_i14 sp|Q7Z269|SP4_POLDO; TRINITY_DN15000_c2_g1_i18 sp|Q7Z269|SP4_POLDO	Venom serine protease OS=Polistes dominula OX=743375 PE=2 SV=1 8085.68; Venom serine protease OS=Polistes dominula OX=743375 PE=2 SV=1 11012.15; Venom serine protease OS=Polistes dominula OX=743375 PE=2 SV=1 545.87; Venom serine protease OS=Polistes dominula OX=743375 PE=2 SV=1 2544.62	165	99	99	VGPVCMPSMQK	Ethanolyl(C)@5; Dethiomethyl(M)@9			-0.00221549	1171.57	391.531	1171.57	391.532	3	1	1.1.1.1222.4	9	0.0084	23.0622	6670.25	6663.95	23.06	0.26	1760.69	0.0708	0.0383	FALSE	0
99.001	1	1; 47; 54	TRINITY_DN15000_c2_g1_i11 sp|Q7Z269|SP4_POLDO; TRINITY_DN15000_c2_g1_i1 sp|Q7Z269|SP4_POLDO; TRINITY_DN15000_c2_g1_i14 sp|Q7Z269|SP4_POLDO; TRINITY_DN15000_c2_g1_i18 sp|Q7Z269|SP4_POLDO	Venom serine protease OS=Polistes dominula OX=743375 PE=2 SV=1 8085.68; Venom serine protease OS=Polistes dominula OX=743375 PE=2 SV=1 11012.15; Venom serine protease OS=Polistes dominula OX=743375 PE=2 SV=1 545.87; Venom serine protease OS=Polistes dominula OX=743375 PE=2 SV=1 2544.62	165	99	99	VGPVCMPSMQK	Ethanolyl(C)@5			0.0015496	1219.58	610.796	1219.58	610.795	2	8	1.1.1.1225.13	17	1	23.1692	49102.4	31379.9	23.06	0.23	7976.21	0.5212	0.2817	TRUE	0
100.001	1	1; 47; 54	TRINITY_DN15000_c2_g1_i11 sp|Q7Z269|SP4_POLDO; TRINITY_DN15000_c2_g1_i1 sp|Q7Z269|SP4_POLDO; TRINITY_DN15000_c2_g1_i14 sp|Q7Z269|SP4_POLDO; TRINITY_DN15000_c2_g1_i18 sp|Q7Z269|SP4_POLDO	Venom serine protease OS=Polistes dominula OX=743375 PE=2 SV=1 8085.68; Venom serine protease OS=Polistes dominula OX=743375 PE=2 SV=1 11012.15; Venom serine protease OS=Polistes dominula OX=743375 PE=2 SV=1 545.87; Venom serine protease OS=Polistes dominula OX=743375 PE=2 SV=1 2544.62	165	99	99	VGPVCMPSMQK	Ethanolyl(C)@5; Oxidation(M)@9			-0.00196939	1235.57	618.792	1235.57	618.793	2	23	1.1.1.1222.26	14	0.1765	23.0806	9833.96	9584.62	23.06	0.26	3016.55	0.1044	0.0564	FALSE	0
100.002	1	1; 47; 54	TRINITY_DN15000_c2_g1_i11 sp|Q7Z269|SP4_POLDO; TRINITY_DN15000_c2_g1_i1 sp|Q7Z269|SP4_POLDO; TRINITY_DN15000_c2_g1_i14 sp|Q7Z269|SP4_POLDO; TRINITY_DN15000_c2_g1_i18 sp|Q7Z269|SP4_POLDO	Venom serine protease OS=Polistes dominula OX=743375 PE=2 SV=1 8085.68; Venom serine protease OS=Polistes dominula OX=743375 PE=2 SV=1 11012.15; Venom serine protease OS=Polistes dominula OX=743375 PE=2 SV=1 545.87; Venom serine protease OS=Polistes dominula OX=743375 PE=2 SV=1 2544.62	165	99	99	VGPVCMPSMQK	Ethanolyl(C)@5; Oxidation(M)@6			-0.00196939	1235.57	618.792	1235.57	618.793	2	21	1.1.1.1215.26	13	0.1765	22.8524	9833.96	3180.66	23.06	0.26	870.569	0.1044	0.0564	FALSE	0
100.003	1	1; 47; 54	TRINITY_DN15000_c2_g1_i11 sp|Q7Z269|SP4_POLDO; TRINITY_DN15000_c2_g1_i1 sp|Q7Z269|SP4_POLDO; TRINITY_DN15000_c2_g1_i14 sp|Q7Z269|SP4_POLDO; TRINITY_DN15000_c2_g1_i18 sp|Q7Z269|SP4_POLDO	Venom serine protease OS=Polistes dominula OX=743375 PE=2 SV=1 8085.68; Venom serine protease OS=Polistes dominula OX=743375 PE=2 SV=1 11012.15; Venom serine protease OS=Polistes dominula OX=743375 PE=2 SV=1 545.87; Venom serine protease OS=Polistes dominula OX=743375 PE=2 SV=1 2544.62	165	99	99	VGPVCMPSMQK	Ethanolyl(C)@5; Oxidation(P)@7	Oxidation(P)@171		-0.0013428	1235.57	618.792	1235.57	618.793	2	1	1.1.1.1103.20	11	0.0074	19.2312	780.13	763.03	19.21	0.57	313.42	0.0083	0.0045	FALSE	0
104.001	1	1; 47; 54	TRINITY_DN15000_c2_g1_i11 sp|Q7Z269|SP4_POLDO; TRINITY_DN15000_c2_g1_i1 sp|Q7Z269|SP4_POLDO; TRINITY_DN15000_c2_g1_i14 sp|Q7Z269|SP4_POLDO; TRINITY_DN15000_c2_g1_i18 sp|Q7Z269|SP4_POLDO	Venom serine protease OS=Polistes dominula OX=743375 PE=2 SV=1 8085.68; Venom serine protease OS=Polistes dominula OX=743375 PE=2 SV=1 11012.15; Venom serine protease OS=Polistes dominula OX=743375 PE=2 SV=1 545.87; Venom serine protease OS=Polistes dominula OX=743375 PE=2 SV=1 2544.62	165	95	94.99	VGPVCMPSMQK	Ethanolyl(C)@5; Ser->Asp@8	Ser->Asp@172		-0.00060902	1247.57	624.793	1247.57	624.793	2	2	1.1.1.1284.16	9	0.0023	25.0841	4503.47	4342.24	25.1	0.26	1414	0.0478	0.0258	FALSE	0
104.002	1	1; 47; 54	TRINITY_DN15000_c2_g1_i11 sp|Q7Z269|SP4_POLDO; TRINITY_DN15000_c2_g1_i1 sp|Q7Z269|SP4_POLDO; TRINITY_DN15000_c2_g1_i14 sp|Q7Z269|SP4_POLDO; TRINITY_DN15000_c2_g1_i18 sp|Q7Z269|SP4_POLDO	Venom serine protease OS=Polistes dominula OX=743375 PE=2 SV=1 8085.68; Venom serine protease OS=Polistes dominula OX=743375 PE=2 SV=1 11012.15; Venom serine protease OS=Polistes dominula OX=743375 PE=2 SV=1 545.87; Venom serine protease OS=Polistes dominula OX=743375 PE=2 SV=1 2544.62	165	95	71.76	VGPVCMPSMQK	Cys->Met@5; Ser->Met@8	Cys->Met@169; Ser->Met@172		-0.019236	1247.57	624.793	1247.59	624.802	2	1	1.1.1.1284.16	11	0	25.0841	4503.47	4342.24	25.1	0.26	1414	0.0478	0.0258	FALSE	0
102.001	1	1; 47; 54	TRINITY_DN15000_c2_g1_i11 sp|Q7Z269|SP4_POLDO; TRINITY_DN15000_c2_g1_i1 sp|Q7Z269|SP4_POLDO; TRINITY_DN15000_c2_g1_i14 sp|Q7Z269|SP4_POLDO; TRINITY_DN15000_c2_g1_i18 sp|Q7Z269|SP4_POLDO	Venom serine protease OS=Polistes dominula OX=743375 PE=2 SV=1 8085.68; Venom serine protease OS=Polistes dominula OX=743375 PE=2 SV=1 11012.15; Venom serine protease OS=Polistes dominula OX=743375 PE=2 SV=1 545.87; Venom serine protease OS=Polistes dominula OX=743375 PE=2 SV=1 2544.62	165	99	99	VGPVCMPSMQK	Ethanolyl(C)@5; Oxidation(M)@6; Oxidation(M)@9			-0.00206877	1251.56	626.789	1251.57	626.79	2	4	1.1.1.1219.23	14	0.026	22.9801	8987.5	6303.26	23.09	0.23	2086.52	0.0954	0.0516	FALSE	0
103.001	1	1; 47; 54	TRINITY_DN15000_c2_g1_i11 sp|Q7Z269|SP4_POLDO; TRINITY_DN15000_c2_g1_i1 sp|Q7Z269|SP4_POLDO; TRINITY_DN15000_c2_g1_i14 sp|Q7Z269|SP4_POLDO; TRINITY_DN15000_c2_g1_i18 sp|Q7Z269|SP4_POLDO	Venom serine protease OS=Polistes dominula OX=743375 PE=2 SV=1 8085.68; Venom serine protease OS=Polistes dominula OX=743375 PE=2 SV=1 11012.15; Venom serine protease OS=Polistes dominula OX=743375 PE=2 SV=1 545.87; Venom serine protease OS=Polistes dominula OX=743375 PE=2 SV=1 2544.62	165	99	55.61	VGPVCMPSMQKNLKDEFIK	Ethanolyl(C)@5; Ethanolyl(K)@11		missed K-N@11; missed K-D@14	-0.000765631	2251.14	563.793	2251.14	563.793	4	4	1.1.1.1453.18	8	0.009	30.6962	4578.69	4546.26	30.71	0.2	1415.2	0.0625	0.0209	FALSE	0
103.002	1	1; 47; 54	TRINITY_DN15000_c2_g1_i11 sp|Q7Z269|SP4_POLDO; TRINITY_DN15000_c2_g1_i1 sp|Q7Z269|SP4_POLDO; TRINITY_DN15000_c2_g1_i14 sp|Q7Z269|SP4_POLDO; TRINITY_DN15000_c2_g1_i18 sp|Q7Z269|SP4_POLDO	Venom serine protease OS=Polistes dominula OX=743375 PE=2 SV=1 8085.68; Venom serine protease OS=Polistes dominula OX=743375 PE=2 SV=1 11012.15; Venom serine protease OS=Polistes dominula OX=743375 PE=2 SV=1 545.87; Venom serine protease OS=Polistes dominula OX=743375 PE=2 SV=1 2544.62	165	99	55.61	VGPVCMPSMQKNLKDEFIK	Ethanolyl(C)@5; Ethanolyl(K)@14		missed K-N@11; missed K-D@14	-0.000765631	2251.14	563.793	2251.14	563.793	4	4	1.1.1.1453.18	9	0.009	30.6962	4578.69	4546.26	30.71	0.2	1415.2	0.0625	0.0209	FALSE	0
103.003	1	1; 47; 54	TRINITY_DN15000_c2_g1_i11 sp|Q7Z269|SP4_POLDO; TRINITY_DN15000_c2_g1_i1 sp|Q7Z269|SP4_POLDO; TRINITY_DN15000_c2_g1_i14 sp|Q7Z269|SP4_POLDO; TRINITY_DN15000_c2_g1_i18 sp|Q7Z269|SP4_POLDO	Venom serine protease OS=Polistes dominula OX=743375 PE=2 SV=1 8085.68; Venom serine protease OS=Polistes dominula OX=743375 PE=2 SV=1 11012.15; Venom serine protease OS=Polistes dominula OX=743375 PE=2 SV=1 545.87; Venom serine protease OS=Polistes dominula OX=743375 PE=2 SV=1 2544.62	165	99	91.22	VGPVCMPSMQKNLKDEFIK	Ethanolyl(C)@5; Ser->Met@8	Ser->Met@172	missed K-N@11; missed K-D@14	0.0140363	2251.14	563.792	2251.12	563.788	4	3	1.1.1.1455.20	9	0.0014	30.7659	4578.69	3677.29	30.71	0.2	1231.51	0.0625	0.0209	FALSE	0
103.004	1	1; 47; 54	TRINITY_DN15000_c2_g1_i11 sp|Q7Z269|SP4_POLDO; TRINITY_DN15000_c2_g1_i1 sp|Q7Z269|SP4_POLDO; TRINITY_DN15000_c2_g1_i14 sp|Q7Z269|SP4_POLDO; TRINITY_DN15000_c2_g1_i18 sp|Q7Z269|SP4_POLDO	Venom serine protease OS=Polistes dominula OX=743375 PE=2 SV=1 8085.68; Venom serine protease OS=Polistes dominula OX=743375 PE=2 SV=1 11012.15; Venom serine protease OS=Polistes dominula OX=743375 PE=2 SV=1 545.87; Venom serine protease OS=Polistes dominula OX=743375 PE=2 SV=1 2544.62	165	99	5.554	VGPVCMPSMQKNLKDEFIK	Ethanolyl(C)@5; Oxidation(M)@9; Gln->Arg@10	Gln->Arg@174	missed K-N@11; missed K-D@14	-0.0149556	2251.14	563.792	2251.15	563.795	4	2	1.1.1.1454.12	12	0.0005	30.7254	4578.69	4374.9	30.71	0.2	1614.55	0.0625	0.0209	FALSE	0
103.005	1	1; 47; 54	TRINITY_DN15000_c2_g1_i11 sp|Q7Z269|SP4_POLDO; TRINITY_DN15000_c2_g1_i1 sp|Q7Z269|SP4_POLDO; TRINITY_DN15000_c2_g1_i14 sp|Q7Z269|SP4_POLDO; TRINITY_DN15000_c2_g1_i18 sp|Q7Z269|SP4_POLDO	Venom serine protease OS=Polistes dominula OX=743375 PE=2 SV=1 8085.68; Venom serine protease OS=Polistes dominula OX=743375 PE=2 SV=1 11012.15; Venom serine protease OS=Polistes dominula OX=743375 PE=2 SV=1 545.87; Venom serine protease OS=Polistes dominula OX=743375 PE=2 SV=1 2544.62	165	99	20.08	VGPVCMPSMQKNLKDEFIK	Ethanolyl(C)@5; Ethanolyl(K)@19		missed K-N@11; missed K-D@14	-0.000765631	2251.14	563.793	2251.14	563.793	4	2	1.1.1.1452.15	8	0.009	30.6595	4578.69	4300.09	30.71	0.2	1326.83	0.0625	0.0209	FALSE	0
105.001	1	1; 47; 54	TRINITY_DN15000_c2_g1_i11 sp|Q7Z269|SP4_POLDO; TRINITY_DN15000_c2_g1_i1 sp|Q7Z269|SP4_POLDO; TRINITY_DN15000_c2_g1_i14 sp|Q7Z269|SP4_POLDO; TRINITY_DN15000_c2_g1_i18 sp|Q7Z269|SP4_POLDO	Venom serine protease OS=Polistes dominula OX=743375 PE=2 SV=1 8085.68; Venom serine protease OS=Polistes dominula OX=743375 PE=2 SV=1 11012.15; Venom serine protease OS=Polistes dominula OX=743375 PE=2 SV=1 545.87; Venom serine protease OS=Polistes dominula OX=743375 PE=2 SV=1 2544.62	176	99	99	NLKDEFIK			missed K-D@3	-0.000568862	1005.55	503.782	1005.55	503.782	2	8	1.1.1.1096.9	11	1	18.9963	45853.4	44846.1	19.02	0.29	5505.86	0.9275	0.3407	TRUE	0
105.002	1					99	28.29	NRMTMLLK				0.00103022	1005.55	503.781	1005.55	503.78	2	2	1.1.1.1175.5	6	1	21.5427	225.4	215	21.63	0.36	496.176	1	1	TRUE	0
108.001	1	1; 47; 54	TRINITY_DN15000_c2_g1_i11 sp|Q7Z269|SP4_POLDO; TRINITY_DN15000_c2_g1_i1 sp|Q7Z269|SP4_POLDO; TRINITY_DN15000_c2_g1_i14 sp|Q7Z269|SP4_POLDO; TRINITY_DN15000_c2_g1_i18 sp|Q7Z269|SP4_POLDO	Venom serine protease OS=Polistes dominula OX=743375 PE=2 SV=1 8085.68; Venom serine protease OS=Polistes dominula OX=743375 PE=2 SV=1 11012.15; Venom serine protease OS=Polistes dominula OX=743375 PE=2 SV=1 545.87; Venom serine protease OS=Polistes dominula OX=743375 PE=2 SV=1 2544.62	176	71.6	71.59	NLKDEFIK	Phe->Tyr@6	Phe->Tyr@181	missed K-D@3	-0.00534566	1021.54	511.777	1021.54	511.779	2	1	1.1.1.1099.11	10	0.0048	19.0982	989.83	820.09	19.02	0.26	356.442	0.02	0.0074	FALSE	0
107.001	1	1; 47; 54	TRINITY_DN15000_c2_g1_i11 sp|Q7Z269|SP4_POLDO; TRINITY_DN15000_c2_g1_i1 sp|Q7Z269|SP4_POLDO; TRINITY_DN15000_c2_g1_i14 sp|Q7Z269|SP4_POLDO; TRINITY_DN15000_c2_g1_i18 sp|Q7Z269|SP4_POLDO	Venom serine protease OS=Polistes dominula OX=743375 PE=2 SV=1 8085.68; Venom serine protease OS=Polistes dominula OX=743375 PE=2 SV=1 11012.15; Venom serine protease OS=Polistes dominula OX=743375 PE=2 SV=1 545.87; Venom serine protease OS=Polistes dominula OX=743375 PE=2 SV=1 2544.62	176	99	99	NLKDEFIK	Ethanolyl(K)@3		missed K-D@3	-0.00171454	1049.57	525.794	1049.58	525.795	2	7	1.1.1.1103.9	11	0.0089	19.222	2595.15	2140.52	19.28	0.19	711.585	0.0525	0.0193	FALSE	0
109.001	1	1; 47; 54	TRINITY_DN15000_c2_g1_i11 sp|Q7Z269|SP4_POLDO; TRINITY_DN15000_c2_g1_i1 sp|Q7Z269|SP4_POLDO; TRINITY_DN15000_c2_g1_i14 sp|Q7Z269|SP4_POLDO; TRINITY_DN15000_c2_g1_i18 sp|Q7Z269|SP4_POLDO	Venom serine protease OS=Polistes dominula OX=743375 PE=2 SV=1 8085.68; Venom serine protease OS=Polistes dominula OX=743375 PE=2 SV=1 11012.15; Venom serine protease OS=Polistes dominula OX=743375 PE=2 SV=1 545.87; Venom serine protease OS=Polistes dominula OX=743375 PE=2 SV=1 2544.62	176	61.1	61.12	NLKDEFIKVMGWGLLK			missed K-D@3; missed K-V@8	-0.00520888	1890.04	631.02	1890.04	631.022	3	1	1.1.1.1772.11	7	1	41.4962	494	457.31	41.49	0.1	557.337	0.0491	0.0033	FALSE	0
110.001	1	1; 47; 54	TRINITY_DN15000_c2_g1_i11 sp|Q7Z269|SP4_POLDO; TRINITY_DN15000_c2_g1_i1 sp|Q7Z269|SP4_POLDO; TRINITY_DN15000_c2_g1_i14 sp|Q7Z269|SP4_POLDO; TRINITY_DN15000_c2_g1_i18 sp|Q7Z269|SP4_POLDO	Venom serine protease OS=Polistes dominula OX=743375 PE=2 SV=1 8085.68; Venom serine protease OS=Polistes dominula OX=743375 PE=2 SV=1 11012.15; Venom serine protease OS=Polistes dominula OX=743375 PE=2 SV=1 545.87; Venom serine protease OS=Polistes dominula OX=743375 PE=2 SV=1 2544.62	176	55.5	55.49	NLKDEFIKVMGWGLLK	Carboxy(K)@8	Carboxy(K)@183	missed K-D@3; missed K-V@8	0.0371711	1934.07	484.525	1934.03	484.516	4	1	1.1.1.1773.3	13	0	41.5241	4781.22	4292.53	41.49	0.1	2059.64	0.4754	0.032	FALSE	0
106.001	1	1; 47; 54	TRINITY_DN15000_c2_g1_i11 sp|Q7Z269|SP4_POLDO; TRINITY_DN15000_c2_g1_i1 sp|Q7Z269|SP4_POLDO; TRINITY_DN15000_c2_g1_i14 sp|Q7Z269|SP4_POLDO; TRINITY_DN15000_c2_g1_i18 sp|Q7Z269|SP4_POLDO	Venom serine protease OS=Polistes dominula OX=743375 PE=2 SV=1 8085.68; Venom serine protease OS=Polistes dominula OX=743375 PE=2 SV=1 11012.15; Venom serine protease OS=Polistes dominula OX=743375 PE=2 SV=1 545.87; Venom serine protease OS=Polistes dominula OX=743375 PE=2 SV=1 2544.62	176	99	99	NLKDEFIKVMGWGLLK	Ethanolyl(K)@8		missed K-D@3; missed K-V@8	0.000785605	1934.07	484.525	1934.07	484.525	4	3	1.1.1.1772.4	15	0.0073	41.4903	4781.22	4749.43	41.49	0.1	2105.36	0.4754	0.032	FALSE	0
111.001	1	1; 47; 54	TRINITY_DN15000_c2_g1_i11 sp|Q7Z269|SP4_POLDO; TRINITY_DN15000_c2_g1_i1 sp|Q7Z269|SP4_POLDO; TRINITY_DN15000_c2_g1_i14 sp|Q7Z269|SP4_POLDO; TRINITY_DN15000_c2_g1_i18 sp|Q7Z269|SP4_POLDO	Venom serine protease OS=Polistes dominula OX=743375 PE=2 SV=1 8085.68; Venom serine protease OS=Polistes dominula OX=743375 PE=2 SV=1 11012.15; Venom serine protease OS=Polistes dominula OX=743375 PE=2 SV=1 545.87; Venom serine protease OS=Polistes dominula OX=743375 PE=2 SV=1 2544.62	177	76.5	76.45	LKDEFIK			cleaved N-L@N-term; missed K-D@2	-0.00239726	891.504	446.759	891.507	446.761	2	1	1.1.1.1099.5	9	0.0349	19.0898	1819.99	1487.38	19.02	0.26	765.559	1	0.0135	FALSE	0
113.001	1	1; 11; 47; 54	TRINITY_DN15000_c2_g1_i11 sp|Q7Z269|SP4_POLDO; TRINITY_DN15000_c2_g1_i1 sp|Q7Z269|SP4_POLDO; TRINITY_DN15000_c2_g1_i14 sp|Q7Z269|SP4_POLDO; TRINITY_DN14783_c0_g1_i6 sp|Q7Z269|SP4_POLDO; TRINITY_DN15000_c2_g1_i18 sp|Q7Z269|SP4_POLDO	Venom serine protease OS=Polistes dominula OX=743375 PE=2 SV=1 8085.68; Venom serine protease OS=Polistes dominula OX=743375 PE=2 SV=1 11012.15; Venom serine protease OS=Polistes dominula OX=743375 PE=2 SV=1 545.87; Venom serine protease OS=Polistes dominula OX=743375 PE=2 SV=1 13745.91; Venom serine protease OS=Polistes dominula OX=743375 PE=2 SV=1 2544.62	184	99	99	VMGWGLLK				-0.00361084	902.501	452.258	902.505	452.26	2	14	1.1.1.1565.2	13	1	34.4625	44558.8	43613.1	34.49	0.23	17696.6	0.514	0.422	TRUE	0
113.002	1					99	21.62	VMRQKNK				-0.00902609	902.503	452.259	902.512	452.263	2	6	1.1.1.1652.2	3	1	37.4048	204.56	197.17	37.37	0.48	292.027	1	1	TRUE	0
113.003	1					99	17.48	VNYPRVR				-0.00766944	902.501	452.258	902.509	452.262	2	1	1.1.1.1634.4	3	1	36.7975	266.47	261.84	36.79	0.27	388.795	1	1	TRUE	0
116.001	1	1; 11; 47; 54	TRINITY_DN15000_c2_g1_i11 sp|Q7Z269|SP4_POLDO; TRINITY_DN15000_c2_g1_i1 sp|Q7Z269|SP4_POLDO; TRINITY_DN15000_c2_g1_i14 sp|Q7Z269|SP4_POLDO; TRINITY_DN14783_c0_g1_i6 sp|Q7Z269|SP4_POLDO; TRINITY_DN15000_c2_g1_i18 sp|Q7Z269|SP4_POLDO	Venom serine protease OS=Polistes dominula OX=743375 PE=2 SV=1 8085.68; Venom serine protease OS=Polistes dominula OX=743375 PE=2 SV=1 11012.15; Venom serine protease OS=Polistes dominula OX=743375 PE=2 SV=1 545.87; Venom serine protease OS=Polistes dominula OX=743375 PE=2 SV=1 13745.91; Venom serine protease OS=Polistes dominula OX=743375 PE=2 SV=1 2544.62	184	99	99	VMGWGLLK	Oxidation(M)@2			-0.00372502	918.496	460.255	918.5	460.257	2	19	1.1.1.1565.3	11	0.1765	34.4633	6530.43	6227.85	34.43	0.29	3499.64	0.0753	0.0619	FALSE	0
115.001	1	1; 11; 47; 54	TRINITY_DN15000_c2_g1_i11 sp|Q7Z269|SP4_POLDO; TRINITY_DN15000_c2_g1_i1 sp|Q7Z269|SP4_POLDO; TRINITY_DN15000_c2_g1_i14 sp|Q7Z269|SP4_POLDO; TRINITY_DN14783_c0_g1_i6 sp|Q7Z269|SP4_POLDO; TRINITY_DN15000_c2_g1_i18 sp|Q7Z269|SP4_POLDO	Venom serine protease OS=Polistes dominula OX=743375 PE=2 SV=1 8085.68; Venom serine protease OS=Polistes dominula OX=743375 PE=2 SV=1 11012.15; Venom serine protease OS=Polistes dominula OX=743375 PE=2 SV=1 545.87; Venom serine protease OS=Polistes dominula OX=743375 PE=2 SV=1 13745.91; Venom serine protease OS=Polistes dominula OX=743375 PE=2 SV=1 2544.62	184	99	99	VMGWGLLK	Dioxidation(W)@4			-0.00328703	934.491	468.253	934.495	468.255	2	3	1.1.1.1566.2	8	0.0069	34.4948	8082.69	8050.62	34.49	0.26	2987.36	0.0932	0.0766	FALSE	0
114.001	1	1; 11; 47; 54	TRINITY_DN15000_c2_g1_i11 sp|Q7Z269|SP4_POLDO; TRINITY_DN15000_c2_g1_i1 sp|Q7Z269|SP4_POLDO; TRINITY_DN15000_c2_g1_i14 sp|Q7Z269|SP4_POLDO; TRINITY_DN14783_c0_g1_i6 sp|Q7Z269|SP4_POLDO; TRINITY_DN15000_c2_g1_i18 sp|Q7Z269|SP4_POLDO	Venom serine protease OS=Polistes dominula OX=743375 PE=2 SV=1 8085.68; Venom serine protease OS=Polistes dominula OX=743375 PE=2 SV=1 11012.15; Venom serine protease OS=Polistes dominula OX=743375 PE=2 SV=1 545.87; Venom serine protease OS=Polistes dominula OX=743375 PE=2 SV=1 13745.91; Venom serine protease OS=Polistes dominula OX=743375 PE=2 SV=1 2544.62	184	99	99	VMGWGLLK	Oxidation(M)@2; Dioxidation(W)@4			-0.00223592	950.487	476.251	950.49	476.252	2	3	1.1.1.1567.3	12	0.0013	34.5284	18804.7	16303.7	34.43	0.29	4665.69	0.2169	0.1781	FALSE	0
118.001	1	1; 11; 47; 54	TRINITY_DN15000_c2_g1_i11 sp|Q7Z269|SP4_POLDO; TRINITY_DN15000_c2_g1_i1 sp|Q7Z269|SP4_POLDO; TRINITY_DN15000_c2_g1_i14 sp|Q7Z269|SP4_POLDO; TRINITY_DN14783_c0_g1_i6 sp|Q7Z269|SP4_POLDO; TRINITY_DN15000_c2_g1_i18 sp|Q7Z269|SP4_POLDO	Venom serine protease OS=Polistes dominula OX=743375 PE=2 SV=1 8085.68; Venom serine protease OS=Polistes dominula OX=743375 PE=2 SV=1 11012.15; Venom serine protease OS=Polistes dominula OX=743375 PE=2 SV=1 545.87; Venom serine protease OS=Polistes dominula OX=743375 PE=2 SV=1 13745.91; Venom serine protease OS=Polistes dominula OX=743375 PE=2 SV=1 2544.62	184	98.6	98.6	VMGWGLLK	Gly->Gln@3	Gly->Gln@186		-0.00209971	973.54	487.777	973.542	487.778	2	1	1.1.1.1548.8	7	0.0006	33.8995	1548.46	1546.58	33.92	0.3	804.703	0.0179	0.0147	FALSE	0
120.001	1	1; 11; 47	TRINITY_DN15000_c2_g1_i11 sp|Q7Z269|SP4_POLDO; TRINITY_DN15000_c2_g1_i14 sp|Q7Z269|SP4_POLDO; TRINITY_DN14783_c0_g1_i6 sp|Q7Z269|SP4_POLDO	Venom serine protease OS=Polistes dominula OX=743375 PE=2 SV=1 8085.68; Venom serine protease OS=Polistes dominula OX=743375 PE=2 SV=1 545.87; Venom serine protease OS=Polistes dominula OX=743375 PE=2 SV=1 13745.91	184	73.2	73.22	VMGWGLLKDK	Lys->Ala@8; Asp->Ser@9	Lys->Ala@191; Asp->Ser@192	missed K-D@8	0.0172011	1060.59	531.303	1060.57	531.294	2	1	1.1.1.1688.3	9	0	38.6445	282.97	279.16	38.71	0.27	367.602	0.0389	0.003	FALSE	0
120.002	1	1; 11; 47	TRINITY_DN15000_c2_g1_i11 sp|Q7Z269|SP4_POLDO; TRINITY_DN15000_c2_g1_i14 sp|Q7Z269|SP4_POLDO; TRINITY_DN14783_c0_g1_i6 sp|Q7Z269|SP4_POLDO	Venom serine protease OS=Polistes dominula OX=743375 PE=2 SV=1 8085.68; Venom serine protease OS=Polistes dominula OX=743375 PE=2 SV=1 545.87; Venom serine protease OS=Polistes dominula OX=743375 PE=2 SV=1 13745.91	184	73.2	62.08	VMGWGLLKDK	Lys->Ser@8; Asp->Ala@9	Lys->Ser@191; Asp->Ala@192	missed K-D@8	0.0172011	1060.59	531.303	1060.57	531.294	2	1	1.1.1.1688.3	9	0	38.6445	282.97	279.16	38.71	0.27	367.602	0.0389	0.003	FALSE	0
120.003	1	1; 11; 47	TRINITY_DN15000_c2_g1_i11 sp|Q7Z269|SP4_POLDO; TRINITY_DN15000_c2_g1_i14 sp|Q7Z269|SP4_POLDO; TRINITY_DN14783_c0_g1_i6 sp|Q7Z269|SP4_POLDO	Venom serine protease OS=Polistes dominula OX=743375 PE=2 SV=1 8085.68; Venom serine protease OS=Polistes dominula OX=743375 PE=2 SV=1 545.87; Venom serine protease OS=Polistes dominula OX=743375 PE=2 SV=1 13745.91	184	73.2	52.6	VMGWGLLKDK	Lys->Thr@8; Asp->Gly@9	Lys->Thr@191; Asp->Gly@192	missed K-D@8	0.0172011	1060.59	531.303	1060.57	531.294	2	1	1.1.1.1688.3	9	0	38.6445	282.97	279.16	38.71	0.27	367.602	0.0389	0.003	FALSE	0
120.004	1	1; 11; 47	TRINITY_DN15000_c2_g1_i11 sp|Q7Z269|SP4_POLDO; TRINITY_DN15000_c2_g1_i14 sp|Q7Z269|SP4_POLDO; TRINITY_DN14783_c0_g1_i6 sp|Q7Z269|SP4_POLDO	Venom serine protease OS=Polistes dominula OX=743375 PE=2 SV=1 8085.68; Venom serine protease OS=Polistes dominula OX=743375 PE=2 SV=1 545.87; Venom serine protease OS=Polistes dominula OX=743375 PE=2 SV=1 13745.91	184	73.2	41.72	VMGWGLLKDK	Lys->Gly@8; Asp->Thr@9	Lys->Gly@191; Asp->Thr@192	missed K-D@8	0.0172011	1060.59	531.303	1060.57	531.294	2	1	1.1.1.1688.3	9	0	38.6445	282.97	279.16	38.71	0.27	367.602	0.0389	0.003	FALSE	0
120.005	1	1; 11; 47	TRINITY_DN15000_c2_g1_i11 sp|Q7Z269|SP4_POLDO; TRINITY_DN15000_c2_g1_i14 sp|Q7Z269|SP4_POLDO; TRINITY_DN14783_c0_g1_i6 sp|Q7Z269|SP4_POLDO	Venom serine protease OS=Polistes dominula OX=743375 PE=2 SV=1 8085.68; Venom serine protease OS=Polistes dominula OX=743375 PE=2 SV=1 545.87; Venom serine protease OS=Polistes dominula OX=743375 PE=2 SV=1 13745.91	184	73.2	23.66	VMGWGLLKDK	Asp->Ser@9; Lys->Ala@10	Asp->Ser@192; Lys->Ala@193	missed K-D@8	0.0172011	1060.59	531.303	1060.57	531.294	2	1	1.1.1.1688.3	8	0	38.6445	282.97	279.16	38.71	0.27	367.602	0.0389	0.003	FALSE	0
120.006	1	1; 11; 47	TRINITY_DN15000_c2_g1_i11 sp|Q7Z269|SP4_POLDO; TRINITY_DN15000_c2_g1_i14 sp|Q7Z269|SP4_POLDO; TRINITY_DN14783_c0_g1_i6 sp|Q7Z269|SP4_POLDO	Venom serine protease OS=Polistes dominula OX=743375 PE=2 SV=1 8085.68; Venom serine protease OS=Polistes dominula OX=743375 PE=2 SV=1 545.87; Venom serine protease OS=Polistes dominula OX=743375 PE=2 SV=1 13745.91	184	73.2	21.7	VMGWGLLKDK	Asp->Ala@9; Lys->Ser@10	Asp->Ala@192; Lys->Ser@193	missed K-D@8	0.0172011	1060.59	531.303	1060.57	531.294	2	1	1.1.1.1688.3	8	0	38.6445	282.97	279.16	38.71	0.27	367.602	0.0389	0.003	FALSE	0
120.007	1	1; 11; 47	TRINITY_DN15000_c2_g1_i11 sp|Q7Z269|SP4_POLDO; TRINITY_DN15000_c2_g1_i14 sp|Q7Z269|SP4_POLDO; TRINITY_DN14783_c0_g1_i6 sp|Q7Z269|SP4_POLDO	Venom serine protease OS=Polistes dominula OX=743375 PE=2 SV=1 8085.68; Venom serine protease OS=Polistes dominula OX=743375 PE=2 SV=1 545.87; Venom serine protease OS=Polistes dominula OX=743375 PE=2 SV=1 13745.91	184	73.2	20.91	VMGWGLLKDK	Asp->Gly@9; Lys->Thr@10	Asp->Gly@192; Lys->Thr@193	missed K-D@8	0.0172011	1060.59	531.303	1060.57	531.294	2	1	1.1.1.1688.3	8	0	38.6445	282.97	279.16	38.71	0.27	367.602	0.0389	0.003	FALSE	0
120.008	1	1; 11; 47	TRINITY_DN15000_c2_g1_i11 sp|Q7Z269|SP4_POLDO; TRINITY_DN15000_c2_g1_i14 sp|Q7Z269|SP4_POLDO; TRINITY_DN14783_c0_g1_i6 sp|Q7Z269|SP4_POLDO	Venom serine protease OS=Polistes dominula OX=743375 PE=2 SV=1 8085.68; Venom serine protease OS=Polistes dominula OX=743375 PE=2 SV=1 545.87; Venom serine protease OS=Polistes dominula OX=743375 PE=2 SV=1 13745.91	184	73.2	19	VMGWGLLKDK	Asp->Thr@9; Lys->Gly@10	Asp->Thr@192; Lys->Gly@193	missed K-D@8	0.0172011	1060.59	531.303	1060.57	531.294	2	1	1.1.1.1688.3	8	0	38.6445	282.97	279.16	38.71	0.27	367.602	0.0389	0.003	FALSE	0
117.001	1	1; 11; 47	TRINITY_DN15000_c2_g1_i11 sp|Q7Z269|SP4_POLDO; TRINITY_DN15000_c2_g1_i14 sp|Q7Z269|SP4_POLDO; TRINITY_DN14783_c0_g1_i6 sp|Q7Z269|SP4_POLDO	Venom serine protease OS=Polistes dominula OX=743375 PE=2 SV=1 8085.68; Venom serine protease OS=Polistes dominula OX=743375 PE=2 SV=1 545.87; Venom serine protease OS=Polistes dominula OX=743375 PE=2 SV=1 13745.91	184	99	99	VMGWGLLKDK			missed K-D@8	-0.00147649	1145.63	382.882	1145.63	382.883	3	2	1.1.1.1401.2	10	1	28.9302	1183.68	1087.52	28.89	0.24	1048.22	0.1627	0.0126	FALSE	0
121.001	1	1; 11; 47	TRINITY_DN15000_c2_g1_i11 sp|Q7Z269|SP4_POLDO; TRINITY_DN15000_c2_g1_i14 sp|Q7Z269|SP4_POLDO; TRINITY_DN14783_c0_g1_i6 sp|Q7Z269|SP4_POLDO	Venom serine protease OS=Polistes dominula OX=743375 PE=2 SV=1 8085.68; Venom serine protease OS=Polistes dominula OX=743375 PE=2 SV=1 545.87; Venom serine protease OS=Polistes dominula OX=743375 PE=2 SV=1 13745.91	184	16.1	16.05	VMGWGLLKDK	Asp->Met@9; Delta:H(4)C(2)(K)@10	Asp->Met@192	missed K-D@8	-0.0183801	1189.65	397.558	1189.67	397.564	3	1	1.1.1.1403.2	9	0	28.9975	1081.5	757.44	29.13	0.24	729.649	0.1487	0.0115	FALSE	0
119.001	1	1; 11; 47	TRINITY_DN15000_c2_g1_i11 sp|Q7Z269|SP4_POLDO; TRINITY_DN15000_c2_g1_i14 sp|Q7Z269|SP4_POLDO; TRINITY_DN14783_c0_g1_i6 sp|Q7Z269|SP4_POLDO	Venom serine protease OS=Polistes dominula OX=743375 PE=2 SV=1 8085.68; Venom serine protease OS=Polistes dominula OX=743375 PE=2 SV=1 545.87; Venom serine protease OS=Polistes dominula OX=743375 PE=2 SV=1 13745.91	184	88.1	88.11	VMGWGLLKDK	Ethanolyl(K)@10		missed K-D@8	0.000246879	1189.65	397.558	1189.65	397.558	3	2	1.1.1.1403.2	8	0.0088	28.9975	1081.5	757.44	29.13	0.24	729.649	0.1487	0.0115	FALSE	0
119.002	1	1; 11; 47	TRINITY_DN15000_c2_g1_i11 sp|Q7Z269|SP4_POLDO; TRINITY_DN15000_c2_g1_i14 sp|Q7Z269|SP4_POLDO; TRINITY_DN14783_c0_g1_i6 sp|Q7Z269|SP4_POLDO	Venom serine protease OS=Polistes dominula OX=743375 PE=2 SV=1 8085.68; Venom serine protease OS=Polistes dominula OX=743375 PE=2 SV=1 545.87; Venom serine protease OS=Polistes dominula OX=743375 PE=2 SV=1 13745.91	184	88.1	23.2	VMGWGLLKDK	Ethanolyl(K)@8		missed K-D@8	0.000246879	1189.65	397.558	1189.65	397.558	3	2	1.1.1.1403.2	7	0.0088	28.9975	1081.5	757.44	29.13	0.24	729.649	0.1487	0.0115	FALSE	0
123.001	1	1; 47	TRINITY_DN15000_c2_g1_i11 sp|Q7Z269|SP4_POLDO; TRINITY_DN15000_c2_g1_i14 sp|Q7Z269|SP4_POLDO	Venom serine protease OS=Polistes dominula OX=743375 PE=2 SV=1 8085.68; Venom serine protease OS=Polistes dominula OX=743375 PE=2 SV=1 545.87	192	99	99	DKSEGGRPSPTLYK			missed K-S@2	0.00314297	1533.78	512.268	1533.78	512.267	3	4	1.1.1.837.4	18	1	10.7058	42896.8	40023.3	10.76	0.22	14612.7	0.9218	0.5061	TRUE	0
124.001	1	1; 47	TRINITY_DN15000_c2_g1_i11 sp|Q7Z269|SP4_POLDO; TRINITY_DN15000_c2_g1_i14 sp|Q7Z269|SP4_POLDO	Venom serine protease OS=Polistes dominula OX=743375 PE=2 SV=1 8085.68; Venom serine protease OS=Polistes dominula OX=743375 PE=2 SV=1 545.87	192	34.1	34.14	DKSEGGRPSPTLYK	Ethanolyl(K)@2		missed K-S@2	0.00240006	1577.81	526.943	1577.8	526.942	3	1	1.1.1.843.6	8	0.0072	10.8924	3639.56	2971.56	10.95	0.25	1119.95	0.0782	0.0429	FALSE	0
125.001	1	1; 47	TRINITY_DN15000_c2_g1_i11 sp|Q7Z269|SP4_POLDO; TRINITY_DN15000_c2_g1_i14 sp|Q7Z269|SP4_POLDO	Venom serine protease OS=Polistes dominula OX=743375 PE=2 SV=1 8085.68; Venom serine protease OS=Polistes dominula OX=743375 PE=2 SV=1 545.87	194	99	99	SEGGRPSPTLYK				0.00250547	1290.66	431.227	1290.66	431.226	3	3	1.1.1.865.9	16	1	11.5952	29034.8	24124.2	11.65	0.22	15771.8	1	0.3425	FALSE	0
126.001	1	1; 47	TRINITY_DN15000_c2_g1_i11 sp|Q7Z269|SP4_POLDO; TRINITY_DN15000_c2_g1_i14 sp|Q7Z269|SP4_POLDO	Venom serine protease OS=Polistes dominula OX=743375 PE=2 SV=1 8085.68; Venom serine protease OS=Polistes dominula OX=743375 PE=2 SV=1 545.87	196	16.9	16.92	GGRPSPTLYK			cleaved E-G@N-term	0.000323974	1074.58	538.298	1074.58	538.298	2	1	1.1.1.869.12	8	0.0152	11.7348	2807.02	2150.02	11.65	0.22	350.794	1	0.0331	FALSE	0
127.001	1	1; 47	TRINITY_DN15000_c2_g1_i11 sp|Q7Z269|SP4_POLDO; TRINITY_DN15000_c2_g1_i14 sp|Q7Z269|SP4_POLDO	Venom serine protease OS=Polistes dominula OX=743375 PE=2 SV=1 8085.68; Venom serine protease OS=Polistes dominula OX=743375 PE=2 SV=1 545.87	199	97.9	97.87	PSPTLYK			cleaved R-P@N-term	-0.000370268	804.438	403.226	804.438	403.226	2	3	1.1.1.880.4	10	0.3309	12.0718	6383.96	5463.56	12.13	0.26	2885.4	1	0.0753	FALSE	0
131.001	1	1; 47	TRINITY_DN15000_c2_g1_i11 sp|Q7Z269|SP4_POLDO; TRINITY_DN15000_c2_g1_i14 sp|Q7Z269|SP4_POLDO	Venom serine protease OS=Polistes dominula OX=743375 PE=2 SV=1 8085.68; Venom serine protease OS=Polistes dominula OX=743375 PE=2 SV=1 545.87	210	98.6	98.63	VVDPKVCEVIYNIDTSNLK	Ethanolyl(C)@7		missed K-V@5	-0.0014515	2192.14	731.72	2192.14	731.721	3	2	1.1.1.1637.23	11	1	36.9153	1095.08	908.25	36.99	0.27	646.32	0.0257	0.003	FALSE	0
132.001	1	1; 47	TRINITY_DN15000_c2_g1_i11 sp|Q7Z269|SP4_POLDO; TRINITY_DN15000_c2_g1_i14 sp|Q7Z269|SP4_POLDO	Venom serine protease OS=Polistes dominula OX=743375 PE=2 SV=1 8085.68; Venom serine protease OS=Polistes dominula OX=743375 PE=2 SV=1 545.87	210	36.7	36.67	VVDPKVCEVIYNIDTSNLK	Lys->Arg@5; Ethanolyl(C)@7	Lys->Arg@214	missed K-V@5	-0.00872578	2220.14	741.053	2220.15	741.056	3	1	1.1.1.1748.19	7	0.0035	40.6939	1676.13	1255.78	40.74	0.14	959.201	0.0393	0.0045	FALSE	0
132.002	1	1; 47	TRINITY_DN15000_c2_g1_i11 sp|Q7Z269|SP4_POLDO; TRINITY_DN15000_c2_g1_i14 sp|Q7Z269|SP4_POLDO	Venom serine protease OS=Polistes dominula OX=743375 PE=2 SV=1 8085.68; Venom serine protease OS=Polistes dominula OX=743375 PE=2 SV=1 545.87	210	36.7	33.46	VVDPKVCEVIYNIDTSNLK	Formyl@N-term; Ethanolyl(C)@7		missed K-V@5	0.00250762	2220.14	741.053	2220.13	741.052	3	1	1.1.1.1748.19	7	0.0018	40.6939	1676.13	1255.78	40.74	0.14	959.201	0.0393	0.0045	FALSE	0
132.003	1	1; 47	TRINITY_DN15000_c2_g1_i11 sp|Q7Z269|SP4_POLDO; TRINITY_DN15000_c2_g1_i14 sp|Q7Z269|SP4_POLDO	Venom serine protease OS=Polistes dominula OX=743375 PE=2 SV=1 8085.68; Venom serine protease OS=Polistes dominula OX=743375 PE=2 SV=1 545.87	210	36.7	33.46	VVDPKVCEVIYNIDTSNLK	Formyl(K)@5; Ethanolyl(C)@7		missed K-V@5	0.00250762	2220.14	741.053	2220.13	741.052	3	1	1.1.1.1748.19	7	0.0018	40.6939	1676.13	1255.78	40.74	0.14	959.201	0.0393	0.0045	FALSE	0
128.001	1	1; 47	TRINITY_DN15000_c2_g1_i11 sp|Q7Z269|SP4_POLDO; TRINITY_DN15000_c2_g1_i14 sp|Q7Z269|SP4_POLDO	Venom serine protease OS=Polistes dominula OX=743375 PE=2 SV=1 8085.68; Venom serine protease OS=Polistes dominula OX=743375 PE=2 SV=1 545.87	210	99	99	VVDPKVCEVIYNIDTSNLK	Ethanolyl(K)@5; Ethanolyl(C)@7		missed K-V@5	-0.00216861	2236.16	746.395	2236.17	746.396	3	6	1.1.1.1641.25	19	0.0088	37.0526	11404.3	11152.5	37.06	0.24	3927.49	0.2672	0.0309	FALSE	0
128.002	1	1; 47	TRINITY_DN15000_c2_g1_i11 sp|Q7Z269|SP4_POLDO; TRINITY_DN15000_c2_g1_i14 sp|Q7Z269|SP4_POLDO	Venom serine protease OS=Polistes dominula OX=743375 PE=2 SV=1 8085.68; Venom serine protease OS=Polistes dominula OX=743375 PE=2 SV=1 545.87	210	99	24.46	VVDPKVCEVIYNIDTSNLK	Ethanolyl@N-term; Ethanolyl(C)@7		missed K-V@5	-0.00269175	2236.16	560.048	2236.17	560.049	4	2	1.1.1.1642.8	7	0.0088	37.0723	533.51	485.05	37.03	0.27	477.964	0.0125	0.0014	FALSE	0
130.001	1	1; 47	TRINITY_DN15000_c2_g1_i11 sp|Q7Z269|SP4_POLDO; TRINITY_DN15000_c2_g1_i14 sp|Q7Z269|SP4_POLDO	Venom serine protease OS=Polistes dominula OX=743375 PE=2 SV=1 8085.68; Venom serine protease OS=Polistes dominula OX=743375 PE=2 SV=1 545.87	210	98.6	98.57	VVDPKVCEVIYNIDTSNLK	Carboxyethyl(K)@5; Ethanolyl(C)@7	Carboxyethyl(K)@214	missed K-V@5	0.00429725	2264.17	755.729	2264.16	755.728	3	1	1.1.1.1703.19	12	0.0001	39.1688	1805.25	1558.23	39.15	0.1	1328.33	0.0423	0.0049	FALSE	0
129.001	1	1; 47	TRINITY_DN15000_c2_g1_i11 sp|Q7Z269|SP4_POLDO; TRINITY_DN15000_c2_g1_i14 sp|Q7Z269|SP4_POLDO	Venom serine protease OS=Polistes dominula OX=743375 PE=2 SV=1 8085.68; Venom serine protease OS=Polistes dominula OX=743375 PE=2 SV=1 545.87	210	99	99	VVDPKVCEVIYNIDTSNLK	Pro->Ala@4; GG(K)@5; Ethanolyl(C)@7	Pro->Ala@213; GG(K)@214	missed K-V@5	-0.0137106	2280.15	761.058	2280.17	761.063	3	1	1.1.1.1753.16	14	0	40.8655	2170.15	1997.05	40.88	0.14	1054.13	0.0508	0.0059	FALSE	0
129.002	1	1; 47	TRINITY_DN15000_c2_g1_i11 sp|Q7Z269|SP4_POLDO; TRINITY_DN15000_c2_g1_i14 sp|Q7Z269|SP4_POLDO	Venom serine protease OS=Polistes dominula OX=743375 PE=2 SV=1 8085.68; Venom serine protease OS=Polistes dominula OX=743375 PE=2 SV=1 545.87	210	99	62.1	VVDPKVCEVIYNIDTSNLK	Pro->His@4; Val->Phe@6; Ethanolyl(C)@7	Pro->His@213; Val->Phe@215	missed K-V@5	0.00741873	2280.15	761.058	2280.15	761.056	3	1	1.1.1.1753.16	14	0	40.8655	2170.15	1997.05	40.88	0.14	1054.13	0.0508	0.0059	FALSE	0
129.003	1	1; 47	TRINITY_DN15000_c2_g1_i11 sp|Q7Z269|SP4_POLDO; TRINITY_DN15000_c2_g1_i14 sp|Q7Z269|SP4_POLDO	Venom serine protease OS=Polistes dominula OX=743375 PE=2 SV=1 8085.68; Venom serine protease OS=Polistes dominula OX=743375 PE=2 SV=1 545.87	210	99	57.33	VVDPKVCEVIYNIDTSNLK	Oxidation(P)@4; Carboxyethyl(K)@5; Ethanolyl(C)@7	Oxidation(P)@213; Carboxyethyl(K)@214	missed K-V@5	-0.00247724	2280.15	761.058	2280.16	761.059	3	1	1.1.1.1753.16	14	0	40.8655	2170.15	1997.05	40.88	0.14	1054.13	0.0508	0.0059	FALSE	0
129.004	1	1; 47	TRINITY_DN15000_c2_g1_i11 sp|Q7Z269|SP4_POLDO; TRINITY_DN15000_c2_g1_i14 sp|Q7Z269|SP4_POLDO	Venom serine protease OS=Polistes dominula OX=743375 PE=2 SV=1 8085.68; Venom serine protease OS=Polistes dominula OX=743375 PE=2 SV=1 545.87	210	99	31.06	VVDPKVCEVIYNIDTSNLK	Val->Phe@2; Pro->His@4; Ethanolyl(C)@7	Val->Phe@211; Pro->His@213	missed K-V@5	0.00741873	2280.15	761.058	2280.15	761.056	3	1	1.1.1.1753.16	13	0	40.8655	2170.15	1997.05	40.88	0.14	1054.13	0.0508	0.0059	FALSE	0
129.005	1	1; 47	TRINITY_DN15000_c2_g1_i11 sp|Q7Z269|SP4_POLDO; TRINITY_DN15000_c2_g1_i14 sp|Q7Z269|SP4_POLDO	Venom serine protease OS=Polistes dominula OX=743375 PE=2 SV=1 8085.68; Venom serine protease OS=Polistes dominula OX=743375 PE=2 SV=1 545.87	210	99	31.06	VVDPKVCEVIYNIDTSNLK	Val->Phe@1; Pro->His@4; Ethanolyl(C)@7	Val->Phe@210; Pro->His@213	missed K-V@5	0.00741873	2280.15	761.058	2280.15	761.056	3	1	1.1.1.1753.16	13	0	40.8655	2170.15	1997.05	40.88	0.14	1054.13	0.0508	0.0059	FALSE	0
133.001	1	1; 47	TRINITY_DN15000_c2_g1_i11 sp|Q7Z269|SP4_POLDO; TRINITY_DN15000_c2_g1_i14 sp|Q7Z269|SP4_POLDO	Venom serine protease OS=Polistes dominula OX=743375 PE=2 SV=1 8085.68; Venom serine protease OS=Polistes dominula OX=743375 PE=2 SV=1 545.87	210	24.7	24.67	VVDPKVCEVIYNIDTSNLK	Ethanolyl(C)@7; Glu->Thr@8; Iodo(Y)@11	Glu->Thr@217; Iodo(Y)@220	missed K-V@5	0.0449518	2290.09	573.529	2290.04	573.518	4	1	1.1.1.1642.10	8	0	37.074	1099.91	1088.51	37.06	0.24	591.126	0.0258	0.003	FALSE	0
148.001	1	1; 47	TRINITY_DN15000_c2_g1_i11 sp|Q7Z269|SP4_POLDO; TRINITY_DN15000_c2_g1_i14 sp|Q7Z269|SP4_POLDO	Venom serine protease OS=Polistes dominula OX=743375 PE=2 SV=1 8085.68; Venom serine protease OS=Polistes dominula OX=743375 PE=2 SV=1 545.87	215	29	28.97	VCEVIYNIDTSNLK	Formyl@N-term; Cys->Gly@2	Cys->Gly@216		-0.00306141	1591.81	796.91	1591.81	796.912	2	1	1.1.1.1465.25	9	0	31.1132	1568.7	1246.36	31.06	0.21	667.2	0.0048	0.0041	FALSE	0
148.002	1	1; 47	TRINITY_DN15000_c2_g1_i11 sp|Q7Z269|SP4_POLDO; TRINITY_DN15000_c2_g1_i14 sp|Q7Z269|SP4_POLDO	Venom serine protease OS=Polistes dominula OX=743375 PE=2 SV=1 8085.68; Venom serine protease OS=Polistes dominula OX=743375 PE=2 SV=1 545.87	215	29	19.11	VCEVIYNIDTSNLK	Val->Pro@1; Cys->Ser@2	Val->Pro@215; Cys->Ser@216		-0.00306141	1591.81	796.91	1591.81	796.912	2	1	1.1.1.1465.25	9	0	31.1132	1568.7	1246.36	31.06	0.21	667.2	0.0048	0.0041	FALSE	0
140.001	1	1; 47	TRINITY_DN15000_c2_g1_i11 sp|Q7Z269|SP4_POLDO; TRINITY_DN15000_c2_g1_i14 sp|Q7Z269|SP4_POLDO	Venom serine protease OS=Polistes dominula OX=743375 PE=2 SV=1 8085.68; Venom serine protease OS=Polistes dominula OX=743375 PE=2 SV=1 545.87	215	99	99	VCEVIYNIDTSNLK	Ethanolyl(C)@2; Didehydro(Y)@6	Didehydro(Y)@220		-0.00206221	1651.81	826.913	1651.81	826.914	2	1	1.1.1.1463.27	13	0.0001	31.0468	1781.28	1748.04	31.06	0.21	1214.99	0.0055	0.0046	FALSE	0
140.002	1	1; 47	TRINITY_DN15000_c2_g1_i11 sp|Q7Z269|SP4_POLDO; TRINITY_DN15000_c2_g1_i14 sp|Q7Z269|SP4_POLDO	Venom serine protease OS=Polistes dominula OX=743375 PE=2 SV=1 8085.68; Venom serine protease OS=Polistes dominula OX=743375 PE=2 SV=1 545.87	215	99	28.97	VCEVIYNIDTSNLK	Val->Pro@1; Ethanolyl(C)@2	Val->Pro@215		-0.00206221	1651.81	826.913	1651.81	826.914	2	1	1.1.1.1463.27	12	0.0007	31.0468	1781.28	1748.04	31.06	0.21	1214.99	0.0055	0.0046	FALSE	0
134.001	1	1; 47	TRINITY_DN15000_c2_g1_i11 sp|Q7Z269|SP4_POLDO; TRINITY_DN15000_c2_g1_i14 sp|Q7Z269|SP4_POLDO	Venom serine protease OS=Polistes dominula OX=743375 PE=2 SV=1 8085.68; Venom serine protease OS=Polistes dominula OX=743375 PE=2 SV=1 545.87	215	99	99	VCEVIYNIDTSNLK	Ethanolyl(C)@2			-0.000223921	1653.83	827.921	1653.83	827.921	2	35	1.1.1.1462.28	20	1	31.0135	105491	96657.3	31.06	0.21	24193	0.3229	0.2727	TRUE	0
138.001	1	1; 47	TRINITY_DN15000_c2_g1_i11 sp|Q7Z269|SP4_POLDO; TRINITY_DN15000_c2_g1_i14 sp|Q7Z269|SP4_POLDO	Venom serine protease OS=Polistes dominula OX=743375 PE=2 SV=1 8085.68; Venom serine protease OS=Polistes dominula OX=743375 PE=2 SV=1 545.87	215	99	99	VCEVIYNIDTSNLK	Ethanolyl(C)@2; Methyl(I)@5	Methyl(I)@219		-0.0368899	1667.81	834.911	1667.84	834.929	2	1	1.1.1.1465.27	13	0	31.1149	5486.62	4295.15	31.05	0.24	992.09	0.0168	0.0142	FALSE	0
138.002	1	1; 47	TRINITY_DN15000_c2_g1_i11 sp|Q7Z269|SP4_POLDO; TRINITY_DN15000_c2_g1_i14 sp|Q7Z269|SP4_POLDO	Venom serine protease OS=Polistes dominula OX=743375 PE=2 SV=1 8085.68; Venom serine protease OS=Polistes dominula OX=743375 PE=2 SV=1 545.87	215	99	95.32	VCEVIYNIDTSNLK	Ethanolyl(C)@2; Val->Leu@4	Val->Leu@218		-0.0368899	1667.81	834.911	1667.84	834.929	2	2	1.1.1.1465.27	12	0	31.1149	5486.62	4295.15	31.05	0.24	992.09	0.0168	0.0142	FALSE	0
138.003	1	1; 47	TRINITY_DN15000_c2_g1_i11 sp|Q7Z269|SP4_POLDO; TRINITY_DN15000_c2_g1_i14 sp|Q7Z269|SP4_POLDO	Venom serine protease OS=Polistes dominula OX=743375 PE=2 SV=1 8085.68; Venom serine protease OS=Polistes dominula OX=743375 PE=2 SV=1 545.87	215	99	91.22	VCEVIYNIDTSNLK	Ethanolyl(C)@2; Asn->Gln@7	Asn->Gln@221		-0.0368899	1667.81	834.911	1667.84	834.929	2	1	1.1.1.1465.27	12	0	31.1149	5486.62	4295.15	31.05	0.24	992.09	0.0168	0.0142	FALSE	0
136.001	1	1; 47	TRINITY_DN15000_c2_g1_i11 sp|Q7Z269|SP4_POLDO; TRINITY_DN15000_c2_g1_i14 sp|Q7Z269|SP4_POLDO	Venom serine protease OS=Polistes dominula OX=743375 PE=2 SV=1 8085.68; Venom serine protease OS=Polistes dominula OX=743375 PE=2 SV=1 545.87	215	99	99	VCEVIYNIDTSNLK	Ethanolyl(C)@2; Asn->Glu@7	Asn->Glu@221		-0.0167266	1668.81	557.278	1668.83	557.283	3	5	1.1.1.1464.15	11	0.0015	31.0709	4763.58	4625.98	31.09	0.27	2260.86	0.0146	0.0123	FALSE	0
136.002	1	1; 47	TRINITY_DN15000_c2_g1_i11 sp|Q7Z269|SP4_POLDO; TRINITY_DN15000_c2_g1_i14 sp|Q7Z269|SP4_POLDO	Venom serine protease OS=Polistes dominula OX=743375 PE=2 SV=1 8085.68; Venom serine protease OS=Polistes dominula OX=743375 PE=2 SV=1 545.87	215	99	99	VCEVIYNIDTSNLK	Ethanolyl(C)@2; Amino(Y)@6			-0.02796	1668.81	557.278	1668.84	557.287	3	3	1.1.1.1463.15	11	0.0001	31.0369	4763.58	4335.65	31.09	0.27	1876.94	0.0146	0.0123	FALSE	0
136.003	1	1; 47	TRINITY_DN15000_c2_g1_i11 sp|Q7Z269|SP4_POLDO; TRINITY_DN15000_c2_g1_i14 sp|Q7Z269|SP4_POLDO	Venom serine protease OS=Polistes dominula OX=743375 PE=2 SV=1 8085.68; Venom serine protease OS=Polistes dominula OX=743375 PE=2 SV=1 545.87	215	99	84.15	VCEVIYNIDTSNLK	Ethanolyl(C)@2; Ile->Lys@8	Ile->Lys@222		-0.02796	1668.81	557.278	1668.84	557.287	3	1	1.1.1.1464.15	11	0.0002	31.0709	4763.58	4625.98	31.09	0.27	2260.86	0.0146	0.0123	FALSE	0
136.004	1	1; 47	TRINITY_DN15000_c2_g1_i11 sp|Q7Z269|SP4_POLDO; TRINITY_DN15000_c2_g1_i14 sp|Q7Z269|SP4_POLDO	Venom serine protease OS=Polistes dominula OX=743375 PE=2 SV=1 8085.68; Venom serine protease OS=Polistes dominula OX=743375 PE=2 SV=1 545.87	215	99	5.514	VCEVIYNIDTSNLK	Ethanolyl(C)@2; Ile->Lys@5	Ile->Lys@219		-0.02796	1668.81	557.278	1668.84	557.287	3	3	1.1.1.1464.15	10	0.0002	31.0709	4763.58	4625.98	31.09	0.27	2260.86	0.0146	0.0123	FALSE	0
137.001	1	1; 47	TRINITY_DN15000_c2_g1_i11 sp|Q7Z269|SP4_POLDO; TRINITY_DN15000_c2_g1_i14 sp|Q7Z269|SP4_POLDO	Venom serine protease OS=Polistes dominula OX=743375 PE=2 SV=1 8085.68; Venom serine protease OS=Polistes dominula OX=743375 PE=2 SV=1 545.87	215	99	98.6	VCEVIYNIDTSNLK	Ethanolyl(C)@2; Ile->Gln@5	Ile->Gln@219		0.00842546	1668.81	557.278	1668.8	557.275	3	4	1.1.1.1465.15	9	0.0008	31.1048	4763.58	4584.25	31.09	0.27	2123.37	0.0146	0.0123	FALSE	0
143.001	1	1; 47	TRINITY_DN15000_c2_g1_i11 sp|Q7Z269|SP4_POLDO; TRINITY_DN15000_c2_g1_i14 sp|Q7Z269|SP4_POLDO	Venom serine protease OS=Polistes dominula OX=743375 PE=2 SV=1 8085.68; Venom serine protease OS=Polistes dominula OX=743375 PE=2 SV=1 545.87	215	99	99	VCEVIYNIDTSNLK	Ethanolyl(C)@2; Oxidation(Y)@6	Oxidation(Y)@220		0.000244244	1669.82	557.615	1669.82	557.615	3	1	1.1.1.1458.16	9	0.0011	30.8654	4956.97	855.4	31.05	0.24	816.899	0.0152	0.0128	FALSE	0
147.001	1	1; 47	TRINITY_DN15000_c2_g1_i11 sp|Q7Z269|SP4_POLDO; TRINITY_DN15000_c2_g1_i14 sp|Q7Z269|SP4_POLDO	Venom serine protease OS=Polistes dominula OX=743375 PE=2 SV=1 8085.68; Venom serine protease OS=Polistes dominula OX=743375 PE=2 SV=1 545.87	215	97.5	97.54	VCEVIYNIDTSNLK	Ethanolyl(C)@2; Ile->Glu@5	Ile->Glu@219		0.0366298	1669.82	557.615	1669.79	557.603	3	1	1.1.1.1458.16	9	0.0004	30.8654	4956.97	855.4	31.05	0.24	816.899	0.0152	0.0128	FALSE	0
141.001	1	1; 47	TRINITY_DN15000_c2_g1_i11 sp|Q7Z269|SP4_POLDO; TRINITY_DN15000_c2_g1_i14 sp|Q7Z269|SP4_POLDO	Venom serine protease OS=Polistes dominula OX=743375 PE=2 SV=1 8085.68; Venom serine protease OS=Polistes dominula OX=743375 PE=2 SV=1 545.87	215	99	99	VCEVIYNIDTSNLK	Ethanolyl(C)@2; Cation:Na(D)@9			-0.00146874	1675.81	838.912	1675.81	838.912	2	1	1.1.1.1465.28	11	0.0001	31.1157	1917.45	1555.22	31.05	0.21	635.124	0.0059	0.005	FALSE	0
141.002	1	54; 64	TRINITY_DN15000_c2_g1_i1 sp|Q7Z269|SP4_POLDO; TRINITY_DN15000_c2_g1_i18 sp|Q7Z269|SP4_POLDO; TRINITY_DN14660_c4_g1_i6 sp|Q7Z269|SP4_POLDO; TRINITY_DN14660_c4_g1_i10 sp|Q7Z269|SP4_POLDO	Venom serine protease OS=Polistes dominula OX=743375 PE=2 SV=1 11012.15; Venom serine protease OS=Polistes dominula OX=743375 PE=2 SV=1 2544.62; Venom serine protease OS=Polistes dominula OX=743375 PE=2 SV=1 80.07; Venom serine protease OS=Polistes dominula OX=743375 PE=2 SV=1 89.64		99	28.97	VCEVIYGIDTDTLK	Ethanolyl(C)@2; Gly->Ser@7; Ile->Phe@8			0.0073594	1675.81	838.912	1675.8	838.908	2	1	1.1.1.1465.28	11	0	31.1157	1917.45	1555.22	31.05	0.21	635.124	1	1	TRUE	0
142.001	1	1; 47	TRINITY_DN15000_c2_g1_i11 sp|Q7Z269|SP4_POLDO; TRINITY_DN15000_c2_g1_i14 sp|Q7Z269|SP4_POLDO	Venom serine protease OS=Polistes dominula OX=743375 PE=2 SV=1 8085.68; Venom serine protease OS=Polistes dominula OX=743375 PE=2 SV=1 545.87	215	99	99	VCEVIYNIDTSNLK	Ethanolyl(C)@2; Ser->Asp@11	Ser->Asp@225		-0.00286711	1681.82	841.918	1681.82	841.919	2	3	1.1.1.1499.30	13	0.0022	32.2654	2051.61	1427.38	32.17	0.24	537.377	0.0063	0.0053	FALSE	0
142.002	1	1; 47	TRINITY_DN15000_c2_g1_i11 sp|Q7Z269|SP4_POLDO; TRINITY_DN15000_c2_g1_i14 sp|Q7Z269|SP4_POLDO	Venom serine protease OS=Polistes dominula OX=743375 PE=2 SV=1 8085.68; Venom serine protease OS=Polistes dominula OX=743375 PE=2 SV=1 545.87	215	99	99	VCEVIYNIDTSNLK	Ethanolyl(C)@2; Lys->Arg@14	Lys->Arg@228		-0.0141005	1681.82	841.918	1681.83	841.925	2	2	1.1.1.1493.30	10	0.0016	32.0626	2051.61	1126.58	32.17	0.24	501.156	0.0063	0.0053	FALSE	0
142.003	1	1; 47	TRINITY_DN15000_c2_g1_i11 sp|Q7Z269|SP4_POLDO; TRINITY_DN15000_c2_g1_i14 sp|Q7Z269|SP4_POLDO	Venom serine protease OS=Polistes dominula OX=743375 PE=2 SV=1 8085.68; Venom serine protease OS=Polistes dominula OX=743375 PE=2 SV=1 545.87	215	99	98.81	VCEVIYNIDTSNLK	Ethanolyl(C)@2; Formyl(K)@14			-0.00286711	1681.82	841.918	1681.82	841.919	2	2	1.1.1.1493.30	10	0.0015	32.0626	2051.61	1126.58	32.17	0.24	501.156	0.0063	0.0053	FALSE	0
142.004	1	1; 47	TRINITY_DN15000_c2_g1_i11 sp|Q7Z269|SP4_POLDO; TRINITY_DN15000_c2_g1_i14 sp|Q7Z269|SP4_POLDO	Venom serine protease OS=Polistes dominula OX=743375 PE=2 SV=1 8085.68; Venom serine protease OS=Polistes dominula OX=743375 PE=2 SV=1 545.87	215	99	98.6	VCEVIYNIDTSNLK	Ethanolyl(C)@2; Thr->Glu@10	Thr->Glu@224		-0.00286711	1681.82	841.918	1681.82	841.919	2	2	1.1.1.1493.30	10	0.0011	32.0626	2051.61	1126.58	32.17	0.24	501.156	0.0063	0.0053	FALSE	0
142.005	1	1; 47	TRINITY_DN15000_c2_g1_i11 sp|Q7Z269|SP4_POLDO; TRINITY_DN15000_c2_g1_i14 sp|Q7Z269|SP4_POLDO	Venom serine protease OS=Polistes dominula OX=743375 PE=2 SV=1 8085.68; Venom serine protease OS=Polistes dominula OX=743375 PE=2 SV=1 545.87	215	99	97.54	VCEVIYNIDTSNLK	Ethanolyl(C)@2; Ser->Asn@11; Deamidated(N)@12	Ser->Asn@225		-0.00286711	1681.82	841.918	1681.82	841.919	2	3	1.1.1.1499.30	13	0.0006	32.2654	2051.61	1427.38	32.17	0.24	537.377	0.0063	0.0053	FALSE	0
142.006	1	1; 47	TRINITY_DN15000_c2_g1_i11 sp|Q7Z269|SP4_POLDO; TRINITY_DN15000_c2_g1_i14 sp|Q7Z269|SP4_POLDO	Venom serine protease OS=Polistes dominula OX=743375 PE=2 SV=1 8085.68; Venom serine protease OS=Polistes dominula OX=743375 PE=2 SV=1 545.87	215	99	91.22	VCEVIYNIDTSNLK	Ethanolyl(C)@2; Asn->Arg@12; Lys->Asn@14	Asn->Arg@226; Lys->Asn@228		-0.0141005	1681.82	841.918	1681.83	841.925	2	1	1.1.1.1493.30	11	0	32.0626	2051.61	1126.58	32.17	0.24	501.156	0.0063	0.0053	FALSE	0
142.007	1	1; 47	TRINITY_DN15000_c2_g1_i11 sp|Q7Z269|SP4_POLDO; TRINITY_DN15000_c2_g1_i14 sp|Q7Z269|SP4_POLDO	Venom serine protease OS=Polistes dominula OX=743375 PE=2 SV=1 8085.68; Venom serine protease OS=Polistes dominula OX=743375 PE=2 SV=1 545.87	215	99	19.11	VCEVIYNIDTSNLK	Ethanolyl(C)@2; Thr->Gln@10; Deamidated(N)@12	Thr->Gln@224		-0.00286711	1681.82	841.918	1681.82	841.919	2	1	1.1.1.1493.30	10	0.0002	32.0626	2051.61	1126.58	32.17	0.24	501.156	0.0063	0.0053	FALSE	0
135.001	1	1; 47	TRINITY_DN15000_c2_g1_i11 sp|Q7Z269|SP4_POLDO; TRINITY_DN15000_c2_g1_i14 sp|Q7Z269|SP4_POLDO	Venom serine protease OS=Polistes dominula OX=743375 PE=2 SV=1 8085.68; Venom serine protease OS=Polistes dominula OX=743375 PE=2 SV=1 545.87	215	99	99	VCEVIYNIDTSNLK	Formyl@N-term; Ethanolyl(C)@2			-5.9445e-05	1681.82	841.919	1681.82	841.919	2	8	1.1.1.1538.30	15	0.0017	33.5789	8180.44	6108.83	33.65	0.24	2185.91	0.025	0.0211	FALSE	0
139.001	1	1; 47	TRINITY_DN15000_c2_g1_i11 sp|Q7Z269|SP4_POLDO; TRINITY_DN15000_c2_g1_i14 sp|Q7Z269|SP4_POLDO	Venom serine protease OS=Polistes dominula OX=743375 PE=2 SV=1 8085.68; Venom serine protease OS=Polistes dominula OX=743375 PE=2 SV=1 545.87	215	99	99	VCEVIYNIDTSNLK	Ethanolyl(C)@2; Dioxidation(Y)@6	Dioxidation(Y)@220		-0.00661286	1685.81	562.944	1685.82	562.947	3	1	1.1.1.1462.11	11	0.0001	30.9994	3082.12	2733.21	31.05	0.21	1093.72	0.0094	0.008	FALSE	0
144.001	1	1; 47	TRINITY_DN15000_c2_g1_i11 sp|Q7Z269|SP4_POLDO; TRINITY_DN15000_c2_g1_i14 sp|Q7Z269|SP4_POLDO	Venom serine protease OS=Polistes dominula OX=743375 PE=2 SV=1 8085.68; Venom serine protease OS=Polistes dominula OX=743375 PE=2 SV=1 545.87	215	98.8	98.81	VCEVIYNIDTSNLK	Ethanolyl(C)@2; Ile->Cys@5; Ethanolyl(C)@5; Asn->Glu@7	Ile->Cys@219; Asn->Glu@221		0.0363817	1702.82	852.415	1702.78	852.397	2	1	1.1.1.1460.28	11	0	30.9445	1967.54	1043.67	31.06	0.21	637.399	0.006	0.0051	FALSE	0
144.002	1	1; 47	TRINITY_DN15000_c2_g1_i11 sp|Q7Z269|SP4_POLDO; TRINITY_DN15000_c2_g1_i14 sp|Q7Z269|SP4_POLDO	Venom serine protease OS=Polistes dominula OX=743375 PE=2 SV=1 8085.68; Venom serine protease OS=Polistes dominula OX=743375 PE=2 SV=1 545.87	215	98.8	97.54	VCEVIYNIDTSNLK	Ethanolyl(C)@2; Trioxidation(Y)@6; Deamidated(N)@7	Trioxidation(Y)@220		0.0186231	1702.82	852.415	1702.8	852.406	2	2	1.1.1.1467.29	9	0	31.1847	1967.54	784.48	31.06	0.21	472.166	0.006	0.0051	FALSE	0
145.001	1	1; 47	TRINITY_DN15000_c2_g1_i11 sp|Q7Z269|SP4_POLDO; TRINITY_DN15000_c2_g1_i14 sp|Q7Z269|SP4_POLDO	Venom serine protease OS=Polistes dominula OX=743375 PE=2 SV=1 8085.68; Venom serine protease OS=Polistes dominula OX=743375 PE=2 SV=1 545.87	215	98.6	98.6	VCEVIYNIDTSNLK	Ethanolyl(C)@2; Ile->Val@5; Dichloro(Y)@6	Ile->Val@219; Dichloro(Y)@220		0.0107473	1707.75	570.256	1707.73	570.252	3	1	1.1.1.1464.16	12	0	31.0717	19051.9	18582.5	31.06	0.21	3669.49	0.0583	0.0492	FALSE	0
146.001	1	1; 47	TRINITY_DN15000_c2_g1_i11 sp|Q7Z269|SP4_POLDO; TRINITY_DN15000_c2_g1_i14 sp|Q7Z269|SP4_POLDO	Venom serine protease OS=Polistes dominula OX=743375 PE=2 SV=1 8085.68; Venom serine protease OS=Polistes dominula OX=743375 PE=2 SV=1 545.87	215	98	97.98	VCEVIYNIDTSNLKQVCTYNNNK	Ethanolyl(C)@2; Ethanolyl(K)@14; Ethanolyl(C)@17		missed K-Q@14	0.00206221	2806.35	936.459	2806.35	936.458	3	1	1.1.1.1501.31	9	0.0072	32.3339	2185.9	1409.86	32.24	0.17	445.775	0.125	0.0059	FALSE	0
161.001	1	1; 47	TRINITY_DN15000_c2_g1_i11 sp|Q7Z269|SP4_POLDO; TRINITY_DN15000_c2_g1_i14 sp|Q7Z269|SP4_POLDO	Venom serine protease OS=Polistes dominula OX=743375 PE=2 SV=1 8085.68; Venom serine protease OS=Polistes dominula OX=743375 PE=2 SV=1 545.87	229	98.1	98.05	QVCTYNNNK	Gln->pyro-Glu@N-term; Ethanolyl(C)@3			0.00216667	1109.48	555.749	1109.48	555.748	2	2	1.1.1.890.14	9	0.3699	12.407	2920.94	2869.52	12.42	0.32	868.269	0.1168	0.0029	FALSE	0
159.001	1	1; 47	TRINITY_DN15000_c2_g1_i11 sp|Q7Z269|SP4_POLDO; TRINITY_DN15000_c2_g1_i14 sp|Q7Z269|SP4_POLDO	Venom serine protease OS=Polistes dominula OX=743375 PE=2 SV=1 8085.68; Venom serine protease OS=Polistes dominula OX=743375 PE=2 SV=1 545.87	229	99	99	QVCTYNNNK	Ethanolyl(C)@3			0.000604587	1126.51	564.261	1126.51	564.261	2	4	1.1.1.691.2	9	1	6.09055	16966.1	925.25	5.84	0.16	420.56	0.6782	0.0167	FALSE	0
160.001	1	1; 47	TRINITY_DN15000_c2_g1_i11 sp|Q7Z269|SP4_POLDO; TRINITY_DN15000_c2_g1_i14 sp|Q7Z269|SP4_POLDO	Venom serine protease OS=Polistes dominula OX=743375 PE=2 SV=1 8085.68; Venom serine protease OS=Polistes dominula OX=743375 PE=2 SV=1 545.87	229	99	99	QVCTYNNNK	Ethanolyl(C)@3; Deamidated(N)@7			0.00060981	1127.49	564.753	1127.49	564.753	2	2	1.1.1.705.5	11	0.1905	6.53237	844.25	509.57	6.76	0.44	271.627	0.0337	0.0008	FALSE	0
160.002	1	1; 47	TRINITY_DN15000_c2_g1_i11 sp|Q7Z269|SP4_POLDO; TRINITY_DN15000_c2_g1_i14 sp|Q7Z269|SP4_POLDO	Venom serine protease OS=Polistes dominula OX=743375 PE=2 SV=1 8085.68; Venom serine protease OS=Polistes dominula OX=743375 PE=2 SV=1 545.87	229	99	99	QVCTYNNNK	Ethanolyl(C)@3; Deamidated(N)@6			0.00060981	1127.49	564.753	1127.49	564.753	2	1	1.1.1.712.5	9	0.1905	6.75285	844.25	837.08	6.76	0.44	363.246	0.0337	0.0008	FALSE	0
172.001	1	1; 47	TRINITY_DN15000_c2_g1_i11 sp|Q7Z269|SP4_POLDO; TRINITY_DN15000_c2_g1_i14 sp|Q7Z269|SP4_POLDO	Venom serine protease OS=Polistes dominula OX=743375 PE=2 SV=1 8085.68; Venom serine protease OS=Polistes dominula OX=743375 PE=2 SV=1 545.87	229	40.1	40.13	QVCTYNNNK	Ethanolyl(C)@3; Oxidation(Y)@5	Oxidation(Y)@233		-0.00387966	1142.5	572.257	1142.5	572.259	2	1	1.1.1.680.4	8	0.0007	5.73742	483.42	217.2	5.87	0.19	151.018	0.0193	0.0005	FALSE	0
172.002	1	1; 47	TRINITY_DN15000_c2_g1_i11 sp|Q7Z269|SP4_POLDO; TRINITY_DN15000_c2_g1_i14 sp|Q7Z269|SP4_POLDO	Venom serine protease OS=Polistes dominula OX=743375 PE=2 SV=1 8085.68; Venom serine protease OS=Polistes dominula OX=743375 PE=2 SV=1 545.87	229	40.1	34.14	QVCTYNNNK	Ethanolyl(C)@3; Oxidation(N)@7	Oxidation(N)@235		-0.00387966	1142.5	572.257	1142.5	572.259	2	1	1.1.1.680.4	8	0.0006	5.73742	483.42	217.2	5.87	0.19	151.018	0.0193	0.0005	FALSE	0
162.001	1	1; 47	TRINITY_DN15000_c2_g1_i11 sp|Q7Z269|SP4_POLDO; TRINITY_DN15000_c2_g1_i14 sp|Q7Z269|SP4_POLDO	Venom serine protease OS=Polistes dominula OX=743375 PE=2 SV=1 8085.68; Venom serine protease OS=Polistes dominula OX=743375 PE=2 SV=1 545.87	229	86.3	86.3	QVCTYNNNK	Ethanolyl(C)@3; Thr->Glu@4	Thr->Glu@232		-0.000435494	1154.5	578.258	1154.5	578.259	2	2	1.1.1.769.11	9	0.0009	8.55605	1990.77	1932.59	8.53	0.25	624.41	0.0796	0.002	FALSE	0
156.001	1	1	TRINITY_DN15000_c2_g1_i11 sp|Q7Z269|SP4_POLDO	Venom serine protease OS=Polistes dominula OX=743375 PE=2 SV=1 8085.68	229	99	99	QVCTYNNNKDSCQGDSGGPLVNLNPETNMLEQVALVSYGR	Gln->pyro-Glu@N-term; Ethanolyl(C)@3; Ethanolyl(C)@12		missed K-D@9	0.00956569	4398.03	1100.52	4398.02	1100.51	4	2	1.1.1.1803.27	18	0.3699	42.5624	7859.59	4803.35	42.61	0.11	1763.88	0.0081	0.0039	FALSE	1
155.001	1	1	TRINITY_DN15000_c2_g1_i11 sp|Q7Z269|SP4_POLDO	Venom serine protease OS=Polistes dominula OX=743375 PE=2 SV=1 8085.68	229	99	99	QVCTYNNNKDSCQGDSGGPLVNLNPETNMLEQVALVSYGR	Gln->pyro-Glu@N-term; Ethanolyl(C)@3; Ethanolyl(C)@12; Asn->Met@22	Asn->Met@250	missed K-D@9	0.04004	4415.06	1104.77	4415.02	1104.76	4	1	1.1.1.1769.27	30	0.0002	41.4098	37487.6	33053.1	41.45	0.1	10828.2	0.0384	0.0185	FALSE	1
155.002	1	1	TRINITY_DN15000_c2_g1_i11 sp|Q7Z269|SP4_POLDO	Venom serine protease OS=Polistes dominula OX=743375 PE=2 SV=1 8085.68	229	99	58.26	QVCTYNNNKDSCQGDSGGPLVNLNPETNMLEQVALVSYGR	Ethanolyl(C)@3; Ethanolyl(C)@12		missed K-D@9	0.0124583	4415.06	736.851	4415.05	736.848	6	4	1.1.1.1770.13	11	1	41.4301	1895.21	1485	41.45	0.1	1636.38	0.0019	0.0009	FALSE	0
155.003	1	1	TRINITY_DN15000_c2_g1_i11 sp|Q7Z269|SP4_POLDO	Venom serine protease OS=Polistes dominula OX=743375 PE=2 SV=1 8085.68	229	99	38.01	QVCTYNNNKDSCQGDSGGPLVNLNPETNMLEQVALVSYGR	Cys->Met@3; Ethanolyl(C)@12; Oxidation(P)@19	Cys->Met@231; Oxidation(P)@247	missed K-D@9	0.0124583	4415.06	736.851	4415.05	736.848	6	1	1.1.1.1770.13	13	0	41.4301	1895.21	1485	41.45	0.1	1636.38	0.0019	0.0009	FALSE	0
155.004	1	1	TRINITY_DN15000_c2_g1_i11 sp|Q7Z269|SP4_POLDO	Venom serine protease OS=Polistes dominula OX=743375 PE=2 SV=1 8085.68	229	99	38.01	QVCTYNNNKDSCQGDSGGPLVNLNPETNMLEQVALVSYGR	Cys->Met@3; Ethanolyl(C)@12; Oxidation(P)@25	Cys->Met@231; Oxidation(P)@253	missed K-D@9	0.0124583	4415.06	736.851	4415.05	736.848	6	1	1.1.1.1770.13	13	0	41.4301	1895.21	1485	41.45	0.1	1636.38	0.0019	0.0009	FALSE	0
155.005	1	1	TRINITY_DN15000_c2_g1_i11 sp|Q7Z269|SP4_POLDO	Venom serine protease OS=Polistes dominula OX=743375 PE=2 SV=1 8085.68	229	99	36.01	QVCTYNNNKDSCQGDSGGPLVNLNPETNMLEQVALVSYGR	Gln->pyro-Glu@N-term; Ethanolyl(C)@3; Ethanolyl(C)@12; Asn->Met@24	Asn->Met@252	missed K-D@9	0.04004	4415.06	1104.77	4415.02	1104.76	4	1	1.1.1.1769.27	29	0.0002	41.4098	37487.6	33053.1	41.45	0.1	10828.2	0.0384	0.0185	FALSE	0
155.006	1	1	TRINITY_DN15000_c2_g1_i11 sp|Q7Z269|SP4_POLDO	Venom serine protease OS=Polistes dominula OX=743375 PE=2 SV=1 8085.68	229	99	35.36	QVCTYNNNKDSCQGDSGGPLVNLNPETNMLEQVALVSYGR	Gln->pyro-Glu@N-term; Ethanolyl(C)@3; Ethanolyl(C)@12; Pro->Asn@19	Pro->Asn@247	missed K-D@9	0.0474335	4415.06	1104.77	4415.01	1104.76	4	1	1.1.1.1769.27	29	0.0002	41.4098	37487.6	33053.1	41.45	0.1	10828.2	0.0384	0.0185	FALSE	0
155.007	1	1	TRINITY_DN15000_c2_g1_i11 sp|Q7Z269|SP4_POLDO	Venom serine protease OS=Polistes dominula OX=743375 PE=2 SV=1 8085.68	229	99	35.36	QVCTYNNNKDSCQGDSGGPLVNLNPETNMLEQVALVSYGR	Gln->pyro-Glu@N-term; Ethanolyl(C)@3; Ethanolyl(C)@12; Oxidation(P)@19; Deamidated(N)@22	Oxidation(P)@247	missed K-D@9	0.0586669	4415.06	1104.77	4415	1104.76	4	1	1.1.1.1769.27	29	0.0002	41.4098	37487.6	33053.1	41.45	0.1	10828.2	0.0384	0.0185	FALSE	0
155.008	1	1	TRINITY_DN15000_c2_g1_i11 sp|Q7Z269|SP4_POLDO	Venom serine protease OS=Polistes dominula OX=743375 PE=2 SV=1 8085.68	229	99	31.06	QVCTYNNNKDSCQGDSGGPLVNLNPETNMLEQVALVSYGR	Cys->Met@3; Ethanolyl(C)@12; Oxidation(M)@29	Cys->Met@231	missed K-D@9	0.0124583	4415.06	736.851	4415.05	736.848	6	1	1.1.1.1770.13	12	0.0002	41.4301	1895.21	1485	41.45	0.1	1636.38	0.0019	0.0009	FALSE	0
168.001	1	1	TRINITY_DN15000_c2_g1_i11 sp|Q7Z269|SP4_POLDO	Venom serine protease OS=Polistes dominula OX=743375 PE=2 SV=1 8085.68	229	45.3	45.34	QVCTYNNNKDSCQGDSGGPLVNLNPETNMLEQVALVSYGR	Gln->pyro-Glu@N-term; Ethanolyl(C)@3; Ethanolyl(C)@12; Deamidated(N)@28; Oxidation(M)@29		missed K-D@9	0.0600772	4415.06	736.851	4415	736.84	6	1	1.1.1.1772.18	10	0.0064	41.502	1895.21	1296.12	41.45	0.1	1093.84	0.0019	0.0009	FALSE	1
168.002	1	1	TRINITY_DN15000_c2_g1_i11 sp|Q7Z269|SP4_POLDO	Venom serine protease OS=Polistes dominula OX=743375 PE=2 SV=1 8085.68	229	45.3	45.34	QVCTYNNNKDSCQGDSGGPLVNLNPETNMLEQVALVSYGR	Gln->pyro-Glu@N-term; Ethanolyl(C)@3; Ethanolyl(C)@12; Deamidated(N)@22; Oxidation(M)@29		missed K-D@9	0.0600772	4415.06	736.851	4415	736.84	6	1	1.1.1.1772.18	10	0.0064	41.502	1895.21	1296.12	41.45	0.1	1093.84	0.0019	0.0009	FALSE	0
168.003	1	1	TRINITY_DN15000_c2_g1_i11 sp|Q7Z269|SP4_POLDO	Venom serine protease OS=Polistes dominula OX=743375 PE=2 SV=1 8085.68	229	45.3	45.34	QVCTYNNNKDSCQGDSGGPLVNLNPETNMLEQVALVSYGR	Gln->pyro-Glu@N-term; Ethanolyl(C)@3; Deamidated(N)@8; Ethanolyl(C)@12; Oxidation(M)@29		missed K-D@9	0.0600772	4415.06	736.851	4415	736.84	6	1	1.1.1.1772.18	10	0.0064	41.502	1895.21	1296.12	41.45	0.1	1093.84	0.0019	0.0009	FALSE	0
168.004	1	1	TRINITY_DN15000_c2_g1_i11 sp|Q7Z269|SP4_POLDO	Venom serine protease OS=Polistes dominula OX=743375 PE=2 SV=1 8085.68	229	45.3	45.34	QVCTYNNNKDSCQGDSGGPLVNLNPETNMLEQVALVSYGR	Gln->pyro-Glu@N-term; Ethanolyl(C)@3; Deamidated(N)@7; Ethanolyl(C)@12; Oxidation(M)@29		missed K-D@9	0.0600772	4415.06	736.851	4415	736.84	6	1	1.1.1.1772.18	10	0.0064	41.502	1895.21	1296.12	41.45	0.1	1093.84	0.0019	0.0009	FALSE	0
168.005	1	1	TRINITY_DN15000_c2_g1_i11 sp|Q7Z269|SP4_POLDO	Venom serine protease OS=Polistes dominula OX=743375 PE=2 SV=1 8085.68	229	45.3	45.34	QVCTYNNNKDSCQGDSGGPLVNLNPETNMLEQVALVSYGR	Gln->pyro-Glu@N-term; Ethanolyl(C)@3; Ethanolyl(C)@12; Deamidated(N)@24; Oxidation(M)@29		missed K-D@9	0.0600772	4415.06	736.851	4415	736.84	6	1	1.1.1.1772.18	10	0.0064	41.502	1895.21	1296.12	41.45	0.1	1093.84	0.0019	0.0009	FALSE	0
168.006	1	1	TRINITY_DN15000_c2_g1_i11 sp|Q7Z269|SP4_POLDO	Venom serine protease OS=Polistes dominula OX=743375 PE=2 SV=1 8085.68	229	45.3	42.29	QVCTYNNNKDSCQGDSGGPLVNLNPETNMLEQVALVSYGR	Gln->pyro-Glu@N-term; Ethanolyl(C)@3; Ethanolyl(C)@12; Deamidated(Q)@13; Oxidation(M)@29		missed K-D@9	0.0600772	4415.06	736.851	4415	736.84	6	1	1.1.1.1772.18	10	0.0042	41.502	1895.21	1296.12	41.45	0.1	1093.84	0.0019	0.0009	FALSE	0
166.001	1	1	TRINITY_DN15000_c2_g1_i11 sp|Q7Z269|SP4_POLDO	Venom serine protease OS=Polistes dominula OX=743375 PE=2 SV=1 8085.68	229	46.1	46.12	QVCTYNNNKDSCQGDSGGPLVNLNPETNMLEQVALVSYGR	Gln->pyro-Glu@N-term; Ethanolyl(C)@3; Ethanolyl(C)@12; Leu->Met@20	Leu->Met@248	missed K-D@9	0.0670279	4416.04	1105.02	4415.98	1105	4	1	1.1.1.1778.18	18	0.0003	41.7043	7240.44	3690.24	41.78	0.1	1583.92	0.0074	0.0036	FALSE	1
166.002	1	1	TRINITY_DN15000_c2_g1_i11 sp|Q7Z269|SP4_POLDO	Venom serine protease OS=Polistes dominula OX=743375 PE=2 SV=1 8085.68	229	46.1	46.12	QVCTYNNNKDSCQGDSGGPLVNLNPETNMLEQVALVSYGR	Gln->pyro-Glu@N-term; Ethanolyl(C)@3; Ethanolyl(C)@12; Leu->Met@23	Leu->Met@251	missed K-D@9	0.0670279	4416.04	1105.02	4415.98	1105	4	1	1.1.1.1778.18	18	0.0003	41.7043	7240.44	3690.24	41.78	0.1	1583.92	0.0074	0.0036	FALSE	0
166.003	1	1	TRINITY_DN15000_c2_g1_i11 sp|Q7Z269|SP4_POLDO	Venom serine protease OS=Polistes dominula OX=743375 PE=2 SV=1 8085.68	229	46.1	31.06	QVCTYNNNKDSCQGDSGGPLVNLNPETNMLEQVALVSYGR	Gln->pyro-Glu@N-term; Ethanolyl(C)@3; Ethanolyl(C)@12; Oxidation(P)@19; Deamidated(N)@22; Deamidated(N)@24	Oxidation(P)@247	missed K-D@9	0.0605028	4416.04	1105.02	4415.98	1105	4	1	1.1.1.1778.18	18	0	41.7043	7240.44	3690.24	41.78	0.1	1583.92	0.0074	0.0036	FALSE	0
166.004	1	1	TRINITY_DN15000_c2_g1_i11 sp|Q7Z269|SP4_POLDO	Venom serine protease OS=Polistes dominula OX=743375 PE=2 SV=1 8085.68	229	46.1	31.06	QVCTYNNNKDSCQGDSGGPLVNLNPETNMLEQVALVSYGR	Gln->pyro-Glu@N-term; Ethanolyl(C)@3; Ethanolyl(C)@12; Deamidated(N)@22; Deamidated(N)@24; Oxidation(P)@25	Oxidation(P)@253	missed K-D@9	0.0605028	4416.04	1105.02	4415.98	1105	4	1	1.1.1.1778.18	18	0	41.7043	7240.44	3690.24	41.78	0.1	1583.92	0.0074	0.0036	FALSE	0
166.005	1	1	TRINITY_DN15000_c2_g1_i11 sp|Q7Z269|SP4_POLDO	Venom serine protease OS=Polistes dominula OX=743375 PE=2 SV=1 8085.68	229	46.1	28.23	QVCTYNNNKDSCQGDSGGPLVNLNPETNMLEQVALVSYGR	Gln->pyro-Glu@N-term; Ethanolyl(C)@3; Ethanolyl(C)@12; Deamidated(Q)@13; Deamidated(N)@22; Oxidation(P)@25	Oxidation(P)@253	missed K-D@9	0.0605028	4416.04	1105.02	4415.98	1105	4	1	1.1.1.1778.18	18	0	41.7043	7240.44	3690.24	41.78	0.1	1583.92	0.0074	0.0036	FALSE	0
166.006	1	1	TRINITY_DN15000_c2_g1_i11 sp|Q7Z269|SP4_POLDO	Venom serine protease OS=Polistes dominula OX=743375 PE=2 SV=1 8085.68	229	46.1	28.23	QVCTYNNNKDSCQGDSGGPLVNLNPETNMLEQVALVSYGR	Gln->pyro-Glu@N-term; Ethanolyl(C)@3; Ethanolyl(C)@12; Deamidated(Q)@13; Oxidation(P)@19; Deamidated(N)@22	Oxidation(P)@247	missed K-D@9	0.0605028	4416.04	1105.02	4415.98	1105	4	1	1.1.1.1778.18	18	0	41.7043	7240.44	3690.24	41.78	0.1	1583.92	0.0074	0.0036	FALSE	0
166.007	1	1	TRINITY_DN15000_c2_g1_i11 sp|Q7Z269|SP4_POLDO	Venom serine protease OS=Polistes dominula OX=743375 PE=2 SV=1 8085.68	229	46.1	28.23	QVCTYNNNKDSCQGDSGGPLVNLNPETNMLEQVALVSYGR	Gln->pyro-Glu@N-term; Ethanolyl(C)@3; Ethanolyl(C)@12; Deamidated(Q)@13; Oxidation(P)@19; Deamidated(N)@24	Oxidation(P)@247	missed K-D@9	0.0605028	4416.04	1105.02	4415.98	1105	4	1	1.1.1.1778.18	18	0	41.7043	7240.44	3690.24	41.78	0.1	1583.92	0.0074	0.0036	FALSE	0
166.008	1	1	TRINITY_DN15000_c2_g1_i11 sp|Q7Z269|SP4_POLDO	Venom serine protease OS=Polistes dominula OX=743375 PE=2 SV=1 8085.68	229	46.1	28.23	QVCTYNNNKDSCQGDSGGPLVNLNPETNMLEQVALVSYGR	Gln->pyro-Glu@N-term; Ethanolyl(C)@3; Ethanolyl(C)@12; Deamidated(Q)@13; Deamidated(N)@24; Oxidation(P)@25	Oxidation(P)@253	missed K-D@9	0.0605028	4416.04	1105.02	4415.98	1105	4	1	1.1.1.1778.18	18	0	41.7043	7240.44	3690.24	41.78	0.1	1583.92	0.0074	0.0036	FALSE	0
167.001	1	1	TRINITY_DN15000_c2_g1_i11 sp|Q7Z269|SP4_POLDO	Venom serine protease OS=Polistes dominula OX=743375 PE=2 SV=1 8085.68	229	45.3	45.34	QVCTYNNNKDSCQGDSGGPLVNLNPETNMLEQVALVSYGR	Gln->pyro-Glu@N-term; Ethanolyl(C)@3; Ethanolyl(C)@12; Glu->Phe@26	Glu->Phe@254	missed K-D@9	-0.00237228	4416.04	1105.02	4416.05	1105.02	4	1	1.1.1.1778.18	18	0.0003	41.7043	7240.44	3690.24	41.78	0.1	1583.92	0.0074	0.0036	FALSE	1
167.002	1	1	TRINITY_DN15000_c2_g1_i11 sp|Q7Z269|SP4_POLDO	Venom serine protease OS=Polistes dominula OX=743375 PE=2 SV=1 8085.68	229	45.3	43.03	QVCTYNNNKDSCQGDSGGPLVNLNPETNMLEQVALVSYGR	Gln->pyro-Glu@N-term; Ethanolyl(C)@3; Ethanolyl(C)@12; Glu->Cys@26; Ethanolyl(C)@26	Glu->Cys@254	missed K-D@9	0.0306424	4416.04	1105.02	4416.01	1105.01	4	1	1.1.1.1778.18	18	0.0002	41.7043	7240.44	3690.24	41.78	0.1	1583.92	0.0074	0.0036	FALSE	0
167.003	1	1	TRINITY_DN15000_c2_g1_i11 sp|Q7Z269|SP4_POLDO	Venom serine protease OS=Polistes dominula OX=743375 PE=2 SV=1 8085.68	229	45.3	43.03	QVCTYNNNKDSCQGDSGGPLVNLNPETNMLEQVALVSYGR	Gln->pyro-Glu@N-term; Ethanolyl(C)@3; Ethanolyl(C)@12; Pro->Asp@19	Pro->Asp@247	missed K-D@9	0.0492694	4416.04	1105.02	4415.99	1105.01	4	1	1.1.1.1778.18	18	0.0002	41.7043	7240.44	3690.24	41.78	0.1	1583.92	0.0074	0.0036	FALSE	0
167.004	1	1	TRINITY_DN15000_c2_g1_i11 sp|Q7Z269|SP4_POLDO	Venom serine protease OS=Polistes dominula OX=743375 PE=2 SV=1 8085.68	229	45.3	43.03	QVCTYNNNKDSCQGDSGGPLVNLNPETNMLEQVALVSYGR	Gln->pyro-Glu@N-term; Ethanolyl(C)@3; Ethanolyl(C)@12; Pro->Asp@25	Pro->Asp@253	missed K-D@9	0.0492694	4416.04	1105.02	4415.99	1105.01	4	1	1.1.1.1778.18	18	0.0002	41.7043	7240.44	3690.24	41.78	0.1	1583.92	0.0074	0.0036	FALSE	0
158.001	1	1	TRINITY_DN15000_c2_g1_i11 sp|Q7Z269|SP4_POLDO	Venom serine protease OS=Polistes dominula OX=743375 PE=2 SV=1 8085.68	229	99	99	QVCTYNNNKDSCQGDSGGPLVNLNPETNMLEQVALVSYGR	Gln->pyro-Glu@N-term; Ethanolyl(C)@3; Ser->Asn@11; Ethanolyl(C)@12; Deamidated(N)@28	Ser->Asn@239	missed K-D@9	0.00716655	4426.02	1107.51	4426.02	1107.51	4	1	1.1.1.1808.26	14	0.0003	42.7381	1419.82	1280.53	42.78	0.21	707.486	0.0015	0.0007	FALSE	1
158.002	1	1	TRINITY_DN15000_c2_g1_i11 sp|Q7Z269|SP4_POLDO	Venom serine protease OS=Polistes dominula OX=743375 PE=2 SV=1 8085.68	229	99	99	QVCTYNNNKDSCQGDSGGPLVNLNPETNMLEQVALVSYGR	Gln->pyro-Glu@N-term; Ethanolyl(C)@3; Ethanolyl(C)@12; Ser->Asn@16; Deamidated(N)@28	Ser->Asn@244	missed K-D@9	0.00716655	4426.02	1107.51	4426.02	1107.51	4	1	1.1.1.1808.26	14	0.0003	42.7381	1419.82	1280.53	42.78	0.21	707.486	0.0015	0.0007	FALSE	0
158.003	1	1	TRINITY_DN15000_c2_g1_i11 sp|Q7Z269|SP4_POLDO	Venom serine protease OS=Polistes dominula OX=743375 PE=2 SV=1 8085.68	229	99	53.69	QVCTYNNNKDSCQGDSGGPLVNLNPETNMLEQVALVSYGR	Gln->pyro-Glu@N-term; Ethanolyl(C)@3; Ethanolyl(C)@12; Glu->Arg@26; Deamidated(N)@28	Glu->Arg@254	missed K-D@9	-0.0404524	4426.02	1107.51	4426.06	1107.52	4	1	1.1.1.1808.26	14	0.0001	42.7381	1419.82	1280.53	42.78	0.21	707.486	0.0015	0.0007	FALSE	0
169.001	1	1	TRINITY_DN15000_c2_g1_i11 sp|Q7Z269|SP4_POLDO	Venom serine protease OS=Polistes dominula OX=743375 PE=2 SV=1 8085.68	229	43.6	43.6	QVCTYNNNKDSCQGDSGGPLVNLNPETNMLEQVALVSYGR	Ethanolyl(C)@3; Ethanolyl(C)@12; Oxidation(M)@29		missed K-D@9	-0.003149	4431.04	1108.77	4431.04	1108.77	4	1	1.1.1.1713.30	15	0.1765	39.5198	3643.75	2931.8	39.56	0.14	995.681	0.0037	0.0018	FALSE	1
169.002	1	1	TRINITY_DN15000_c2_g1_i11 sp|Q7Z269|SP4_POLDO	Venom serine protease OS=Polistes dominula OX=743375 PE=2 SV=1 8085.68	229	43.6	19	QVCTYNNNKDSCQGDSGGPLVNLNPETNMLEQVALVSYGR	Ethanolyl(C)@3; Ethanolyl(C)@12; Met->Cys@29; Ethanolyl(C)@29	Met->Cys@257	missed K-D@9	-0.00314901	4431.04	1108.77	4431.04	1108.77	4	1	1.1.1.1713.30	15	0.0013	39.5198	3643.75	2931.8	39.56	0.14	995.681	0.0037	0.0018	FALSE	0
169.003	1	1	TRINITY_DN15000_c2_g1_i11 sp|Q7Z269|SP4_POLDO	Venom serine protease OS=Polistes dominula OX=743375 PE=2 SV=1 8085.68	229	43.6	16.94	QVCTYNNNKDSCQGDSGGPLVNLNPETNMLEQVALVSYGR	Ethanolyl(C)@3; Ethanolyl(C)@12; Met->Phe@29	Met->Phe@257	missed K-D@9	-0.0361637	4431.04	1108.77	4431.07	1108.78	4	1	1.1.1.1713.30	15	0.0009	39.5198	3643.75	2931.8	39.56	0.14	995.681	0.0037	0.0018	FALSE	0
164.001	1	1	TRINITY_DN15000_c2_g1_i11 sp|Q7Z269|SP4_POLDO	Venom serine protease OS=Polistes dominula OX=743375 PE=2 SV=1 8085.68	229	53.7	53.69	QVCTYNNNKDSCQGDSGGPLVNLNPETNMLEQVALVSYGR	Cys->Phe@3; Ethanolyl(C)@12; Oxidation(P)@25	Cys->Phe@231; Oxidation(P)@253	missed K-D@9	-0.0147405	4431.06	1108.77	4431.07	1108.78	4	1	1.1.1.1771.26	17	0	41.4741	2886.66	2389.07	41.45	0.1	1088.9	0.003	0.0014	FALSE	1
164.002	1	1	TRINITY_DN15000_c2_g1_i11 sp|Q7Z269|SP4_POLDO	Venom serine protease OS=Polistes dominula OX=743375 PE=2 SV=1 8085.68	229	53.7	53.69	QVCTYNNNKDSCQGDSGGPLVNLNPETNMLEQVALVSYGR	Cys->Phe@3; Ethanolyl(C)@12; Oxidation(P)@19	Cys->Phe@231; Oxidation(P)@247	missed K-D@9	-0.0147405	4431.06	1108.77	4431.07	1108.78	4	1	1.1.1.1771.26	17	0	41.4741	2886.66	2389.07	41.45	0.1	1088.9	0.003	0.0014	FALSE	0
164.003	1	1	TRINITY_DN15000_c2_g1_i11 sp|Q7Z269|SP4_POLDO	Venom serine protease OS=Polistes dominula OX=743375 PE=2 SV=1 8085.68	229	53.7	43.03	QVCTYNNNKDSCQGDSGGPLVNLNPETNMLEQVALVSYGR	Ethanolyl(C)@3; Ethanolyl(C)@12; Oxidation(P)@19	Oxidation(P)@247	missed K-D@9	0.0182742	4431.06	1108.77	4431.04	1108.77	4	1	1.1.1.1771.26	15	0.0091	41.4741	2886.66	2389.07	41.45	0.1	1088.9	0.003	0.0014	FALSE	0
164.004	1	1	TRINITY_DN15000_c2_g1_i11 sp|Q7Z269|SP4_POLDO	Venom serine protease OS=Polistes dominula OX=743375 PE=2 SV=1 8085.68	229	53.7	43.03	QVCTYNNNKDSCQGDSGGPLVNLNPETNMLEQVALVSYGR	Ethanolyl(C)@3; Ethanolyl(C)@12; Oxidation(P)@25	Oxidation(P)@253	missed K-D@9	0.0182742	4431.06	1108.77	4431.04	1108.77	4	1	1.1.1.1771.26	15	0.0091	41.4741	2886.66	2389.07	41.45	0.1	1088.9	0.003	0.0014	FALSE	0
164.005	1	1	TRINITY_DN15000_c2_g1_i11 sp|Q7Z269|SP4_POLDO	Venom serine protease OS=Polistes dominula OX=743375 PE=2 SV=1 8085.68	229	53.7	40.11	QVCTYNNNKDSCQGDSGGPLVNLNPETNMLEQVALVSYGR	Cys->Phe@3; Ethanolyl(C)@12; Oxidation(N)@22	Cys->Phe@231; Oxidation(N)@250	missed K-D@9	-0.0147405	4431.06	1108.77	4431.07	1108.78	4	1	1.1.1.1771.26	17	0	41.4741	2886.66	2389.07	41.45	0.1	1088.9	0.003	0.0014	FALSE	0
164.006	1	1	TRINITY_DN15000_c2_g1_i11 sp|Q7Z269|SP4_POLDO	Venom serine protease OS=Polistes dominula OX=743375 PE=2 SV=1 8085.68	229	53.7	40.11	QVCTYNNNKDSCQGDSGGPLVNLNPETNMLEQVALVSYGR	Cys->Phe@3; Ethanolyl(C)@12; Oxidation(N)@24	Cys->Phe@231; Oxidation(N)@252	missed K-D@9	-0.0147405	4431.06	1108.77	4431.07	1108.78	4	1	1.1.1.1771.26	17	0	41.4741	2886.66	2389.07	41.45	0.1	1088.9	0.003	0.0014	FALSE	0
164.007	1	1	TRINITY_DN15000_c2_g1_i11 sp|Q7Z269|SP4_POLDO	Venom serine protease OS=Polistes dominula OX=743375 PE=2 SV=1 8085.68	229	53.7	38.01	QVCTYNNNKDSCQGDSGGPLVNLNPETNMLEQVALVSYGR	Cys->Phe@3; Ethanolyl(C)@12; Oxidation(D)@15	Cys->Phe@231; Oxidation(D)@243	missed K-D@9	-0.0147405	4431.06	1108.77	4431.07	1108.78	4	1	1.1.1.1771.26	17	0	41.4741	2886.66	2389.07	41.45	0.1	1088.9	0.003	0.0014	FALSE	0
164.008	1	1	TRINITY_DN15000_c2_g1_i11 sp|Q7Z269|SP4_POLDO	Venom serine protease OS=Polistes dominula OX=743375 PE=2 SV=1 8085.68	229	53.7	30.48	QVCTYNNNKDSCQGDSGGPLVNLNPETNMLEQVALVSYGR	Ethanolyl(C)@3; Ethanolyl(C)@12; Oxidation(N)@24	Oxidation(N)@252	missed K-D@9	0.0182742	4431.06	1108.77	4431.04	1108.77	4	1	1.1.1.1771.26	15	0.0011	41.4741	2886.66	2389.07	41.45	0.1	1088.9	0.003	0.0014	FALSE	0
164.009	1	1	TRINITY_DN15000_c2_g1_i11 sp|Q7Z269|SP4_POLDO	Venom serine protease OS=Polistes dominula OX=743375 PE=2 SV=1 8085.68	229	53.7	30.48	QVCTYNNNKDSCQGDSGGPLVNLNPETNMLEQVALVSYGR	Ethanolyl(C)@3; Ethanolyl(C)@12; Oxidation(N)@22	Oxidation(N)@250	missed K-D@9	0.0182742	4431.06	1108.77	4431.04	1108.77	4	1	1.1.1.1771.26	15	0.0011	41.4741	2886.66	2389.07	41.45	0.1	1088.9	0.003	0.0014	FALSE	0
164.01	1	1	TRINITY_DN15000_c2_g1_i11 sp|Q7Z269|SP4_POLDO	Venom serine protease OS=Polistes dominula OX=743375 PE=2 SV=1 8085.68	229	53.7	25.6	QVCTYNNNKDSCQGDSGGPLVNLNPETNMLEQVALVSYGR	Ethanolyl(C)@3; Ethanolyl(C)@12; Oxidation(D)@15	Oxidation(D)@243	missed K-D@9	0.0182742	4431.06	1108.77	4431.04	1108.77	4	1	1.1.1.1771.26	15	0.0008	41.4741	2886.66	2389.07	41.45	0.1	1088.9	0.003	0.0014	FALSE	0
175.001	1	1	TRINITY_DN15000_c2_g1_i11 sp|Q7Z269|SP4_POLDO	Venom serine protease OS=Polistes dominula OX=743375 PE=2 SV=1 8085.68	229	30.5	30.48	QVCTYNNNKDSCQGDSGGPLVNLNPETNMLEQVALVSYGR	Ethanolyl(C)@3; Ethanolyl(C)@12; Asp->His@15	Asp->His@243	missed K-D@9	-0.0401942	4437.04	1110.27	4437.08	1110.28	4	1	1.1.1.1770.30	15	0.0004	41.4443	2457.01	2350.38	41.45	0.1	2195.93	0.0025	0.0012	FALSE	1
175.002	1	1	TRINITY_DN15000_c2_g1_i11 sp|Q7Z269|SP4_POLDO	Venom serine protease OS=Polistes dominula OX=743375 PE=2 SV=1 8085.68	229	30.5	30.48	QVCTYNNNKDSCQGDSGGPLVNLNPETNMLEQVALVSYGR	Ethanolyl(C)@3; Asp->His@10; Ethanolyl(C)@12	Asp->His@238	missed K-D@9	-0.0401942	4437.04	1110.27	4437.08	1110.28	4	1	1.1.1.1770.30	15	0.0004	41.4443	2457.01	2350.38	41.45	0.1	2195.93	0.0025	0.0012	FALSE	0
157.001	1	1	TRINITY_DN15000_c2_g1_i11 sp|Q7Z269|SP4_POLDO	Venom serine protease OS=Polistes dominula OX=743375 PE=2 SV=1 8085.68	229	99	99	QVCTYNNNKDSCQGDSGGPLVNLNPETNMLEQVALVSYGR	Ethanolyl(C)@3; Tyr->Phe@5; Ethanolyl(C)@12; Cation:K(E)@26	Tyr->Phe@233	missed K-D@9	0.0308074	4437.04	1110.27	4437.01	1110.26	4	1	1.1.1.1770.30	17	0	41.4443	2457.01	2350.38	41.45	0.1	2195.93	0.0025	0.0012	FALSE	1
157.002	1	1	TRINITY_DN15000_c2_g1_i11 sp|Q7Z269|SP4_POLDO	Venom serine protease OS=Polistes dominula OX=743375 PE=2 SV=1 8085.68	229	99	60.16	QVCTYNNNKDSCQGDSGGPLVNLNPETNMLEQVALVSYGR	Ethanolyl(C)@3; Tyr->Phe@5; Ethanolyl(C)@12; Cation:K(D)@15	Tyr->Phe@233	missed K-D@9	0.0308074	4437.04	1110.27	4437.01	1110.26	4	1	1.1.1.1770.30	17	0	41.4443	2457.01	2350.38	41.45	0.1	2195.93	0.0025	0.0012	FALSE	0
157.003	1	1	TRINITY_DN15000_c2_g1_i11 sp|Q7Z269|SP4_POLDO	Venom serine protease OS=Polistes dominula OX=743375 PE=2 SV=1 8085.68	229	99	55.49	QVCTYNNNKDSCQGDSGGPLVNLNPETNMLEQVALVSYGR	Ethanolyl(C)@3; Tyr->Phe@5; Ethanolyl(C)@12; Val->His@21	Tyr->Phe@233; Val->His@249	missed K-D@9	-0.00380869	4437.04	1110.27	4437.04	1110.27	4	1	1.1.1.1770.30	17	0	41.4443	2457.01	2350.38	41.45	0.1	2195.93	0.0025	0.0012	FALSE	0
157.004	1	1	TRINITY_DN15000_c2_g1_i11 sp|Q7Z269|SP4_POLDO	Venom serine protease OS=Polistes dominula OX=743375 PE=2 SV=1 8085.68	229	99	38.01	QVCTYNNNKDSCQGDSGGPLVNLNPETNMLEQVALVSYGR	Ethanolyl(C)@3; Ethanolyl(C)@12; Cation:Na(E)@26		missed K-D@9	0.00982997	4437.04	1110.27	4437.03	1110.26	4	1	1.1.1.1770.30	15	0.0014	41.4443	2457.01	2350.38	41.45	0.1	2195.93	0.0025	0.0012	FALSE	0
157.005	1	1	TRINITY_DN15000_c2_g1_i11 sp|Q7Z269|SP4_POLDO	Venom serine protease OS=Polistes dominula OX=743375 PE=2 SV=1 8085.68	229	99	32.85	QVCTYNNNKDSCQGDSGGPLVNLNPETNMLEQVALVSYGR	Ethanolyl(C)@3; Tyr->Phe@5; Cation:K(D)@10; Ethanolyl(C)@12	Tyr->Phe@233	missed K-D@9	0.0308074	4437.04	1110.27	4437.01	1110.26	4	1	1.1.1.1770.30	16	0	41.4443	2457.01	2350.38	41.45	0.1	2195.93	0.0025	0.0012	FALSE	0
171.001	1	1	TRINITY_DN15000_c2_g1_i11 sp|Q7Z269|SP4_POLDO	Venom serine protease OS=Polistes dominula OX=743375 PE=2 SV=1 8085.68	229	40.1	40.11	QVCTYNNNKDSCQGDSGGPLVNLNPETNMLEQVALVSYGR	Ethanolyl(C)@3; Ser->Asn@11; Ethanolyl(C)@12	Ser->Asn@239	missed K-D@9	-0.0117414	4442.05	1111.52	4442.06	1111.52	4	1	1.1.1.1803.28	9	0.003	42.5632	1169.97	825.37	42.61	0.18	495.358	0.0012	0.0006	FALSE	1
171.002	1	1	TRINITY_DN15000_c2_g1_i11 sp|Q7Z269|SP4_POLDO	Venom serine protease OS=Polistes dominula OX=743375 PE=2 SV=1 8085.68	229	40.1	40.11	QVCTYNNNKDSCQGDSGGPLVNLNPETNMLEQVALVSYGR	Ethanolyl(C)@3; Ethanolyl(C)@12; Ser->Asn@16	Ser->Asn@244	missed K-D@9	-0.0117414	4442.05	1111.52	4442.06	1111.52	4	1	1.1.1.1803.28	9	0.003	42.5632	1169.97	825.37	42.61	0.18	495.358	0.0012	0.0006	FALSE	0
171.003	1	1	TRINITY_DN15000_c2_g1_i11 sp|Q7Z269|SP4_POLDO	Venom serine protease OS=Polistes dominula OX=743375 PE=2 SV=1 8085.68	229	40.1	32.24	QVCTYNNNKDSCQGDSGGPLVNLNPETNMLEQVALVSYGR	Ethanolyl(C)@3; Thr->Gln@4; Ethanolyl(C)@12	Thr->Gln@232	missed K-D@9	-0.0117414	4442.05	1111.52	4442.06	1111.52	4	1	1.1.1.1803.28	9	0.0011	42.5632	1169.97	825.37	42.61	0.18	495.358	0.0012	0.0006	FALSE	0
171.004	1	1	TRINITY_DN15000_c2_g1_i11 sp|Q7Z269|SP4_POLDO	Venom serine protease OS=Polistes dominula OX=743375 PE=2 SV=1 8085.68	229	40.1	32.24	QVCTYNNNKDSCQGDSGGPLVNLNPETNMLEQVALVSYGR	Ethanolyl(C)@3; Ethanolyl(C)@12; Thr->Gln@27	Thr->Gln@255	missed K-D@9	-0.0117414	4442.05	1111.52	4442.06	1111.52	4	1	1.1.1.1803.28	9	0.0011	42.5632	1169.97	825.37	42.61	0.18	495.358	0.0012	0.0006	FALSE	0
171.005	1	1	TRINITY_DN15000_c2_g1_i11 sp|Q7Z269|SP4_POLDO	Venom serine protease OS=Polistes dominula OX=743375 PE=2 SV=1 8085.68	229	40.1	30.48	QVCTYNNNKDSCQGDSGGPLVNLNPETNMLEQVALVSYGR	Ethanolyl(C)@3; Delta:H(2)C(2)(K)@9; Ethanolyl(C)@12; Deamidated(N)@24		missed K-D@9	-0.000507967	4442.05	1111.52	4442.05	1111.52	4	1	1.1.1.1803.28	9	0.0007	42.5632	1169.97	825.37	42.61	0.18	495.358	0.0012	0.0006	FALSE	0
171.006	1	1	TRINITY_DN15000_c2_g1_i11 sp|Q7Z269|SP4_POLDO	Venom serine protease OS=Polistes dominula OX=743375 PE=2 SV=1 8085.68	229	40.1	30.48	QVCTYNNNKDSCQGDSGGPLVNLNPETNMLEQVALVSYGR	Ethanolyl(C)@3; Delta:H(2)C(2)(K)@9; Ethanolyl(C)@12; Deamidated(N)@22		missed K-D@9	-0.000507967	4442.05	1111.52	4442.05	1111.52	4	1	1.1.1.1803.28	9	0.0007	42.5632	1169.97	825.37	42.61	0.18	495.358	0.0012	0.0006	FALSE	0
171.007	1	1	TRINITY_DN15000_c2_g1_i11 sp|Q7Z269|SP4_POLDO	Venom serine protease OS=Polistes dominula OX=743375 PE=2 SV=1 8085.68	229	40.1	30.48	QVCTYNNNKDSCQGDSGGPLVNLNPETNMLEQVALVSYGR	Ethanolyl(C)@3; Deamidated(N)@8; Delta:H(2)C(2)(K)@9; Ethanolyl(C)@12		missed K-D@9	-0.000507967	4442.05	1111.52	4442.05	1111.52	4	1	1.1.1.1803.28	9	0.0007	42.5632	1169.97	825.37	42.61	0.18	495.358	0.0012	0.0006	FALSE	0
171.008	1	1	TRINITY_DN15000_c2_g1_i11 sp|Q7Z269|SP4_POLDO	Venom serine protease OS=Polistes dominula OX=743375 PE=2 SV=1 8085.68	229	40.1	30.48	QVCTYNNNKDSCQGDSGGPLVNLNPETNMLEQVALVSYGR	Ethanolyl(C)@3; Deamidated(N)@7; Delta:H(2)C(2)(K)@9; Ethanolyl(C)@12		missed K-D@9	-0.000507967	4442.05	1111.52	4442.05	1111.52	4	1	1.1.1.1803.28	9	0.0007	42.5632	1169.97	825.37	42.61	0.18	495.358	0.0012	0.0006	FALSE	0
171.009	1	1	TRINITY_DN15000_c2_g1_i11 sp|Q7Z269|SP4_POLDO	Venom serine protease OS=Polistes dominula OX=743375 PE=2 SV=1 8085.68	229	40.1	30.48	QVCTYNNNKDSCQGDSGGPLVNLNPETNMLEQVALVSYGR	Ethanolyl(C)@3; Deamidated(N)@6; Delta:H(2)C(2)(K)@9; Ethanolyl(C)@12		missed K-D@9	-0.000507967	4442.05	1111.52	4442.05	1111.52	4	1	1.1.1.1803.28	9	0.0007	42.5632	1169.97	825.37	42.61	0.18	495.358	0.0012	0.0006	FALSE	0
163.001	1	1	TRINITY_DN15000_c2_g1_i11 sp|Q7Z269|SP4_POLDO	Venom serine protease OS=Polistes dominula OX=743375 PE=2 SV=1 8085.68	229	60.2	60.16	QVCTYNNNKDSCQGDSGGPLVNLNPETNMLEQVALVSYGR	Ethanolyl(C)@3; Ethanolyl(C)@12; Cation:K(E)@26		missed K-D@9	-0.0713423	4452.93	1114.24	4453	1114.26	4	1	1.1.1.1815.29	12	0.0001	42.9875	1214.38	572.21	42.89	0.18	625.914	0.0012	0.0006	FALSE	1
163.002	1	1	TRINITY_DN15000_c2_g1_i11 sp|Q7Z269|SP4_POLDO	Venom serine protease OS=Polistes dominula OX=743375 PE=2 SV=1 8085.68	229	60.2	59.21	QVCTYNNNKDSCQGDSGGPLVNLNPETNMLEQVALVSYGR	Ethanolyl(C)@3; Ethanolyl(C)@12; Cation:K(D)@15		missed K-D@9	-0.0713423	4452.93	1114.24	4453	1114.26	4	1	1.1.1.1815.29	12	0	42.9875	1214.38	572.21	42.89	0.18	625.914	0.0012	0.0006	FALSE	0
163.003	1	1	TRINITY_DN15000_c2_g1_i11 sp|Q7Z269|SP4_POLDO	Venom serine protease OS=Polistes dominula OX=743375 PE=2 SV=1 8085.68	229	60.2	59.21	QVCTYNNNKDSCQGDSGGPLVNLNPETNMLEQVALVSYGR	Ethanolyl(C)@3; Cation:K(D)@10; Ethanolyl(C)@12		missed K-D@9	-0.0713423	4452.93	1114.24	4453	1114.26	4	1	1.1.1.1815.29	12	0	42.9875	1214.38	572.21	42.89	0.18	625.914	0.0012	0.0006	FALSE	0
174.001	1	1	TRINITY_DN15000_c2_g1_i11 sp|Q7Z269|SP4_POLDO	Venom serine protease OS=Polistes dominula OX=743375 PE=2 SV=1 8085.68	229	31.6	31.64	QVCTYNNNKDSCQGDSGGPLVNLNPETNMLEQVALVSYGR	Ethanolyl(C)@3; Asn->Glu@7; Ethanolyl(C)@12; Deamidated(N)@22; Cation:K(E)@26	Asn->Glu@235	missed K-D@9	-0.0133309	4468.97	1118.25	4468.99	1118.25	4	1	1.1.1.1771.29	14	0	41.4766	10132.7	8552.98	41.45	0.13	2128.35	0.0104	0.005	FALSE	1
174.002	1	1	TRINITY_DN15000_c2_g1_i11 sp|Q7Z269|SP4_POLDO	Venom serine protease OS=Polistes dominula OX=743375 PE=2 SV=1 8085.68	229	31.6	31.64	QVCTYNNNKDSCQGDSGGPLVNLNPETNMLEQVALVSYGR	Ethanolyl(C)@3; Asn->Glu@6; Deamidated(N)@8; Ethanolyl(C)@12; Cation:K(E)@26	Asn->Glu@234	missed K-D@9	-0.0133309	4468.97	1118.25	4468.99	1118.25	4	1	1.1.1.1771.29	14	0	41.4766	10132.7	8552.98	41.45	0.13	2128.35	0.0104	0.005	FALSE	0
174.003	1	1	TRINITY_DN15000_c2_g1_i11 sp|Q7Z269|SP4_POLDO	Venom serine protease OS=Polistes dominula OX=743375 PE=2 SV=1 8085.68	229	31.6	31.64	QVCTYNNNKDSCQGDSGGPLVNLNPETNMLEQVALVSYGR	Ethanolyl(C)@3; Asn->Glu@7; Ethanolyl(C)@12; Deamidated(N)@24; Cation:K(E)@26	Asn->Glu@235	missed K-D@9	-0.0133309	4468.97	1118.25	4468.99	1118.25	4	1	1.1.1.1771.29	14	0	41.4766	10132.7	8552.98	41.45	0.13	2128.35	0.0104	0.005	FALSE	0
174.004	1	1	TRINITY_DN15000_c2_g1_i11 sp|Q7Z269|SP4_POLDO	Venom serine protease OS=Polistes dominula OX=743375 PE=2 SV=1 8085.68	229	31.6	31.64	QVCTYNNNKDSCQGDSGGPLVNLNPETNMLEQVALVSYGR	Ethanolyl(C)@3; Asn->Glu@7; Deamidated(N)@8; Ethanolyl(C)@12; Cation:K(E)@26	Asn->Glu@235	missed K-D@9	-0.0133309	4468.97	1118.25	4468.99	1118.25	4	1	1.1.1.1771.29	14	0	41.4766	10132.7	8552.98	41.45	0.13	2128.35	0.0104	0.005	FALSE	0
174.005	1	1	TRINITY_DN15000_c2_g1_i11 sp|Q7Z269|SP4_POLDO	Venom serine protease OS=Polistes dominula OX=743375 PE=2 SV=1 8085.68	229	31.6	31.64	QVCTYNNNKDSCQGDSGGPLVNLNPETNMLEQVALVSYGR	Ethanolyl(C)@3; Asn->Glu@6; Ethanolyl(C)@12; Deamidated(N)@24; Cation:K(E)@26	Asn->Glu@234	missed K-D@9	-0.0133309	4468.97	1118.25	4468.99	1118.25	4	1	1.1.1.1771.29	14	0	41.4766	10132.7	8552.98	41.45	0.13	2128.35	0.0104	0.005	FALSE	0
174.006	1	1	TRINITY_DN15000_c2_g1_i11 sp|Q7Z269|SP4_POLDO	Venom serine protease OS=Polistes dominula OX=743375 PE=2 SV=1 8085.68	229	31.6	31.64	QVCTYNNNKDSCQGDSGGPLVNLNPETNMLEQVALVSYGR	Ethanolyl(C)@3; Asn->Glu@6; Ethanolyl(C)@12; Deamidated(N)@22; Cation:K(E)@26	Asn->Glu@234	missed K-D@9	-0.0133309	4468.97	1118.25	4468.99	1118.25	4	1	1.1.1.1771.29	14	0	41.4766	10132.7	8552.98	41.45	0.13	2128.35	0.0104	0.005	FALSE	0
174.007	1	1	TRINITY_DN15000_c2_g1_i11 sp|Q7Z269|SP4_POLDO	Venom serine protease OS=Polistes dominula OX=743375 PE=2 SV=1 8085.68	229	31.6	30.48	QVCTYNNNKDSCQGDSGGPLVNLNPETNMLEQVALVSYGR	Ethanolyl(C)@3; Asn->Glu@6; Deamidated(N)@8; Cation:K(D)@10; Ethanolyl(C)@12	Asn->Glu@234	missed K-D@9	-0.0133309	4468.97	1118.25	4468.99	1118.25	4	1	1.1.1.1771.29	14	0	41.4766	10132.7	8552.98	41.45	0.13	2128.35	0.0104	0.005	FALSE	0
174.008	1	1	TRINITY_DN15000_c2_g1_i11 sp|Q7Z269|SP4_POLDO	Venom serine protease OS=Polistes dominula OX=743375 PE=2 SV=1 8085.68	229	31.6	30.48	QVCTYNNNKDSCQGDSGGPLVNLNPETNMLEQVALVSYGR	Ethanolyl(C)@3; Asn->Glu@6; Ethanolyl(C)@12; Cation:K(D)@15; Deamidated(N)@24	Asn->Glu@234	missed K-D@9	-0.0133309	4468.97	1118.25	4468.99	1118.25	4	1	1.1.1.1771.29	14	0	41.4766	10132.7	8552.98	41.45	0.13	2128.35	0.0104	0.005	FALSE	0
174.009	1	1	TRINITY_DN15000_c2_g1_i11 sp|Q7Z269|SP4_POLDO	Venom serine protease OS=Polistes dominula OX=743375 PE=2 SV=1 8085.68	229	31.6	30.48	QVCTYNNNKDSCQGDSGGPLVNLNPETNMLEQVALVSYGR	Ethanolyl(C)@3; Asn->Glu@6; Deamidated(N)@8; Ethanolyl(C)@12; Cation:K(D)@15	Asn->Glu@234	missed K-D@9	-0.0133309	4468.97	1118.25	4468.99	1118.25	4	1	1.1.1.1771.29	14	0	41.4766	10132.7	8552.98	41.45	0.13	2128.35	0.0104	0.005	FALSE	0
174.01	1	1	TRINITY_DN15000_c2_g1_i11 sp|Q7Z269|SP4_POLDO	Venom serine protease OS=Polistes dominula OX=743375 PE=2 SV=1 8085.68	229	31.6	30.48	QVCTYNNNKDSCQGDSGGPLVNLNPETNMLEQVALVSYGR	Ethanolyl(C)@3; Asn->Glu@6; Ethanolyl(C)@12; Cation:K(D)@15; Deamidated(N)@22	Asn->Glu@234	missed K-D@9	-0.0133309	4468.97	1118.25	4468.99	1118.25	4	1	1.1.1.1771.29	14	0	41.4766	10132.7	8552.98	41.45	0.13	2128.35	0.0104	0.005	FALSE	0
174.011	1	1	TRINITY_DN15000_c2_g1_i11 sp|Q7Z269|SP4_POLDO	Venom serine protease OS=Polistes dominula OX=743375 PE=2 SV=1 8085.68	229	31.6	30.48	QVCTYNNNKDSCQGDSGGPLVNLNPETNMLEQVALVSYGR	Ethanolyl(C)@3; Asn->Glu@6; Cation:K(D)@10; Ethanolyl(C)@12; Deamidated(N)@24	Asn->Glu@234	missed K-D@9	-0.0133309	4468.97	1118.25	4468.99	1118.25	4	1	1.1.1.1771.29	14	0	41.4766	10132.7	8552.98	41.45	0.13	2128.35	0.0104	0.005	FALSE	0
174.012	1	1	TRINITY_DN15000_c2_g1_i11 sp|Q7Z269|SP4_POLDO	Venom serine protease OS=Polistes dominula OX=743375 PE=2 SV=1 8085.68	229	31.6	30.48	QVCTYNNNKDSCQGDSGGPLVNLNPETNMLEQVALVSYGR	Ethanolyl(C)@3; Asn->Glu@6; Cation:K(D)@10; Ethanolyl(C)@12; Deamidated(N)@22	Asn->Glu@234	missed K-D@9	-0.0133309	4468.97	1118.25	4468.99	1118.25	4	1	1.1.1.1771.29	14	0	41.4766	10132.7	8552.98	41.45	0.13	2128.35	0.0104	0.005	FALSE	0
174.013	1	1	TRINITY_DN15000_c2_g1_i11 sp|Q7Z269|SP4_POLDO	Venom serine protease OS=Polistes dominula OX=743375 PE=2 SV=1 8085.68	229	31.6	30.48	QVCTYNNNKDSCQGDSGGPLVNLNPETNMLEQVALVSYGR	Ethanolyl(C)@3; Asn->Glu@7; Deamidated(N)@8; Cation:K(D)@10; Ethanolyl(C)@12	Asn->Glu@235	missed K-D@9	-0.0133309	4468.97	1118.25	4468.99	1118.25	4	1	1.1.1.1771.29	14	0	41.4766	10132.7	8552.98	41.45	0.13	2128.35	0.0104	0.005	FALSE	0
174.014	1	1	TRINITY_DN15000_c2_g1_i11 sp|Q7Z269|SP4_POLDO	Venom serine protease OS=Polistes dominula OX=743375 PE=2 SV=1 8085.68	229	31.6	30.48	QVCTYNNNKDSCQGDSGGPLVNLNPETNMLEQVALVSYGR	Ethanolyl(C)@3; Asn->Glu@7; Cation:K(D)@10; Ethanolyl(C)@12; Deamidated(N)@22	Asn->Glu@235	missed K-D@9	-0.0133309	4468.97	1118.25	4468.99	1118.25	4	1	1.1.1.1771.29	14	0	41.4766	10132.7	8552.98	41.45	0.13	2128.35	0.0104	0.005	FALSE	0
174.015	1	1	TRINITY_DN15000_c2_g1_i11 sp|Q7Z269|SP4_POLDO	Venom serine protease OS=Polistes dominula OX=743375 PE=2 SV=1 8085.68	229	31.6	30.48	QVCTYNNNKDSCQGDSGGPLVNLNPETNMLEQVALVSYGR	Ethanolyl(C)@3; Asn->Glu@7; Cation:K(D)@10; Ethanolyl(C)@12; Deamidated(N)@24	Asn->Glu@235	missed K-D@9	-0.0133309	4468.97	1118.25	4468.99	1118.25	4	1	1.1.1.1771.29	14	0	41.4766	10132.7	8552.98	41.45	0.13	2128.35	0.0104	0.005	FALSE	0
174.016	1	1	TRINITY_DN15000_c2_g1_i11 sp|Q7Z269|SP4_POLDO	Venom serine protease OS=Polistes dominula OX=743375 PE=2 SV=1 8085.68	229	31.6	30.48	QVCTYNNNKDSCQGDSGGPLVNLNPETNMLEQVALVSYGR	Ethanolyl(C)@3; Asn->Glu@7; Deamidated(N)@8; Ethanolyl(C)@12; Cation:K(D)@15	Asn->Glu@235	missed K-D@9	-0.0133309	4468.97	1118.25	4468.99	1118.25	4	1	1.1.1.1771.29	14	0	41.4766	10132.7	8552.98	41.45	0.13	2128.35	0.0104	0.005	FALSE	0
174.017	1	1	TRINITY_DN15000_c2_g1_i11 sp|Q7Z269|SP4_POLDO	Venom serine protease OS=Polistes dominula OX=743375 PE=2 SV=1 8085.68	229	31.6	30.48	QVCTYNNNKDSCQGDSGGPLVNLNPETNMLEQVALVSYGR	Ethanolyl(C)@3; Asn->Glu@7; Ethanolyl(C)@12; Cation:K(D)@15; Deamidated(N)@22	Asn->Glu@235	missed K-D@9	-0.0133309	4468.97	1118.25	4468.99	1118.25	4	1	1.1.1.1771.29	14	0	41.4766	10132.7	8552.98	41.45	0.13	2128.35	0.0104	0.005	FALSE	0
174.018	1	1	TRINITY_DN15000_c2_g1_i11 sp|Q7Z269|SP4_POLDO	Venom serine protease OS=Polistes dominula OX=743375 PE=2 SV=1 8085.68	229	31.6	30.48	QVCTYNNNKDSCQGDSGGPLVNLNPETNMLEQVALVSYGR	Ethanolyl(C)@3; Asn->Glu@7; Ethanolyl(C)@12; Cation:K(D)@15; Deamidated(N)@24	Asn->Glu@235	missed K-D@9	-0.0133309	4468.97	1118.25	4468.99	1118.25	4	1	1.1.1.1771.29	14	0	41.4766	10132.7	8552.98	41.45	0.13	2128.35	0.0104	0.005	FALSE	0
174.019	1	1	TRINITY_DN15000_c2_g1_i11 sp|Q7Z269|SP4_POLDO	Venom serine protease OS=Polistes dominula OX=743375 PE=2 SV=1 8085.68	229	31.6	28.23	QVCTYNNNKDSCQGDSGGPLVNLNPETNMLEQVALVSYGR	Ethanolyl(C)@3; Asn->Glu@6; Ethanolyl(C)@12; Deamidated(Q)@13; Cation:K(E)@26	Asn->Glu@234	missed K-D@9	-0.0133309	4468.97	1118.25	4468.99	1118.25	4	1	1.1.1.1771.29	14	0	41.4766	10132.7	8552.98	41.45	0.13	2128.35	0.0104	0.005	FALSE	0
174.02	1	1	TRINITY_DN15000_c2_g1_i11 sp|Q7Z269|SP4_POLDO	Venom serine protease OS=Polistes dominula OX=743375 PE=2 SV=1 8085.68	229	31.6	28.23	QVCTYNNNKDSCQGDSGGPLVNLNPETNMLEQVALVSYGR	Ethanolyl(C)@3; Asn->Glu@7; Ethanolyl(C)@12; Deamidated(Q)@13; Cation:K(E)@26	Asn->Glu@235	missed K-D@9	-0.0133309	4468.97	1118.25	4468.99	1118.25	4	1	1.1.1.1771.29	14	0	41.4766	10132.7	8552.98	41.45	0.13	2128.35	0.0104	0.005	FALSE	0
170.001	1	1	TRINITY_DN15000_c2_g1_i11 sp|Q7Z269|SP4_POLDO	Venom serine protease OS=Polistes dominula OX=743375 PE=2 SV=1 8085.68	229	43	43.03	QVCTYNNNKDSCQGDSGGPLVNLNPETNMLEQVALVSYGR	Gln->pyro-Glu@N-term; Ethanolyl(C)@3; Ethanolyl(C)@12; Thr->Arg@27; Oxidation(M)@29	Thr->Arg@255	missed K-D@9	-0.0920445	4468.98	894.803	4469.07	894.821	5	1	1.1.1.1770.22	16	0	41.4376	17242.2	16120.9	41.45	0.07	7112.41	0.0177	0.0085	FALSE	1
170.002	1	1	TRINITY_DN15000_c2_g1_i11 sp|Q7Z269|SP4_POLDO	Venom serine protease OS=Polistes dominula OX=743375 PE=2 SV=1 8085.68	229	43	31.64	QVCTYNNNKDSCQGDSGGPLVNLNPETNMLEQVALVSYGR	Gln->pyro-Glu@N-term; Ethanolyl(C)@3; Ethanolyl(C)@12; Gly->Gln@18	Gly->Gln@246	missed K-D@9	-0.0808112	4468.98	894.803	4469.06	894.819	5	1	1.1.1.1770.22	16	0	41.4376	17242.2	16120.9	41.45	0.07	7112.41	0.0177	0.0085	FALSE	0
170.003	1	1	TRINITY_DN15000_c2_g1_i11 sp|Q7Z269|SP4_POLDO	Venom serine protease OS=Polistes dominula OX=743375 PE=2 SV=1 8085.68	229	43	31.64	QVCTYNNNKDSCQGDSGGPLVNLNPETNMLEQVALVSYGR	Gln->pyro-Glu@N-term; Ethanolyl(C)@3; Ethanolyl(C)@12; Gly->Gln@17	Gly->Gln@245	missed K-D@9	-0.0808112	4468.98	894.803	4469.06	894.819	5	1	1.1.1.1770.22	16	0	41.4376	17242.2	16120.9	41.45	0.07	7112.41	0.0177	0.0085	FALSE	0
170.004	1	1	TRINITY_DN15000_c2_g1_i11 sp|Q7Z269|SP4_POLDO	Venom serine protease OS=Polistes dominula OX=743375 PE=2 SV=1 8085.68	229	43	31.64	QVCTYNNNKDSCQGDSGGPLVNLNPETNMLEQVALVSYGR	Gln->pyro-Glu@N-term; Ethanolyl(C)@3; Ethanolyl(C)@12; Gly->Gln@14	Gly->Gln@242	missed K-D@9	-0.0808112	4468.98	894.803	4469.06	894.819	5	1	1.1.1.1770.22	16	0	41.4376	17242.2	16120.9	41.45	0.07	7112.41	0.0177	0.0085	FALSE	0
170.005	1	1	TRINITY_DN15000_c2_g1_i11 sp|Q7Z269|SP4_POLDO	Venom serine protease OS=Polistes dominula OX=743375 PE=2 SV=1 8085.68	229	43	31.06	QVCTYNNNKDSCQGDSGGPLVNLNPETNMLEQVALVSYGR	Gln->pyro-Glu@N-term; Ethanolyl(C)@3; Ethanolyl(C)@12; Val->Phe@21; Asn->His@22	Val->Phe@249; Asn->His@250	missed K-D@9	-0.0596818	4468.98	894.803	4469.04	894.815	5	1	1.1.1.1770.22	17	0	41.4376	17242.2	16120.9	41.45	0.07	7112.41	0.0177	0.0085	FALSE	0
170.006	1	1	TRINITY_DN15000_c2_g1_i11 sp|Q7Z269|SP4_POLDO	Venom serine protease OS=Polistes dominula OX=743375 PE=2 SV=1 8085.68	229	43	31.06	QVCTYNNNKDSCQGDSGGPLVNLNPETNMLEQVALVSYGR	Gln->pyro-Glu@N-term; Ethanolyl(C)@3; Ethanolyl(C)@12; Val->Phe@21; Asn->His@28	Val->Phe@249; Asn->His@256	missed K-D@9	-0.0596818	4468.98	894.803	4469.04	894.815	5	1	1.1.1.1770.22	17	0	41.4376	17242.2	16120.9	41.45	0.07	7112.41	0.0177	0.0085	FALSE	0
170.007	1	1	TRINITY_DN15000_c2_g1_i11 sp|Q7Z269|SP4_POLDO	Venom serine protease OS=Polistes dominula OX=743375 PE=2 SV=1 8085.68	229	43	31.06	QVCTYNNNKDSCQGDSGGPLVNLNPETNMLEQVALVSYGR	Gln->pyro-Glu@N-term; Ethanolyl(C)@3; Ethanolyl(C)@12; Val->Phe@21; Asn->His@24	Val->Phe@249; Asn->His@252	missed K-D@9	-0.0596818	4468.98	894.803	4469.04	894.815	5	1	1.1.1.1770.22	17	0	41.4376	17242.2	16120.9	41.45	0.07	7112.41	0.0177	0.0085	FALSE	0
170.008	1	1	TRINITY_DN15000_c2_g1_i11 sp|Q7Z269|SP4_POLDO	Venom serine protease OS=Polistes dominula OX=743375 PE=2 SV=1 8085.68	229	43	26.63	QVCTYNNNKDSCQGDSGGPLVNLNPETNMLEQVALVSYGR	Gln->pyro-Glu@N-term; Ethanolyl(C)@3; Ethanolyl(C)@12; Gly->Asn@14; Val->Leu@21	Gly->Asn@242; Val->Leu@249	missed K-D@9	-0.0808112	4468.98	894.803	4469.06	894.819	5	1	1.1.1.1770.22	17	0	41.4376	17242.2	16120.9	41.45	0.07	7112.41	0.0177	0.0085	FALSE	0
170.009	1	1	TRINITY_DN15000_c2_g1_i11 sp|Q7Z269|SP4_POLDO	Venom serine protease OS=Polistes dominula OX=743375 PE=2 SV=1 8085.68	229	43	26.63	QVCTYNNNKDSCQGDSGGPLVNLNPETNMLEQVALVSYGR	Gln->pyro-Glu@N-term; Ethanolyl(C)@3; Ethanolyl(C)@12; Gly->Asn@17; Val->Leu@21	Gly->Asn@245; Val->Leu@249	missed K-D@9	-0.0808112	4468.98	894.803	4469.06	894.819	5	1	1.1.1.1770.22	17	0	41.4376	17242.2	16120.9	41.45	0.07	7112.41	0.0177	0.0085	FALSE	0
173.001	1	1	TRINITY_DN15000_c2_g1_i11 sp|Q7Z269|SP4_POLDO	Venom serine protease OS=Polistes dominula OX=743375 PE=2 SV=1 8085.68	229	38	38.01	QVCTYNNNKDSCQGDSGGPLVNLNPETNMLEQVALVSYGR	Gln->pyro-Glu@N-term; Ethanolyl(C)@3; Ethanolyl(C)@12; Val->Cys@21; Ethanolyl(C)@21; Asn->His@24	Val->Cys@249; Asn->His@252	missed K-D@9	-0.0266671	4468.98	894.803	4469	894.808	5	1	1.1.1.1770.22	17	0	41.4376	17242.2	16120.9	41.45	0.07	7112.41	0.0177	0.0085	FALSE	1
173.002	1	1	TRINITY_DN15000_c2_g1_i11 sp|Q7Z269|SP4_POLDO	Venom serine protease OS=Polistes dominula OX=743375 PE=2 SV=1 8085.68	229	38	38.01	QVCTYNNNKDSCQGDSGGPLVNLNPETNMLEQVALVSYGR	Gln->pyro-Glu@N-term; Ethanolyl(C)@3; Ethanolyl(C)@12; Val->Cys@21; Ethanolyl(C)@21; Asn->His@22	Val->Cys@249; Asn->His@250	missed K-D@9	-0.0266671	4468.98	894.803	4469	894.808	5	1	1.1.1.1770.22	17	0	41.4376	17242.2	16120.9	41.45	0.07	7112.41	0.0177	0.0085	FALSE	0
173.003	1	1	TRINITY_DN15000_c2_g1_i11 sp|Q7Z269|SP4_POLDO	Venom serine protease OS=Polistes dominula OX=743375 PE=2 SV=1 8085.68	229	38	38.01	QVCTYNNNKDSCQGDSGGPLVNLNPETNMLEQVALVSYGR	Gln->pyro-Glu@N-term; Ethanolyl(C)@3; Ethanolyl(C)@12; Val->Cys@21; Ethanolyl(C)@21; Asn->His@28	Val->Cys@249; Asn->His@256	missed K-D@9	-0.0266671	4468.98	894.803	4469	894.808	5	1	1.1.1.1770.22	17	0	41.4376	17242.2	16120.9	41.45	0.07	7112.41	0.0177	0.0085	FALSE	0
173.004	1	1	TRINITY_DN15000_c2_g1_i11 sp|Q7Z269|SP4_POLDO	Venom serine protease OS=Polistes dominula OX=743375 PE=2 SV=1 8085.68	229	38	32.24	QVCTYNNNKDSCQGDSGGPLVNLNPETNMLEQVALVSYGR	Gln->pyro-Glu@N-term; Ethanolyl(C)@3; Ethanolyl(C)@12; Gly->Asn@17; Thr->Asp@27	Gly->Asn@245; Thr->Asp@255	missed K-D@9	-0.0444256	4468.98	894.803	4469.02	894.811	5	1	1.1.1.1770.22	17	0	41.4376	17242.2	16120.9	41.45	0.07	7112.41	0.0177	0.0085	FALSE	0
173.005	1	1	TRINITY_DN15000_c2_g1_i11 sp|Q7Z269|SP4_POLDO	Venom serine protease OS=Polistes dominula OX=743375 PE=2 SV=1 8085.68	229	38	32.24	QVCTYNNNKDSCQGDSGGPLVNLNPETNMLEQVALVSYGR	Gln->pyro-Glu@N-term; Ethanolyl(C)@3; Ethanolyl(C)@12; Gly->Asn@14; Thr->Asp@27	Gly->Asn@242; Thr->Asp@255	missed K-D@9	-0.0444256	4468.98	894.803	4469.02	894.811	5	1	1.1.1.1770.22	17	0	41.4376	17242.2	16120.9	41.45	0.07	7112.41	0.0177	0.0085	FALSE	0
173.006	1	1	TRINITY_DN15000_c2_g1_i11 sp|Q7Z269|SP4_POLDO	Venom serine protease OS=Polistes dominula OX=743375 PE=2 SV=1 8085.68	229	38	31.06	QVCTYNNNKDSCQGDSGGPLVNLNPETNMLEQVALVSYGR	Ethanolyl(C)@3; Ethanolyl(C)@12; Oxidation(P)@19; Cation:K(E)@26	Oxidation(P)@247	missed K-D@9	-0.021043	4468.98	894.803	4469	894.807	5	1	1.1.1.1770.22	15	0	41.4376	17242.2	16120.9	41.45	0.07	7112.41	0.0177	0.0085	FALSE	0
173.007	1	1	TRINITY_DN15000_c2_g1_i11 sp|Q7Z269|SP4_POLDO	Venom serine protease OS=Polistes dominula OX=743375 PE=2 SV=1 8085.68	229	38	31.06	QVCTYNNNKDSCQGDSGGPLVNLNPETNMLEQVALVSYGR	Ethanolyl(C)@3; Ethanolyl(C)@12; Oxidation(P)@25; Cation:K(E)@26	Oxidation(P)@253	missed K-D@9	-0.021043	4468.98	894.803	4469	894.807	5	1	1.1.1.1770.22	15	0	41.4376	17242.2	16120.9	41.45	0.07	7112.41	0.0177	0.0085	FALSE	0
173.008	1	1	TRINITY_DN15000_c2_g1_i11 sp|Q7Z269|SP4_POLDO	Venom serine protease OS=Polistes dominula OX=743375 PE=2 SV=1 8085.68	229	38	26.63	QVCTYNNNKDSCQGDSGGPLVNLNPETNMLEQVALVSYGR	Ethanolyl(C)@3; Ethanolyl(C)@12; Cation:K(D)@15; Oxidation(P)@19	Oxidation(P)@247	missed K-D@9	-0.021043	4468.98	894.803	4469	894.807	5	1	1.1.1.1770.22	15	0	41.4376	17242.2	16120.9	41.45	0.07	7112.41	0.0177	0.0085	FALSE	0
173.009	1	1	TRINITY_DN15000_c2_g1_i11 sp|Q7Z269|SP4_POLDO	Venom serine protease OS=Polistes dominula OX=743375 PE=2 SV=1 8085.68	229	38	26.63	QVCTYNNNKDSCQGDSGGPLVNLNPETNMLEQVALVSYGR	Ethanolyl(C)@3; Ethanolyl(C)@12; Cation:K(D)@15; Oxidation(P)@25	Oxidation(P)@253	missed K-D@9	-0.021043	4468.98	894.803	4469	894.807	5	1	1.1.1.1770.22	15	0	41.4376	17242.2	16120.9	41.45	0.07	7112.41	0.0177	0.0085	FALSE	0
173.01	1	1	TRINITY_DN15000_c2_g1_i11 sp|Q7Z269|SP4_POLDO	Venom serine protease OS=Polistes dominula OX=743375 PE=2 SV=1 8085.68	229	38	26.63	QVCTYNNNKDSCQGDSGGPLVNLNPETNMLEQVALVSYGR	Ethanolyl(C)@3; Cation:K(D)@10; Ethanolyl(C)@12; Oxidation(P)@19	Oxidation(P)@247	missed K-D@9	-0.021043	4468.98	894.803	4469	894.807	5	1	1.1.1.1770.22	15	0	41.4376	17242.2	16120.9	41.45	0.07	7112.41	0.0177	0.0085	FALSE	0
173.011	1	1	TRINITY_DN15000_c2_g1_i11 sp|Q7Z269|SP4_POLDO	Venom serine protease OS=Polistes dominula OX=743375 PE=2 SV=1 8085.68	229	38	26.63	QVCTYNNNKDSCQGDSGGPLVNLNPETNMLEQVALVSYGR	Ethanolyl(C)@3; Cation:K(D)@10; Ethanolyl(C)@12; Oxidation(P)@25	Oxidation(P)@253	missed K-D@9	-0.021043	4468.98	894.803	4469	894.807	5	1	1.1.1.1770.22	15	0	41.4376	17242.2	16120.9	41.45	0.07	7112.41	0.0177	0.0085	FALSE	0
177.001	1	1	TRINITY_DN15000_c2_g1_i11 sp|Q7Z269|SP4_POLDO	Venom serine protease OS=Polistes dominula OX=743375 PE=2 SV=1 8085.68	229	28.2	28.23	QVCTYNNNKDSCQGDSGGPLVNLNPETNMLEQVALVSYGR	Ethanolyl(C)@3; Tyr->Trp@5; Ethanolyl(C)@12; Val->Met@21	Tyr->Trp@233; Val->Met@249	missed K-D@9	-0.0789821	4469.96	894.999	4470.03	895.014	5	1	1.1.1.1780.25	11	0	41.7671	2496.8	2401.56	41.78	0.1	1750.02	0.0026	0.0012	FALSE	1
176.001	1	1	TRINITY_DN15000_c2_g1_i11 sp|Q7Z269|SP4_POLDO	Venom serine protease OS=Polistes dominula OX=743375 PE=2 SV=1 8085.68	229	30.5	30.48	QVCTYNNNKDSCQGDSGGPLVNLNPETNMLEQVALVSYGR	Val->Met@2; Ethanolyl(C)@3; Deamidated(N)@7; Ethanolyl(C)@12; Val->Met@21	Val->Met@230; Val->Met@249	missed K-D@9	-0.0227915	4479.95	1120.99	4479.98	1121	4	1	1.1.1.1807.30	12	0	42.7061	1010.09	708.02	42.78	0.21	480.963	0.001	0.0005	FALSE	1
176.002	1	1	TRINITY_DN15000_c2_g1_i11 sp|Q7Z269|SP4_POLDO	Venom serine protease OS=Polistes dominula OX=743375 PE=2 SV=1 8085.68	229	30.5	30.48	QVCTYNNNKDSCQGDSGGPLVNLNPETNMLEQVALVSYGR	Val->Met@2; Ethanolyl(C)@3; Deamidated(N)@6; Ethanolyl(C)@12; Val->Met@21	Val->Met@230; Val->Met@249	missed K-D@9	-0.0227915	4479.95	1120.99	4479.98	1121	4	1	1.1.1.1807.30	12	0	42.7061	1010.09	708.02	42.78	0.21	480.963	0.001	0.0005	FALSE	0
176.003	1	1	TRINITY_DN15000_c2_g1_i11 sp|Q7Z269|SP4_POLDO	Venom serine protease OS=Polistes dominula OX=743375 PE=2 SV=1 8085.68	229	30.5	30.48	QVCTYNNNKDSCQGDSGGPLVNLNPETNMLEQVALVSYGR	Val->Met@2; Ethanolyl(C)@3; Ethanolyl(C)@12; Val->Met@21; Deamidated(N)@28	Val->Met@230; Val->Met@249	missed K-D@9	-0.0227915	4479.95	1120.99	4479.98	1121	4	1	1.1.1.1807.30	12	0	42.7061	1010.09	708.02	42.78	0.21	480.963	0.001	0.0005	FALSE	0
176.004	1	1	TRINITY_DN15000_c2_g1_i11 sp|Q7Z269|SP4_POLDO	Venom serine protease OS=Polistes dominula OX=743375 PE=2 SV=1 8085.68	229	30.5	30.48	QVCTYNNNKDSCQGDSGGPLVNLNPETNMLEQVALVSYGR	Val->Met@2; Ethanolyl(C)@3; Ethanolyl(C)@12; Val->Met@21; Deamidated(N)@24	Val->Met@230; Val->Met@249	missed K-D@9	-0.0227915	4479.95	1120.99	4479.98	1121	4	1	1.1.1.1807.30	12	0	42.7061	1010.09	708.02	42.78	0.21	480.963	0.001	0.0005	FALSE	0
176.005	1	1	TRINITY_DN15000_c2_g1_i11 sp|Q7Z269|SP4_POLDO	Venom serine protease OS=Polistes dominula OX=743375 PE=2 SV=1 8085.68	229	30.5	30.48	QVCTYNNNKDSCQGDSGGPLVNLNPETNMLEQVALVSYGR	Val->Met@2; Ethanolyl(C)@3; Ethanolyl(C)@12; Val->Met@21; Deamidated(N)@22	Val->Met@230; Val->Met@249	missed K-D@9	-0.0227915	4479.95	1120.99	4479.98	1121	4	1	1.1.1.1807.30	12	0	42.7061	1010.09	708.02	42.78	0.21	480.963	0.001	0.0005	FALSE	0
176.006	1	1	TRINITY_DN15000_c2_g1_i11 sp|Q7Z269|SP4_POLDO	Venom serine protease OS=Polistes dominula OX=743375 PE=2 SV=1 8085.68	229	30.5	30.48	QVCTYNNNKDSCQGDSGGPLVNLNPETNMLEQVALVSYGR	Val->Met@2; Ethanolyl(C)@3; Deamidated(N)@8; Ethanolyl(C)@12; Val->Met@21	Val->Met@230; Val->Met@249	missed K-D@9	-0.0227915	4479.95	1120.99	4479.98	1121	4	1	1.1.1.1807.30	12	0	42.7061	1010.09	708.02	42.78	0.21	480.963	0.001	0.0005	FALSE	0
165.001	1	1	TRINITY_DN15000_c2_g1_i11 sp|Q7Z269|SP4_POLDO	Venom serine protease OS=Polistes dominula OX=743375 PE=2 SV=1 8085.68	229	50.2	50.22	QVCTYNNNKDSCQGDSGGPLVNLNPETNMLEQVALVSYGR	Ethanolyl(C)@3; Ethanolyl(C)@12; Phospho(S)@16; Deamidated(N)@28	Phospho(S)@244	missed K-D@9	-0.0301431	4495.97	1125	4496	1125.01	4	1	1.1.1.1773.28	11	0.0002	41.545	1279.82	1102.56	41.52	0.1	915.616	0.0013	0.0006	FALSE	1
165.002	1	1	TRINITY_DN15000_c2_g1_i11 sp|Q7Z269|SP4_POLDO	Venom serine protease OS=Polistes dominula OX=743375 PE=2 SV=1 8085.68	229	50.2	50.22	QVCTYNNNKDSCQGDSGGPLVNLNPETNMLEQVALVSYGR	Ethanolyl(C)@3; Phospho(S)@11; Ethanolyl(C)@12; Deamidated(N)@24	Phospho(S)@239	missed K-D@9	-0.0301431	4495.97	1125	4496	1125.01	4	1	1.1.1.1773.28	11	0.0002	41.545	1279.82	1102.56	41.52	0.1	915.616	0.0013	0.0006	FALSE	0
165.003	1	1	TRINITY_DN15000_c2_g1_i11 sp|Q7Z269|SP4_POLDO	Venom serine protease OS=Polistes dominula OX=743375 PE=2 SV=1 8085.68	229	50.2	50.22	QVCTYNNNKDSCQGDSGGPLVNLNPETNMLEQVALVSYGR	Ethanolyl(C)@3; Phospho(S)@11; Ethanolyl(C)@12; Deamidated(N)@22	Phospho(S)@239	missed K-D@9	-0.0301431	4495.97	1125	4496	1125.01	4	1	1.1.1.1773.28	11	0.0002	41.545	1279.82	1102.56	41.52	0.1	915.616	0.0013	0.0006	FALSE	0
165.004	1	1	TRINITY_DN15000_c2_g1_i11 sp|Q7Z269|SP4_POLDO	Venom serine protease OS=Polistes dominula OX=743375 PE=2 SV=1 8085.68	229	50.2	50.22	QVCTYNNNKDSCQGDSGGPLVNLNPETNMLEQVALVSYGR	Ethanolyl(C)@3; Ethanolyl(C)@12; Phospho(S)@16; Deamidated(N)@24	Phospho(S)@244	missed K-D@9	-0.0301431	4495.97	1125	4496	1125.01	4	1	1.1.1.1773.28	11	0.0002	41.545	1279.82	1102.56	41.52	0.1	915.616	0.0013	0.0006	FALSE	0
165.005	1	1	TRINITY_DN15000_c2_g1_i11 sp|Q7Z269|SP4_POLDO	Venom serine protease OS=Polistes dominula OX=743375 PE=2 SV=1 8085.68	229	50.2	50.22	QVCTYNNNKDSCQGDSGGPLVNLNPETNMLEQVALVSYGR	Ethanolyl(C)@3; Ethanolyl(C)@12; Phospho(S)@16; Deamidated(N)@22	Phospho(S)@244	missed K-D@9	-0.0301431	4495.97	1125	4496	1125.01	4	1	1.1.1.1773.28	11	0.0002	41.545	1279.82	1102.56	41.52	0.1	915.616	0.0013	0.0006	FALSE	0
165.006	1	1	TRINITY_DN15000_c2_g1_i11 sp|Q7Z269|SP4_POLDO	Venom serine protease OS=Polistes dominula OX=743375 PE=2 SV=1 8085.68	229	50.2	50.22	QVCTYNNNKDSCQGDSGGPLVNLNPETNMLEQVALVSYGR	Ethanolyl(C)@3; Phospho(S)@11; Ethanolyl(C)@12; Deamidated(N)@28	Phospho(S)@239	missed K-D@9	-0.0301431	4495.97	1125	4496	1125.01	4	1	1.1.1.1773.28	11	0.0002	41.545	1279.82	1102.56	41.52	0.1	915.616	0.0013	0.0006	FALSE	0
165.007	1	1	TRINITY_DN15000_c2_g1_i11 sp|Q7Z269|SP4_POLDO	Venom serine protease OS=Polistes dominula OX=743375 PE=2 SV=1 8085.68	229	50.2	50.22	QVCTYNNNKDSCQGDSGGPLVNLNPETNMLEQVALVSYGR	Ethanolyl(C)@3; Deamidated(N)@6; Phospho(S)@11; Ethanolyl(C)@12	Phospho(S)@239	missed K-D@9	-0.0301431	4495.97	1125	4496	1125.01	4	1	1.1.1.1773.28	10	0.0002	41.545	1279.82	1102.56	41.52	0.1	915.616	0.0013	0.0006	FALSE	0
165.008	1	1	TRINITY_DN15000_c2_g1_i11 sp|Q7Z269|SP4_POLDO	Venom serine protease OS=Polistes dominula OX=743375 PE=2 SV=1 8085.68	229	50.2	50.22	QVCTYNNNKDSCQGDSGGPLVNLNPETNMLEQVALVSYGR	Ethanolyl(C)@3; Deamidated(N)@6; Ethanolyl(C)@12; Phospho(S)@16	Phospho(S)@244	missed K-D@9	-0.0301431	4495.97	1125	4496	1125.01	4	1	1.1.1.1773.28	10	0.0002	41.545	1279.82	1102.56	41.52	0.1	915.616	0.0013	0.0006	FALSE	0
165.009	1	1	TRINITY_DN15000_c2_g1_i11 sp|Q7Z269|SP4_POLDO	Venom serine protease OS=Polistes dominula OX=743375 PE=2 SV=1 8085.68	229	50.2	50.22	QVCTYNNNKDSCQGDSGGPLVNLNPETNMLEQVALVSYGR	Ethanolyl(C)@3; Deamidated(N)@7; Ethanolyl(C)@12; Phospho(S)@16	Phospho(S)@244	missed K-D@9	-0.0301431	4495.97	1125	4496	1125.01	4	1	1.1.1.1773.28	10	0.0002	41.545	1279.82	1102.56	41.52	0.1	915.616	0.0013	0.0006	FALSE	0
165.01	1	1	TRINITY_DN15000_c2_g1_i11 sp|Q7Z269|SP4_POLDO	Venom serine protease OS=Polistes dominula OX=743375 PE=2 SV=1 8085.68	229	50.2	50.22	QVCTYNNNKDSCQGDSGGPLVNLNPETNMLEQVALVSYGR	Ethanolyl(C)@3; Deamidated(N)@7; Phospho(S)@11; Ethanolyl(C)@12	Phospho(S)@239	missed K-D@9	-0.0301431	4495.97	1125	4496	1125.01	4	1	1.1.1.1773.28	10	0.0002	41.545	1279.82	1102.56	41.52	0.1	915.616	0.0013	0.0006	FALSE	0
165.011	1	1	TRINITY_DN15000_c2_g1_i11 sp|Q7Z269|SP4_POLDO	Venom serine protease OS=Polistes dominula OX=743375 PE=2 SV=1 8085.68	229	50.2	50.22	QVCTYNNNKDSCQGDSGGPLVNLNPETNMLEQVALVSYGR	Ethanolyl(C)@3; Deamidated(N)@8; Ethanolyl(C)@12; Phospho(S)@16	Phospho(S)@244	missed K-D@9	-0.0301431	4495.97	1125	4496	1125.01	4	1	1.1.1.1773.28	10	0.0002	41.545	1279.82	1102.56	41.52	0.1	915.616	0.0013	0.0006	FALSE	0
165.012	1	1	TRINITY_DN15000_c2_g1_i11 sp|Q7Z269|SP4_POLDO	Venom serine protease OS=Polistes dominula OX=743375 PE=2 SV=1 8085.68	229	50.2	50.22	QVCTYNNNKDSCQGDSGGPLVNLNPETNMLEQVALVSYGR	Ethanolyl(C)@3; Deamidated(N)@8; Phospho(S)@11; Ethanolyl(C)@12	Phospho(S)@239	missed K-D@9	-0.0301431	4495.97	1125	4496	1125.01	4	1	1.1.1.1773.28	10	0.0002	41.545	1279.82	1102.56	41.52	0.1	915.616	0.0013	0.0006	FALSE	0
165.013	1	1	TRINITY_DN15000_c2_g1_i11 sp|Q7Z269|SP4_POLDO	Venom serine protease OS=Polistes dominula OX=743375 PE=2 SV=1 8085.68	229	50.2	47.73	QVCTYNNNKDSCQGDSGGPLVNLNPETNMLEQVALVSYGR	Ethanolyl(C)@3; Ethanolyl(C)@12; Deamidated(Q)@13; Phospho(S)@16	Phospho(S)@244	missed K-D@9	-0.0301431	4495.97	1125	4496	1125.01	4	1	1.1.1.1773.28	11	0.0001	41.545	1279.82	1102.56	41.52	0.1	915.616	0.0013	0.0006	FALSE	0
165.014	1	1	TRINITY_DN15000_c2_g1_i11 sp|Q7Z269|SP4_POLDO	Venom serine protease OS=Polistes dominula OX=743375 PE=2 SV=1 8085.68	229	50.2	47.73	QVCTYNNNKDSCQGDSGGPLVNLNPETNMLEQVALVSYGR	Ethanolyl(C)@3; Phospho(S)@11; Ethanolyl(C)@12; Deamidated(Q)@13	Phospho(S)@239	missed K-D@9	-0.0301431	4495.97	1125	4496	1125.01	4	1	1.1.1.1773.28	11	0.0001	41.545	1279.82	1102.56	41.52	0.1	915.616	0.0013	0.0006	FALSE	0
165.015	1	1	TRINITY_DN15000_c2_g1_i11 sp|Q7Z269|SP4_POLDO	Venom serine protease OS=Polistes dominula OX=743375 PE=2 SV=1 8085.68	229	50.2	47.73	QVCTYNNNKDSCQGDSGGPLVNLNPETNMLEQVALVSYGR	Deamidated(Q)@1; Ethanolyl(C)@3; Ethanolyl(C)@12; Phospho(S)@16	Phospho(S)@244	missed K-D@9	-0.0301431	4495.97	1125	4496	1125.01	4	1	1.1.1.1773.28	10	0.0001	41.545	1279.82	1102.56	41.52	0.1	915.616	0.0013	0.0006	FALSE	0
165.016	1	1	TRINITY_DN15000_c2_g1_i11 sp|Q7Z269|SP4_POLDO	Venom serine protease OS=Polistes dominula OX=743375 PE=2 SV=1 8085.68	229	50.2	47.73	QVCTYNNNKDSCQGDSGGPLVNLNPETNMLEQVALVSYGR	Deamidated(Q)@1; Ethanolyl(C)@3; Phospho(S)@11; Ethanolyl(C)@12	Phospho(S)@239	missed K-D@9	-0.0301431	4495.97	1125	4496	1125.01	4	1	1.1.1.1773.28	10	0.0001	41.545	1279.82	1102.56	41.52	0.1	915.616	0.0013	0.0006	FALSE	0
165.017	1	1	TRINITY_DN15000_c2_g1_i11 sp|Q7Z269|SP4_POLDO	Venom serine protease OS=Polistes dominula OX=743375 PE=2 SV=1 8085.68	229	50.2	43.03	QVCTYNNNKDSCQGDSGGPLVNLNPETNMLEQVALVSYGR	Ethanolyl(C)@3; Ethanolyl(C)@12; Phospho(T)@27; Deamidated(N)@28	Phospho(T)@255	missed K-D@9	-0.0301431	4495.97	1125	4496	1125.01	4	1	1.1.1.1773.28	11	0.0001	41.545	1279.82	1102.56	41.52	0.1	915.616	0.0013	0.0006	FALSE	0
165.018	1	1	TRINITY_DN15000_c2_g1_i11 sp|Q7Z269|SP4_POLDO	Venom serine protease OS=Polistes dominula OX=743375 PE=2 SV=1 8085.68	229	50.2	43.03	QVCTYNNNKDSCQGDSGGPLVNLNPETNMLEQVALVSYGR	Ethanolyl(C)@3; Ethanolyl(C)@12; Deamidated(N)@24; Phospho(T)@27	Phospho(T)@255	missed K-D@9	-0.0301431	4495.97	1125	4496	1125.01	4	1	1.1.1.1773.28	11	0.0001	41.545	1279.82	1102.56	41.52	0.1	915.616	0.0013	0.0006	FALSE	0
165.019	1	1	TRINITY_DN15000_c2_g1_i11 sp|Q7Z269|SP4_POLDO	Venom serine protease OS=Polistes dominula OX=743375 PE=2 SV=1 8085.68	229	50.2	43.03	QVCTYNNNKDSCQGDSGGPLVNLNPETNMLEQVALVSYGR	Ethanolyl(C)@3; Ethanolyl(C)@12; Deamidated(N)@22; Phospho(T)@27	Phospho(T)@255	missed K-D@9	-0.0301431	4495.97	1125	4496	1125.01	4	1	1.1.1.1773.28	11	0.0001	41.545	1279.82	1102.56	41.52	0.1	915.616	0.0013	0.0006	FALSE	0
165.02	1	1	TRINITY_DN15000_c2_g1_i11 sp|Q7Z269|SP4_POLDO	Venom serine protease OS=Polistes dominula OX=743375 PE=2 SV=1 8085.68	229	50.2	43.03	QVCTYNNNKDSCQGDSGGPLVNLNPETNMLEQVALVSYGR	Ethanolyl(C)@3; Phospho(T)@4; Ethanolyl(C)@12; Deamidated(N)@28	Phospho(T)@232	missed K-D@9	-0.0301431	4495.97	1125	4496	1125.01	4	1	1.1.1.1773.28	10	0.0001	41.545	1279.82	1102.56	41.52	0.1	915.616	0.0013	0.0006	FALSE	0
165.021	1	1	TRINITY_DN15000_c2_g1_i11 sp|Q7Z269|SP4_POLDO	Venom serine protease OS=Polistes dominula OX=743375 PE=2 SV=1 8085.68	229	50.2	43.03	QVCTYNNNKDSCQGDSGGPLVNLNPETNMLEQVALVSYGR	Ethanolyl(C)@3; Deamidated(N)@6; Ethanolyl(C)@12; Phospho(T)@27	Phospho(T)@255	missed K-D@9	-0.0301431	4495.97	1125	4496	1125.01	4	1	1.1.1.1773.28	10	0.0001	41.545	1279.82	1102.56	41.52	0.1	915.616	0.0013	0.0006	FALSE	0
165.022	1	1	TRINITY_DN15000_c2_g1_i11 sp|Q7Z269|SP4_POLDO	Venom serine protease OS=Polistes dominula OX=743375 PE=2 SV=1 8085.68	229	50.2	43.03	QVCTYNNNKDSCQGDSGGPLVNLNPETNMLEQVALVSYGR	Ethanolyl(C)@3; Deamidated(N)@8; Ethanolyl(C)@12; Phospho(T)@27	Phospho(T)@255	missed K-D@9	-0.0301431	4495.97	1125	4496	1125.01	4	1	1.1.1.1773.28	10	0.0001	41.545	1279.82	1102.56	41.52	0.1	915.616	0.0013	0.0006	FALSE	0
165.023	1	1	TRINITY_DN15000_c2_g1_i11 sp|Q7Z269|SP4_POLDO	Venom serine protease OS=Polistes dominula OX=743375 PE=2 SV=1 8085.68	229	50.2	43.03	QVCTYNNNKDSCQGDSGGPLVNLNPETNMLEQVALVSYGR	Ethanolyl(C)@3; Deamidated(N)@7; Ethanolyl(C)@12; Phospho(T)@27	Phospho(T)@255	missed K-D@9	-0.0301431	4495.97	1125	4496	1125.01	4	1	1.1.1.1773.28	10	0.0001	41.545	1279.82	1102.56	41.52	0.1	915.616	0.0013	0.0006	FALSE	0
165.024	1	1	TRINITY_DN15000_c2_g1_i11 sp|Q7Z269|SP4_POLDO	Venom serine protease OS=Polistes dominula OX=743375 PE=2 SV=1 8085.68	229	50.2	43.03	QVCTYNNNKDSCQGDSGGPLVNLNPETNMLEQVALVSYGR	Ethanolyl(C)@3; Phospho(T)@4; Ethanolyl(C)@12; Deamidated(N)@24	Phospho(T)@232	missed K-D@9	-0.0301431	4495.97	1125	4496	1125.01	4	1	1.1.1.1773.28	10	0.0001	41.545	1279.82	1102.56	41.52	0.1	915.616	0.0013	0.0006	FALSE	0
165.025	1	1	TRINITY_DN15000_c2_g1_i11 sp|Q7Z269|SP4_POLDO	Venom serine protease OS=Polistes dominula OX=743375 PE=2 SV=1 8085.68	229	50.2	43.03	QVCTYNNNKDSCQGDSGGPLVNLNPETNMLEQVALVSYGR	Ethanolyl(C)@3; Phospho(T)@4; Ethanolyl(C)@12; Deamidated(N)@22	Phospho(T)@232	missed K-D@9	-0.0301431	4495.97	1125	4496	1125.01	4	1	1.1.1.1773.28	10	0.0001	41.545	1279.82	1102.56	41.52	0.1	915.616	0.0013	0.0006	FALSE	0
165.026	1	1	TRINITY_DN15000_c2_g1_i11 sp|Q7Z269|SP4_POLDO	Venom serine protease OS=Polistes dominula OX=743375 PE=2 SV=1 8085.68	229	50.2	43.03	QVCTYNNNKDSCQGDSGGPLVNLNPETNMLEQVALVSYGR	Ethanolyl(C)@3; Phospho(T)@4; Deamidated(N)@8; Ethanolyl(C)@12	Phospho(T)@232	missed K-D@9	-0.0301431	4495.97	1125	4496	1125.01	4	1	1.1.1.1773.28	10	0.0001	41.545	1279.82	1102.56	41.52	0.1	915.616	0.0013	0.0006	FALSE	0
165.027	1	1	TRINITY_DN15000_c2_g1_i11 sp|Q7Z269|SP4_POLDO	Venom serine protease OS=Polistes dominula OX=743375 PE=2 SV=1 8085.68	229	50.2	43.03	QVCTYNNNKDSCQGDSGGPLVNLNPETNMLEQVALVSYGR	Ethanolyl(C)@3; Phospho(T)@4; Deamidated(N)@7; Ethanolyl(C)@12	Phospho(T)@232	missed K-D@9	-0.0301431	4495.97	1125	4496	1125.01	4	1	1.1.1.1773.28	10	0.0001	41.545	1279.82	1102.56	41.52	0.1	915.616	0.0013	0.0006	FALSE	0
165.028	1	1	TRINITY_DN15000_c2_g1_i11 sp|Q7Z269|SP4_POLDO	Venom serine protease OS=Polistes dominula OX=743375 PE=2 SV=1 8085.68	229	50.2	43.03	QVCTYNNNKDSCQGDSGGPLVNLNPETNMLEQVALVSYGR	Ethanolyl(C)@3; Phospho(T)@4; Deamidated(N)@6; Ethanolyl(C)@12	Phospho(T)@232	missed K-D@9	-0.0301431	4495.97	1125	4496	1125.01	4	1	1.1.1.1773.28	10	0.0001	41.545	1279.82	1102.56	41.52	0.1	915.616	0.0013	0.0006	FALSE	0
165.029	1	1	TRINITY_DN15000_c2_g1_i11 sp|Q7Z269|SP4_POLDO	Venom serine protease OS=Polistes dominula OX=743375 PE=2 SV=1 8085.68	229	50.2	40.11	QVCTYNNNKDSCQGDSGGPLVNLNPETNMLEQVALVSYGR	Ethanolyl(C)@3; Ethanolyl(C)@12; Deamidated(Q)@13; Phospho(T)@27	Phospho(T)@255	missed K-D@9	-0.0301431	4495.97	1125	4496	1125.01	4	1	1.1.1.1773.28	11	0	41.545	1279.82	1102.56	41.52	0.1	915.616	0.0013	0.0006	FALSE	0
165.03	1	1	TRINITY_DN15000_c2_g1_i11 sp|Q7Z269|SP4_POLDO	Venom serine protease OS=Polistes dominula OX=743375 PE=2 SV=1 8085.68	229	50.2	40.11	QVCTYNNNKDSCQGDSGGPLVNLNPETNMLEQVALVSYGR	Ethanolyl(C)@3; Phospho(T)@4; Ethanolyl(C)@12; Deamidated(Q)@13	Phospho(T)@232	missed K-D@9	-0.0301431	4495.97	1125	4496	1125.01	4	1	1.1.1.1773.28	10	0	41.545	1279.82	1102.56	41.52	0.1	915.616	0.0013	0.0006	FALSE	0
165.031	1	1	TRINITY_DN15000_c2_g1_i11 sp|Q7Z269|SP4_POLDO	Venom serine protease OS=Polistes dominula OX=743375 PE=2 SV=1 8085.68	229	50.2	40.11	QVCTYNNNKDSCQGDSGGPLVNLNPETNMLEQVALVSYGR	Deamidated(Q)@1; Ethanolyl(C)@3; Ethanolyl(C)@12; Phospho(T)@27	Phospho(T)@255	missed K-D@9	-0.0301431	4495.97	1125	4496	1125.01	4	1	1.1.1.1773.28	10	0	41.545	1279.82	1102.56	41.52	0.1	915.616	0.0013	0.0006	FALSE	0
165.032	1	1	TRINITY_DN15000_c2_g1_i11 sp|Q7Z269|SP4_POLDO	Venom serine protease OS=Polistes dominula OX=743375 PE=2 SV=1 8085.68	229	50.2	40.11	QVCTYNNNKDSCQGDSGGPLVNLNPETNMLEQVALVSYGR	Deamidated(Q)@1; Ethanolyl(C)@3; Phospho(T)@4; Ethanolyl(C)@12	Phospho(T)@232	missed K-D@9	-0.0301431	4495.97	1125	4496	1125.01	4	1	1.1.1.1773.28	10	0	41.545	1279.82	1102.56	41.52	0.1	915.616	0.0013	0.0006	FALSE	0
179.001	1	1	TRINITY_DN15000_c2_g1_i11 sp|Q7Z269|SP4_POLDO	Venom serine protease OS=Polistes dominula OX=743375 PE=2 SV=1 8085.68	238	99	99	DSCQGDSGGPLVNLNPETNMLEQVALVSYGR	Ethanolyl(C)@3			0.0129611	3306.56	1103.19	3306.55	1103.19	3	6	1.1.1.1811.29	22	1	42.8462	41385.2	13669.5	42.96	0.14	4649.8	0.0402	0.0206	TRUE	1
179.002	1	1	TRINITY_DN15000_c2_g1_i11 sp|Q7Z269|SP4_POLDO	Venom serine protease OS=Polistes dominula OX=743375 PE=2 SV=1 8085.68	238	99	36.67	DSCQGDSGGPLVNLNPETNMLEQVALVSYGR	Ethanolyl(C)@3; Glu->Lys@17; Deamidated(N)@19	Glu->Lys@254		-0.0234244	3306.56	1103.19	3306.59	1103.2	3	1	1.1.1.1823.22	14	0.0002	43.2657	41385.2	1179.24	42.96	0.14	573.568	0.0402	0.0206	TRUE	0
184.001	1	1	TRINITY_DN15000_c2_g1_i11 sp|Q7Z269|SP4_POLDO	Venom serine protease OS=Polistes dominula OX=743375 PE=2 SV=1 8085.68	238	99	99	DSCQGDSGGPLVNLNPETNMLEQVALVSYGR	Ethanolyl(C)@3; Deamidated(N)@19			0.0173604	3307.55	1103.52	3307.53	1103.52	3	1	1.1.1.1830.18	15	0.1905	43.4865	450.37	387.49	43.53	0.61	422.42	0.0004	0.0002	FALSE	1
184.002	1	1	TRINITY_DN15000_c2_g1_i11 sp|Q7Z269|SP4_POLDO	Venom serine protease OS=Polistes dominula OX=743375 PE=2 SV=1 8085.68	238	99	34.72	DSCQGDSGGPLVNLNPETNMLEQVALVSYGR	Ethanolyl(C)@3; Deamidated(N)@15			0.0173604	3307.55	1103.52	3307.53	1103.52	3	1	1.1.1.1830.18	14	0.1905	43.4865	450.37	387.49	43.53	0.61	422.42	0.0004	0.0002	FALSE	0
181.001	1	1	TRINITY_DN15000_c2_g1_i11 sp|Q7Z269|SP4_POLDO	Venom serine protease OS=Polistes dominula OX=743375 PE=2 SV=1 8085.68	238	99	99	DSCQGDSGGPLVNLNPETNMLEQVALVSYGR	Ethanolyl(C)@3; Oxidation(M)@20			0.00407374	3322.55	1108.52	3322.54	1108.52	3	5	1.1.1.1752.30	19	0.1765	40.8422	6254.49	3811.95	40.92	0.14	1506.48	0.0061	0.0031	FALSE	1
181.002	1	1	TRINITY_DN15000_c2_g1_i11 sp|Q7Z269|SP4_POLDO	Venom serine protease OS=Polistes dominula OX=743375 PE=2 SV=1 8085.68	238	99	43.03	DSCQGDSGGPLVNLNPETNMLEQVALVSYGR	Cys->Phe@3; Oxidation(P)@16	Cys->Phe@240; Oxidation(P)@253		-0.022349	3322.56	1108.53	3322.58	1108.53	3	1	1.1.1.1811.30	13	0	42.8471	4389.68	1877.25	42.93	0.11	953.403	0.0043	0.0022	FALSE	0
181.003	1	1	TRINITY_DN15000_c2_g1_i11 sp|Q7Z269|SP4_POLDO	Venom serine protease OS=Polistes dominula OX=743375 PE=2 SV=1 8085.68	238	99	35.36	DSCQGDSGGPLVNLNPETNMLEQVALVSYGR	Ethanolyl(C)@3; Oxidation(P)@16	Oxidation(P)@253		0.00512397	3322.55	831.645	3322.54	831.643	4	3	1.1.1.1753.21	14	0.0075	40.8697	1384.24	1293.21	40.92	0.17	887.225	0.0013	0.0007	FALSE	0
181.004	1	1	TRINITY_DN15000_c2_g1_i11 sp|Q7Z269|SP4_POLDO	Venom serine protease OS=Polistes dominula OX=743375 PE=2 SV=1 8085.68	238	99	38.7	DSCQGDSGGPLVNLNPETNMLEQVALVSYGR	Ethanolyl(C)@3; Oxidation(P)@10	Oxidation(P)@247		0.0106656	3322.56	1108.53	3322.54	1108.52	3	2	1.1.1.1811.30	12	0.0075	42.8471	4389.68	1877.25	42.93	0.11	953.403	0.0043	0.0022	FALSE	0
181.005	1	1	TRINITY_DN15000_c2_g1_i11 sp|Q7Z269|SP4_POLDO	Venom serine protease OS=Polistes dominula OX=743375 PE=2 SV=1 8085.68	238	99	33.46	DSCQGDSGGPLVNLNPETNMLEQVALVSYGR	Cys->Phe@3; Oxidation(M)@20	Cys->Phe@240		-0.022349	3322.56	1108.53	3322.58	1108.53	3	1	1.1.1.1811.30	13	0.0001	42.8471	4389.68	1877.25	42.93	0.11	953.403	0.0043	0.0022	FALSE	0
181.006	1	1	TRINITY_DN15000_c2_g1_i11 sp|Q7Z269|SP4_POLDO	Venom serine protease OS=Polistes dominula OX=743375 PE=2 SV=1 8085.68	238	99	31.06	DSCQGDSGGPLVNLNPETNMLEQVALVSYGR	Ethanolyl(C)@3; Met->Cys@20; Ethanolyl(C)@20	Met->Cys@257		0.00407377	3322.55	1108.52	3322.54	1108.52	3	1	1.1.1.1752.30	19	0.0011	40.8422	6254.49	3811.95	40.92	0.14	1506.48	0.0061	0.0031	FALSE	0
181.007	1	1	TRINITY_DN15000_c2_g1_i11 sp|Q7Z269|SP4_POLDO	Venom serine protease OS=Polistes dominula OX=743375 PE=2 SV=1 8085.68	238	99	30.48	DSCQGDSGGPLVNLNPETNMLEQVALVSYGR	Cys->Phe@3; Oxidation(N)@15	Cys->Phe@240; Oxidation(N)@252		-0.022349	3322.56	1108.53	3322.58	1108.53	3	1	1.1.1.1811.30	13	0	42.8471	4389.68	1877.25	42.93	0.11	953.403	0.0043	0.0022	FALSE	0
181.008	1	1	TRINITY_DN15000_c2_g1_i11 sp|Q7Z269|SP4_POLDO	Venom serine protease OS=Polistes dominula OX=743375 PE=2 SV=1 8085.68	238	99	30.48	DSCQGDSGGPLVNLNPETNMLEQVALVSYGR	Cys->Phe@3; Oxidation(N)@13	Cys->Phe@240; Oxidation(N)@250		-0.022349	3322.56	1108.53	3322.58	1108.53	3	1	1.1.1.1811.30	13	0	42.8471	4389.68	1877.25	42.93	0.11	953.403	0.0043	0.0022	FALSE	0
181.009	1	1	TRINITY_DN15000_c2_g1_i11 sp|Q7Z269|SP4_POLDO	Venom serine protease OS=Polistes dominula OX=743375 PE=2 SV=1 8085.68	238	99	28.23	DSCQGDSGGPLVNLNPETNMLEQVALVSYGR	Ethanolyl(C)@3; Oxidation(N)@19	Oxidation(N)@256		0.00407377	3322.55	1108.52	3322.54	1108.52	3	1	1.1.1.1752.30	19	0.0009	40.8422	6254.49	3811.95	40.92	0.14	1506.48	0.0061	0.0031	FALSE	0
180.001	1	1	TRINITY_DN15000_c2_g1_i11 sp|Q7Z269|SP4_POLDO	Venom serine protease OS=Polistes dominula OX=743375 PE=2 SV=1 8085.68	238	99	99	DSCQGDSGGPLVNLNPETNMLEQVALVSYGR	Ethanolyl(C)@3; Cation:Na(E)@17			0.00246555	3328.54	1110.52	3328.53	1110.52	3	1	1.1.1.1813.28	18	0.0011	42.9165	4971.94	4653.65	42.93	0.11	3447.41	0.0048	0.0025	FALSE	1
180.002	1	1	TRINITY_DN15000_c2_g1_i11 sp|Q7Z269|SP4_POLDO	Venom serine protease OS=Polistes dominula OX=743375 PE=2 SV=1 8085.68	238	99	50.22	DSCQGDSGGPLVNLNPETNMLEQVALVSYGR	Ethanolyl(C)@3; Dehydrated(D)@6; Pro->His@10	Pro->His@247		-0.0111731	3328.54	1110.52	3328.55	1110.52	3	1	1.1.1.1813.28	19	0	42.9165	4971.94	4653.65	42.93	0.11	3447.41	0.0048	0.0025	FALSE	0
180.003	1	1	TRINITY_DN15000_c2_g1_i11 sp|Q7Z269|SP4_POLDO	Venom serine protease OS=Polistes dominula OX=743375 PE=2 SV=1 8085.68	238	99	50.22	DSCQGDSGGPLVNLNPETNMLEQVALVSYGR	Ethanolyl(C)@3; Dehydrated(S)@7; Pro->His@10	Dehydrated(S)@244; Pro->His@247		-0.0111731	3328.54	1110.52	3328.55	1110.52	3	1	1.1.1.1813.28	19	0	42.9165	4971.94	4653.65	42.93	0.11	3447.41	0.0048	0.0025	FALSE	0
180.004	1	1	TRINITY_DN15000_c2_g1_i11 sp|Q7Z269|SP4_POLDO	Venom serine protease OS=Polistes dominula OX=743375 PE=2 SV=1 8085.68	238	99	50.22	DSCQGDSGGPLVNLNPETNMLEQVALVSYGR	Ethanolyl(C)@3; Pro->Phe@10; Val->Ala@12	Pro->Phe@247; Val->Ala@249		6.02782e-05	3328.54	1110.52	3328.53	1110.52	3	1	1.1.1.1813.28	19	0	42.9165	4971.94	4653.65	42.93	0.11	3447.41	0.0048	0.0025	FALSE	0
180.005	1	1	TRINITY_DN15000_c2_g1_i11 sp|Q7Z269|SP4_POLDO	Venom serine protease OS=Polistes dominula OX=743375 PE=2 SV=1 8085.68	238	99	50.22	DSCQGDSGGPLVNLNPETNMLEQVALVSYGR	Ethanolyl(C)@3; Pro->Ala@10; Val->Phe@12	Pro->Ala@247; Val->Phe@249		6.02782e-05	3328.54	1110.52	3328.53	1110.52	3	1	1.1.1.1813.28	19	0	42.9165	4971.94	4653.65	42.93	0.11	3447.41	0.0048	0.0025	FALSE	0
180.006	1	1	TRINITY_DN15000_c2_g1_i11 sp|Q7Z269|SP4_POLDO	Venom serine protease OS=Polistes dominula OX=743375 PE=2 SV=1 8085.68	238	99	48.55	DSCQGDSGGPLVNLNPETNMLEQVALVSYGR	Ethanolyl(C)@3; Pro->His@16; Dehydrated(E)@17	Pro->His@253		-0.0111731	3328.54	1110.52	3328.55	1110.52	3	1	1.1.1.1813.28	19	0	42.9165	4971.94	4653.65	42.93	0.11	3447.41	0.0048	0.0025	FALSE	0
180.007	1	1	TRINITY_DN15000_c2_g1_i11 sp|Q7Z269|SP4_POLDO	Venom serine protease OS=Polistes dominula OX=743375 PE=2 SV=1 8085.68	238	99	47.73	DSCQGDSGGPLVNLNPETNMLEQVALVSYGR	Ethanolyl(C)@3; Pro->pyro-Glu(P)@16; Glu->His@17	Glu->His@254		-0.0111731	3328.54	1110.52	3328.55	1110.52	3	1	1.1.1.1813.28	19	0	42.9165	4971.94	4653.65	42.93	0.11	3447.41	0.0048	0.0025	FALSE	0
180.008	1	1	TRINITY_DN15000_c2_g1_i11 sp|Q7Z269|SP4_POLDO	Venom serine protease OS=Polistes dominula OX=743375 PE=2 SV=1 8085.68	238	99	46.12	DSCQGDSGGPLVNLNPETNMLEQVALVSYGR	Ethanolyl(C)@3; Pro->Cys@16; Ethanolyl(C)@16; Glu->Thr@17	Pro->Cys@253; Glu->Thr@254		-0.00331055	3328.54	1110.52	3328.54	1110.52	3	1	1.1.1.1813.28	19	0	42.9165	4971.94	4653.65	42.93	0.11	3447.41	0.0048	0.0025	FALSE	0
180.009	1	1	TRINITY_DN15000_c2_g1_i11 sp|Q7Z269|SP4_POLDO	Venom serine protease OS=Polistes dominula OX=743375 PE=2 SV=1 8085.68	238	99	46.12	DSCQGDSGGPLVNLNPETNMLEQVALVSYGR	Ethanolyl(C)@3; Pro->Thr@16; Glu->Cys@17; Ethanolyl(C)@17	Pro->Thr@253; Glu->Cys@254		-0.00331055	3328.54	1110.52	3328.54	1110.52	3	1	1.1.1.1813.28	19	0	42.9165	4971.94	4653.65	42.93	0.11	3447.41	0.0048	0.0025	FALSE	0
180.01	1	1	TRINITY_DN15000_c2_g1_i11 sp|Q7Z269|SP4_POLDO	Venom serine protease OS=Polistes dominula OX=743375 PE=2 SV=1 8085.68	238	99	46.12	DSCQGDSGGPLVNLNPETNMLEQVALVSYGR	Ethanolyl(C)@3; Cation:Na(D)@6			0.00246555	3328.54	1110.52	3328.53	1110.52	3	1	1.1.1.1813.28	18	0.0001	42.9165	4971.94	4653.65	42.93	0.11	3447.41	0.0048	0.0025	FALSE	0
186.001	1	1	TRINITY_DN15000_c2_g1_i11 sp|Q7Z269|SP4_POLDO	Venom serine protease OS=Polistes dominula OX=743375 PE=2 SV=1 8085.68	238	60.2	60.16	DSCQGDSGGPLVNLNPETNMLEQVALVSYGR	Ethanolyl(C)@3; Deamidated(Q)@4; Cation:Na(E)@22			0.013398	3329.53	833.389	3329.52	833.386	4	1	1.1.1.1814.18	10	0.0001	42.9436	2188.31	2161.91	42.96	0.11	914.016	0.0021	0.0011	FALSE	1
186.002	1	1	TRINITY_DN15000_c2_g1_i11 sp|Q7Z269|SP4_POLDO	Venom serine protease OS=Polistes dominula OX=743375 PE=2 SV=1 8085.68	238	60.2	60.16	DSCQGDSGGPLVNLNPETNMLEQVALVSYGR	Ethanolyl(C)@3; Deamidated(Q)@4; Cation:Na(E)@17			0.013398	3329.53	833.389	3329.52	833.386	4	1	1.1.1.1814.18	10	0.0001	42.9436	2188.31	2161.91	42.96	0.11	914.016	0.0021	0.0011	FALSE	0
186.003	1	1	TRINITY_DN15000_c2_g1_i11 sp|Q7Z269|SP4_POLDO	Venom serine protease OS=Polistes dominula OX=743375 PE=2 SV=1 8085.68	238	60.2	56.4	DSCQGDSGGPLVNLNPETNMLEQVALVSYGR	Ethanolyl(C)@3; Asn->His@13	Asn->His@250		-0.0366262	3329.53	833.389	3329.57	833.399	4	1	1.1.1.1814.17	12	0.001	42.9427	2188.31	2160.53	42.96	0.11	814.507	0.0021	0.0011	FALSE	0
186.004	1	1	TRINITY_DN15000_c2_g1_i11 sp|Q7Z269|SP4_POLDO	Venom serine protease OS=Polistes dominula OX=743375 PE=2 SV=1 8085.68	238	60.2	56.4	DSCQGDSGGPLVNLNPETNMLEQVALVSYGR	Ethanolyl(C)@3; Asn->His@15	Asn->His@252		-0.0366262	3329.53	833.389	3329.57	833.399	4	1	1.1.1.1814.17	12	0.001	42.9427	2188.31	2160.53	42.96	0.11	814.507	0.0021	0.0011	FALSE	0
186.005	1	1	TRINITY_DN15000_c2_g1_i11 sp|Q7Z269|SP4_POLDO	Venom serine protease OS=Polistes dominula OX=743375 PE=2 SV=1 8085.68	238	60.2	50.22	DSCQGDSGGPLVNLNPETNMLEQVALVSYGR	Ser->Ala@2; Ethanolyl(C)@3; Oxidation(P)@10; Asn->His@13	Ser->Ala@239; Oxidation(P)@247; Asn->His@250		-0.0366262	3329.53	833.389	3329.57	833.399	4	1	1.1.1.1814.17	14	0	42.9427	2188.31	2160.53	42.96	0.11	814.507	0.0021	0.0011	FALSE	0
186.006	1	1	TRINITY_DN15000_c2_g1_i11 sp|Q7Z269|SP4_POLDO	Venom serine protease OS=Polistes dominula OX=743375 PE=2 SV=1 8085.68	238	60.2	50.22	DSCQGDSGGPLVNLNPETNMLEQVALVSYGR	Ser->Ala@2; Ethanolyl(C)@3; Oxidation(P)@10; Asn->His@15	Ser->Ala@239; Oxidation(P)@247; Asn->His@252		-0.0366262	3329.53	833.389	3329.57	833.399	4	1	1.1.1.1814.17	14	0	42.9427	2188.31	2160.53	42.96	0.11	814.507	0.0021	0.0011	FALSE	0
186.007	1	1	TRINITY_DN15000_c2_g1_i11 sp|Q7Z269|SP4_POLDO	Venom serine protease OS=Polistes dominula OX=743375 PE=2 SV=1 8085.68	238	60.2	38.7	DSCQGDSGGPLVNLNPETNMLEQVALVSYGR	Ethanolyl(C)@3; Deamidated(N)@13; Cation:Na(E)@22			0.013398	3329.53	833.389	3329.52	833.386	4	1	1.1.1.1814.18	9	0.0002	42.9436	2188.31	2161.91	42.96	0.11	914.016	0.0021	0.0011	FALSE	0
186.008	1	1	TRINITY_DN15000_c2_g1_i11 sp|Q7Z269|SP4_POLDO	Venom serine protease OS=Polistes dominula OX=743375 PE=2 SV=1 8085.68	238	60.2	38.7	DSCQGDSGGPLVNLNPETNMLEQVALVSYGR	Ethanolyl(C)@3; Deamidated(N)@13; Cation:Na(E)@17			0.013398	3329.53	833.389	3329.52	833.386	4	1	1.1.1.1814.18	9	0.0002	42.9436	2188.31	2161.91	42.96	0.11	914.016	0.0021	0.0011	FALSE	0
186.009	1	1	TRINITY_DN15000_c2_g1_i11 sp|Q7Z269|SP4_POLDO	Venom serine protease OS=Polistes dominula OX=743375 PE=2 SV=1 8085.68	238	60.2	31.06	DSCQGDSGGPLVNLNPETNMLEQVALVSYGR	Ethanolyl(C)@3; Cation:Na(D)@6; Deamidated(N)@15			0.013398	3329.53	833.389	3329.52	833.386	4	1	1.1.1.1814.17	12	0	42.9427	2188.31	2160.53	42.96	0.11	814.507	0.0021	0.0011	FALSE	0
186.01	1	1	TRINITY_DN15000_c2_g1_i11 sp|Q7Z269|SP4_POLDO	Venom serine protease OS=Polistes dominula OX=743375 PE=2 SV=1 8085.68	238	60.2	31.06	DSCQGDSGGPLVNLNPETNMLEQVALVSYGR	Cation:Na(D)@1; Ethanolyl(C)@3; Deamidated(N)@15			0.013398	3329.53	833.389	3329.52	833.386	4	1	1.1.1.1814.17	12	0	42.9427	2188.31	2160.53	42.96	0.11	814.507	0.0021	0.0011	FALSE	0
186.011	1	1	TRINITY_DN15000_c2_g1_i11 sp|Q7Z269|SP4_POLDO	Venom serine protease OS=Polistes dominula OX=743375 PE=2 SV=1 8085.68	238	60.2	31.06	DSCQGDSGGPLVNLNPETNMLEQVALVSYGR	Ethanolyl(C)@3; Cation:Na(D)@6; Deamidated(N)@13			0.013398	3329.53	833.389	3329.52	833.386	4	1	1.1.1.1814.17	12	0	42.9427	2188.31	2160.53	42.96	0.11	814.507	0.0021	0.0011	FALSE	0
186.012	1	1	TRINITY_DN15000_c2_g1_i11 sp|Q7Z269|SP4_POLDO	Venom serine protease OS=Polistes dominula OX=743375 PE=2 SV=1 8085.68	238	60.2	31.06	DSCQGDSGGPLVNLNPETNMLEQVALVSYGR	Cation:Na(D)@1; Ethanolyl(C)@3; Deamidated(N)@13			0.013398	3329.53	833.389	3329.52	833.386	4	1	1.1.1.1814.17	12	0	42.9427	2188.31	2160.53	42.96	0.11	814.507	0.0021	0.0011	FALSE	0
186.013	1	1	TRINITY_DN15000_c2_g1_i11 sp|Q7Z269|SP4_POLDO	Venom serine protease OS=Polistes dominula OX=743375 PE=2 SV=1 8085.68	238	60.2	31.06	DSCQGDSGGPLVNLNPETNMLEQVALVSYGR	Ethanolyl(C)@3; Asn->His@19	Asn->His@256		-0.0366262	3329.53	833.389	3329.57	833.399	4	1	1.1.1.1814.17	11	0.001	42.9427	2188.31	2160.53	42.96	0.11	814.507	0.0021	0.0011	FALSE	0
183.001	1	1	TRINITY_DN15000_c2_g1_i11 sp|Q7Z269|SP4_POLDO	Venom serine protease OS=Polistes dominula OX=743375 PE=2 SV=1 8085.68	238	99	99	DSCQGDSGGPLVNLNPETNMLEQVALVSYGR	Ethanolyl(C)@3; Ser->Asp@28	Ser->Asp@265		-0.00310961	3334.54	1112.52	3334.54	1112.52	3	1	1.1.1.1828.7	16	0.0019	43.42	2129.55	1157.37	43.49	0.13	822.596	0.0021	0.0011	FALSE	1
183.002	1	1	TRINITY_DN15000_c2_g1_i11 sp|Q7Z269|SP4_POLDO	Venom serine protease OS=Polistes dominula OX=743375 PE=2 SV=1 8085.68	238	99	64.07	DSCQGDSGGPLVNLNPETNMLEQVALVSYGR	Ser->Asp@2; Ethanolyl(C)@3	Ser->Asp@239		0.00567955	3334.55	1112.52	3334.54	1112.52	3	3	1.1.1.1820.30	15	0.0022	43.1637	9584.24	3368.42	43.06	0.14	1386.99	0.0093	0.0048	FALSE	0
183.003	1	1	TRINITY_DN15000_c2_g1_i11 sp|Q7Z269|SP4_POLDO	Venom serine protease OS=Polistes dominula OX=743375 PE=2 SV=1 8085.68	238	99	64.07	DSCQGDSGGPLVNLNPETNMLEQVALVSYGR	Ethanolyl(C)@3; Ser->Asp@7	Ser->Asp@244		0.00567955	3334.55	1112.52	3334.54	1112.52	3	2	1.1.1.1820.30	15	0.0022	43.1637	9584.24	3368.42	43.06	0.14	1386.99	0.0093	0.0048	FALSE	0
183.004	1	1	TRINITY_DN15000_c2_g1_i11 sp|Q7Z269|SP4_POLDO	Venom serine protease OS=Polistes dominula OX=743375 PE=2 SV=1 8085.68	238	99	59.21	DSCQGDSGGPLVNLNPETNMLEQVALVSYGR	Formyl@N-term; Ethanolyl(C)@3			0.00567955	3334.55	1112.52	3334.54	1112.52	3	3	1.1.1.1820.30	15	0.0015	43.1637	9584.24	3368.42	43.06	0.14	1386.99	0.0093	0.0048	FALSE	0
183.005	1	1	TRINITY_DN15000_c2_g1_i11 sp|Q7Z269|SP4_POLDO	Venom serine protease OS=Polistes dominula OX=743375 PE=2 SV=1 8085.68	238	99	56.4	DSCQGDSGGPLVNLNPETNMLEQVALVSYGR	Ethanolyl(C)@3; Thr->Gln@18; Deamidated(N)@19	Thr->Gln@255		-0.00310961	3334.54	1112.52	3334.54	1112.52	3	1	1.1.1.1835.31	9	0.0002	43.6593	2129.55	600.19	43.49	0.13	451.973	0.0021	0.0011	FALSE	0
183.006	1	1	TRINITY_DN15000_c2_g1_i11 sp|Q7Z269|SP4_POLDO	Venom serine protease OS=Polistes dominula OX=743375 PE=2 SV=1 8085.68	238	99	50.22	DSCQGDSGGPLVNLNPETNMLEQVALVSYGR	Ser->Asn@2; Ethanolyl(C)@3; Deamidated(Q)@4	Ser->Asn@239		0.00567955	3334.55	1112.52	3334.54	1112.52	3	2	1.1.1.1820.30	15	0.0004	43.1637	9584.24	3368.42	43.06	0.14	1386.99	0.0093	0.0048	FALSE	0
183.007	1	1	TRINITY_DN15000_c2_g1_i11 sp|Q7Z269|SP4_POLDO	Venom serine protease OS=Polistes dominula OX=743375 PE=2 SV=1 8085.68	238	99	50.22	DSCQGDSGGPLVNLNPETNMLEQVALVSYGR	Ethanolyl(C)@3; Deamidated(Q)@4; Ser->Asn@7	Ser->Asn@244		0.00567955	3334.55	1112.52	3334.54	1112.52	3	2	1.1.1.1820.30	15	0.0004	43.1637	9584.24	3368.42	43.06	0.14	1386.99	0.0093	0.0048	FALSE	0
183.008	1	1	TRINITY_DN15000_c2_g1_i11 sp|Q7Z269|SP4_POLDO	Venom serine protease OS=Polistes dominula OX=743375 PE=2 SV=1 8085.68	238	99	47.73	DSCQGDSGGPLVNLNPETNMLEQVALVSYGR	Asp->Gln@1; Ethanolyl(C)@3; Leu->Gln@11	Asp->Gln@238; Leu->Gln@248		-0.00555385	3334.55	1112.52	3334.56	1112.53	3	1	1.1.1.1820.30	16	0	43.1637	9584.24	3368.42	43.06	0.14	1386.99	0.0093	0.0048	FALSE	0
183.009	1	1	TRINITY_DN15000_c2_g1_i11 sp|Q7Z269|SP4_POLDO	Venom serine protease OS=Polistes dominula OX=743375 PE=2 SV=1 8085.68	238	99	46.12	DSCQGDSGGPLVNLNPETNMLEQVALVSYGR	Ethanolyl(C)@3; Thr->Lys@18; Deamidated(N)@19	Thr->Lys@255		-0.0394951	3334.54	1112.52	3334.58	1112.53	3	1	1.1.1.1835.31	9	0	43.6593	2129.55	600.19	43.49	0.13	451.973	0.0021	0.0011	FALSE	0
183.01	1	1	TRINITY_DN15000_c2_g1_i11 sp|Q7Z269|SP4_POLDO	Venom serine protease OS=Polistes dominula OX=743375 PE=2 SV=1 8085.68	238	99	25.6	DSCQGDSGGPLVNLNPETNMLEQVALVSYGR	Ethanolyl(C)@3; Thr->Glu@18	Thr->Glu@255		0.00567955	3334.55	1112.52	3334.54	1112.52	3	2	1.1.1.1814.26	11	0.0011	42.9502	9584.24	1785.07	43.06	0.14	1092.16	0.0093	0.0048	FALSE	0
183.011	1	1	TRINITY_DN15000_c2_g1_i11 sp|Q7Z269|SP4_POLDO	Venom serine protease OS=Polistes dominula OX=743375 PE=2 SV=1 8085.68	238	99	38.01	DSCQGDSGGPLVNLNPETNMLEQVALVSYGR	Ser->Asn@2; Ethanolyl(C)@3; Deamidated(N)@19	Ser->Asn@239		-0.00310961	3334.54	1112.52	3334.54	1112.52	3	1	1.1.1.1835.31	8	0.0005	43.6593	2129.55	600.19	43.49	0.13	451.973	0.0021	0.0011	FALSE	0
183.012	1	1	TRINITY_DN15000_c2_g1_i11 sp|Q7Z269|SP4_POLDO	Venom serine protease OS=Polistes dominula OX=743375 PE=2 SV=1 8085.68	238	99	38.01	DSCQGDSGGPLVNLNPETNMLEQVALVSYGR	Ethanolyl(C)@3; Ser->Asn@7; Deamidated(N)@19	Ser->Asn@244		-0.00310961	3334.54	1112.52	3334.54	1112.52	3	1	1.1.1.1835.31	8	0.0005	43.6593	2129.55	600.19	43.49	0.13	451.973	0.0021	0.0011	FALSE	0
183.013	1	1	TRINITY_DN15000_c2_g1_i11 sp|Q7Z269|SP4_POLDO	Venom serine protease OS=Polistes dominula OX=743375 PE=2 SV=1 8085.68	238	99	33.46	DSCQGDSGGPLVNLNPETNMLEQVALVSYGR	Ethanolyl(C)@3; Ser->Leu@7; Leu->Asp@11	Ser->Leu@244; Leu->Asp@248		0.00567955	3334.55	1112.52	3334.54	1112.52	3	1	1.1.1.1814.26	13	0	42.9502	9584.24	1785.07	43.06	0.14	1092.16	0.0093	0.0048	FALSE	0
183.014	1	1	TRINITY_DN15000_c2_g1_i11 sp|Q7Z269|SP4_POLDO	Venom serine protease OS=Polistes dominula OX=743375 PE=2 SV=1 8085.68	238	99	31.64	DSCQGDSGGPLVNLNPETNMLEQVALVSYGR	Ethanolyl(C)@3; Deamidated(N)@15; Thr->Gln@18	Thr->Gln@255		-0.00310961	3334.54	1112.52	3334.54	1112.52	3	1	1.1.1.1835.31	8	0.0002	43.6593	2129.55	600.19	43.49	0.13	451.973	0.0021	0.0011	FALSE	0
183.015	1	1	TRINITY_DN15000_c2_g1_i11 sp|Q7Z269|SP4_POLDO	Venom serine protease OS=Polistes dominula OX=743375 PE=2 SV=1 8085.68	238	99	31.64	DSCQGDSGGPLVNLNPETNMLEQVALVSYGR	Ethanolyl(C)@3; Deamidated(N)@13; Thr->Gln@18	Thr->Gln@255		-0.00310961	3334.54	1112.52	3334.54	1112.52	3	1	1.1.1.1835.31	8	0.0002	43.6593	2129.55	600.19	43.49	0.13	451.973	0.0021	0.0011	FALSE	0
183.016	1	1	TRINITY_DN15000_c2_g1_i11 sp|Q7Z269|SP4_POLDO	Venom serine protease OS=Polistes dominula OX=743375 PE=2 SV=1 8085.68	238	99	30.48	DSCQGDSGGPLVNLNPETNMLEQVALVSYGR	Acetyl@N-term; Ethanolyl(C)@3; Leu->Val@11	Acetyl@238; Leu->Val@248		0.00567955	3334.55	1112.52	3334.54	1112.52	3	1	1.1.1.1820.30	15	0	43.1637	9584.24	3368.42	43.06	0.14	1386.99	0.0093	0.0048	FALSE	0
190.001	1	1	TRINITY_DN15000_c2_g1_i11 sp|Q7Z269|SP4_POLDO	Venom serine protease OS=Polistes dominula OX=743375 PE=2 SV=1 8085.68	238	46.1	46.12	DSCQGDSGGPLVNLNPETNMLEQVALVSYGR	Ethanolyl(C)@3; Val->His@12	Val->His@249		-0.0412593	3344.5	837.132	3344.54	837.142	4	2	1.1.1.1813.13	14	0.0002	42.904	2144.47	1763.83	42.96	0.11	943.798	0.0021	0.0011	FALSE	1
190.002	1	1	TRINITY_DN15000_c2_g1_i11 sp|Q7Z269|SP4_POLDO	Venom serine protease OS=Polistes dominula OX=743375 PE=2 SV=1 8085.68	238	46.1	35.36	DSCQGDSGGPLVNLNPETNMLEQVALVSYGR	Ethanolyl(C)@3; Deamidated(Q)@4; Val->Tyr@12; Asn->Ser@15	Val->Tyr@249; Asn->Ser@252		-0.0187925	3344.5	837.132	3344.52	837.137	4	1	1.1.1.1813.13	15	0	42.904	2144.47	1763.83	42.96	0.11	943.798	0.0021	0.0011	FALSE	0
190.003	1	1	TRINITY_DN15000_c2_g1_i11 sp|Q7Z269|SP4_POLDO	Venom serine protease OS=Polistes dominula OX=743375 PE=2 SV=1 8085.68	238	46.1	35.36	DSCQGDSGGPLVNLNPETNMLEQVALVSYGR	Ethanolyl(C)@3; Deamidated(Q)@4; Val->Tyr@12; Asn->Ser@13	Val->Tyr@249; Asn->Ser@250		-0.0187925	3344.5	837.132	3344.52	837.137	4	1	1.1.1.1813.13	15	0	42.904	2144.47	1763.83	42.96	0.11	943.798	0.0021	0.0011	FALSE	0
190.004	1	1	TRINITY_DN15000_c2_g1_i11 sp|Q7Z269|SP4_POLDO	Venom serine protease OS=Polistes dominula OX=743375 PE=2 SV=1 8085.68	238	46.1	35.36	DSCQGDSGGPLVNLNPETNMLEQVALVSYGR	Ethanolyl(C)@3; Deamidated(Q)@4; Val->Tyr@12; Asn->Ser@19	Val->Tyr@249; Asn->Ser@256		-0.0187925	3344.5	837.132	3344.52	837.137	4	1	1.1.1.1813.13	15	0	42.904	2144.47	1763.83	42.96	0.11	943.798	0.0021	0.0011	FALSE	0
190.005	1	1	TRINITY_DN15000_c2_g1_i11 sp|Q7Z269|SP4_POLDO	Venom serine protease OS=Polistes dominula OX=743375 PE=2 SV=1 8085.68	238	46.1	32.85	DSCQGDSGGPLVNLNPETNMLEQVALVSYGR	Ethanolyl(C)@3; Deamidated(Q)@4; Thr->Asp@18; Asn->His@19	Thr->Asp@255; Asn->His@256		-0.0300259	3344.5	837.132	3344.53	837.14	4	1	1.1.1.1813.13	15	0	42.904	2144.47	1763.83	42.96	0.11	943.798	0.0021	0.0011	FALSE	0
190.006	1	1	TRINITY_DN15000_c2_g1_i11 sp|Q7Z269|SP4_POLDO	Venom serine protease OS=Polistes dominula OX=743375 PE=2 SV=1 8085.68	238	46.1	32.85	DSCQGDSGGPLVNLNPETNMLEQVALVSYGR	Ethanolyl(C)@3; Deamidated(Q)@4; Asn->His@13; Thr->Asp@18	Asn->His@250; Thr->Asp@255		-0.0300259	3344.5	837.132	3344.53	837.14	4	1	1.1.1.1813.13	15	0	42.904	2144.47	1763.83	42.96	0.11	943.798	0.0021	0.0011	FALSE	0
190.007	1	1	TRINITY_DN15000_c2_g1_i11 sp|Q7Z269|SP4_POLDO	Venom serine protease OS=Polistes dominula OX=743375 PE=2 SV=1 8085.68	238	46.1	32.85	DSCQGDSGGPLVNLNPETNMLEQVALVSYGR	Ethanolyl(C)@3; Deamidated(Q)@4; Asn->His@15; Thr->Asp@18	Asn->His@252; Thr->Asp@255		-0.0300259	3344.5	837.132	3344.53	837.14	4	1	1.1.1.1813.13	15	0	42.904	2144.47	1763.83	42.96	0.11	943.798	0.0021	0.0011	FALSE	0
187.001	1	1	TRINITY_DN15000_c2_g1_i11 sp|Q7Z269|SP4_POLDO	Venom serine protease OS=Polistes dominula OX=743375 PE=2 SV=1 8085.68	238	59.2	59.21	DSCQGDSGGPLVNLNPETNMLEQVALVSYGR	Ethanolyl(C)@3; Cation:K(E)@17			-0.00664323	3344.5	837.132	3344.51	837.134	4	2	1.1.1.1813.13	14	0.0014	42.904	2144.47	1763.83	42.96	0.11	943.798	0.0021	0.0011	FALSE	1
187.002	1	1	TRINITY_DN15000_c2_g1_i11 sp|Q7Z269|SP4_POLDO	Venom serine protease OS=Polistes dominula OX=743375 PE=2 SV=1 8085.68	238	59.2	55.49	DSCQGDSGGPLVNLNPETNMLEQVALVSYGR	Ethanolyl(C)@3; Cation:K(D)@6			-0.00664323	3344.5	837.132	3344.51	837.134	4	2	1.1.1.1813.13	14	0.001	42.904	2144.47	1763.83	42.96	0.11	943.798	0.0021	0.0011	FALSE	0
187.003	1	1	TRINITY_DN15000_c2_g1_i11 sp|Q7Z269|SP4_POLDO	Venom serine protease OS=Polistes dominula OX=743375 PE=2 SV=1 8085.68	238	59.2	48.55	DSCQGDSGGPLVNLNPETNMLEQVALVSYGR	Ethanolyl(C)@3; Cation:K(E)@22			-0.00664323	3344.5	837.132	3344.51	837.134	4	1	1.1.1.1812.22	8	0.0014	42.876	2144.47	1187.88	42.96	0.11	803.454	0.0021	0.0011	FALSE	0
187.004	1	1	TRINITY_DN15000_c2_g1_i11 sp|Q7Z269|SP4_POLDO	Venom serine protease OS=Polistes dominula OX=743375 PE=2 SV=1 8085.68	238	59.2	46.12	DSCQGDSGGPLVNLNPETNMLEQVALVSYGR	Ethanolyl(C)@3; Phospho(S)@7; Leu->Ala@11	Phospho(S)@244; Leu->Ala@248		0.0298584	3344.5	837.132	3344.47	837.125	4	1	1.1.1.1813.13	15	0	42.904	2144.47	1763.83	42.96	0.11	943.798	0.0021	0.0011	FALSE	0
187.005	1	1	TRINITY_DN15000_c2_g1_i11 sp|Q7Z269|SP4_POLDO	Venom serine protease OS=Polistes dominula OX=743375 PE=2 SV=1 8085.68	238	59.2	46.12	DSCQGDSGGPLVNLNPETNMLEQVALVSYGR	Ethanolyl(C)@3; Phospho(S)@7; Leu->Ala@14	Phospho(S)@244; Leu->Ala@251		0.0298584	3344.5	837.132	3344.47	837.125	4	1	1.1.1.1813.13	15	0	42.904	2144.47	1763.83	42.96	0.11	943.798	0.0021	0.0011	FALSE	0
187.006	1	1	TRINITY_DN15000_c2_g1_i11 sp|Q7Z269|SP4_POLDO	Venom serine protease OS=Polistes dominula OX=743375 PE=2 SV=1 8085.68	238	59.2	46.12	DSCQGDSGGPLVNLNPETNMLEQVALVSYGR	Ethanolyl(C)@3; Phospho(S)@7; Leu->Ala@21	Phospho(S)@244; Leu->Ala@258		0.0298584	3344.5	837.132	3344.47	837.125	4	1	1.1.1.1813.13	14	0	42.904	2144.47	1763.83	42.96	0.11	943.798	0.0021	0.0011	FALSE	0
187.007	1	1	TRINITY_DN15000_c2_g1_i11 sp|Q7Z269|SP4_POLDO	Venom serine protease OS=Polistes dominula OX=743375 PE=2 SV=1 8085.68	238	59.2	42.29	DSCQGDSGGPLVNLNPETNMLEQVALVSYGR	Ethanolyl(C)@3; Phospho(S)@7; Val->Gly@12	Phospho(S)@244; Val->Gly@249		0.0298584	3344.5	837.132	3344.47	837.125	4	1	1.1.1.1813.13	15	0	42.904	2144.47	1763.83	42.96	0.11	943.798	0.0021	0.0011	FALSE	0
187.008	1	1	TRINITY_DN15000_c2_g1_i11 sp|Q7Z269|SP4_POLDO	Venom serine protease OS=Polistes dominula OX=743375 PE=2 SV=1 8085.68	238	59.2	40.11	DSCQGDSGGPLVNLNPETNMLEQVALVSYGR	Ethanolyl(C)@3; Leu->Ala@11; Phospho(T)@18	Leu->Ala@248; Phospho(T)@255		0.0298584	3344.5	837.132	3344.47	837.125	4	1	1.1.1.1813.13	15	0	42.904	2144.47	1763.83	42.96	0.11	943.798	0.0021	0.0011	FALSE	0
187.009	1	1	TRINITY_DN15000_c2_g1_i11 sp|Q7Z269|SP4_POLDO	Venom serine protease OS=Polistes dominula OX=743375 PE=2 SV=1 8085.68	238	59.2	40.11	DSCQGDSGGPLVNLNPETNMLEQVALVSYGR	Ethanolyl(C)@3; Leu->Ala@14; Phospho(T)@18	Leu->Ala@251; Phospho(T)@255		0.0298584	3344.5	837.132	3344.47	837.125	4	1	1.1.1.1813.13	15	0	42.904	2144.47	1763.83	42.96	0.11	943.798	0.0021	0.0011	FALSE	0
187.01	1	1	TRINITY_DN15000_c2_g1_i11 sp|Q7Z269|SP4_POLDO	Venom serine protease OS=Polistes dominula OX=743375 PE=2 SV=1 8085.68	238	59.2	40.11	DSCQGDSGGPLVNLNPETNMLEQVALVSYGR	Ethanolyl(C)@3; Phospho(T)@18; Leu->Ala@21	Phospho(T)@255; Leu->Ala@258		0.0298584	3344.5	837.132	3344.47	837.125	4	1	1.1.1.1813.13	14	0	42.904	2144.47	1763.83	42.96	0.11	943.798	0.0021	0.0011	FALSE	0
187.011	1	1	TRINITY_DN15000_c2_g1_i11 sp|Q7Z269|SP4_POLDO	Venom serine protease OS=Polistes dominula OX=743375 PE=2 SV=1 8085.68	238	59.2	35.36	DSCQGDSGGPLVNLNPETNMLEQVALVSYGR	Ethanolyl(C)@3; Val->Gly@12; Phospho(T)@18	Val->Gly@249; Phospho(T)@255		0.0298584	3344.5	837.132	3344.47	837.125	4	1	1.1.1.1813.13	15	0	42.904	2144.47	1763.83	42.96	0.11	943.798	0.0021	0.0011	FALSE	0
189.001	1	1	TRINITY_DN15000_c2_g1_i11 sp|Q7Z269|SP4_POLDO	Venom serine protease OS=Polistes dominula OX=743375 PE=2 SV=1 8085.68	238	54.6	54.59	DSCQGDSGGPLVNLNPETNMLEQVALVSYGR	Ethanolyl(C)@3; Carboxy(E)@17	Carboxy(E)@254		0.00228606	3350.54	1117.85	3350.54	1117.85	3	3	1.1.1.1821.30	8	0.0002	43.1989	1225.09	361.57	42.93	0.28	394.593	0.0012	0.0006	FALSE	1
189.002	1	1	TRINITY_DN15000_c2_g1_i11 sp|Q7Z269|SP4_POLDO	Venom serine protease OS=Polistes dominula OX=743375 PE=2 SV=1 8085.68	238	54.6	54.59	DSCQGDSGGPLVNLNPETNMLEQVALVSYGR	Ethanolyl(C)@3; Thr->Glu@18; Oxidation(M)@20	Thr->Glu@255		0.00228606	3350.54	1117.85	3350.54	1117.85	3	3	1.1.1.1821.30	8	0.0002	43.1989	1225.09	361.57	42.93	0.28	394.593	0.0012	0.0006	FALSE	0
189.003	1	1	TRINITY_DN15000_c2_g1_i11 sp|Q7Z269|SP4_POLDO	Venom serine protease OS=Polistes dominula OX=743375 PE=2 SV=1 8085.68	238	54.6	51.07	DSCQGDSGGPLVNLNPETNMLEQVALVSYGR	Ethanolyl@N-term; Ethanolyl(C)@3			-0.0340994	3350.54	1117.85	3350.58	1117.87	3	3	1.1.1.1814.28	9	0.0013	42.9519	1225.09	1220.02	42.93	0.28	509.953	0.0012	0.0006	FALSE	0
189.004	1	1	TRINITY_DN15000_c2_g1_i11 sp|Q7Z269|SP4_POLDO	Venom serine protease OS=Polistes dominula OX=743375 PE=2 SV=1 8085.68	238	54.6	32.85	DSCQGDSGGPLVNLNPETNMLEQVALVSYGR	Ethanolyl(C)@3; Thr->Gln@18; Deamidated(N)@19; Oxidation(M)@20	Thr->Gln@255		-0.000277443	3350.54	1117.85	3350.54	1117.85	3	3	1.1.1.1757.31	9	0	41.0178	940.1	767.02	41.06	0.17	710.885	0.0009	0.0005	FALSE	0
189.005	1	1	TRINITY_DN15000_c2_g1_i11 sp|Q7Z269|SP4_POLDO	Venom serine protease OS=Polistes dominula OX=743375 PE=2 SV=1 8085.68	238	54.6	35.36	DSCQGDSGGPLVNLNPETNMLEQVALVSYGR	Ser->Asn@2; Ethanolyl(C)@3; Deamidated(N)@13; Oxidation(M)@20	Ser->Asn@239		-0.0207532	3350.52	838.637	3350.54	838.642	4	1	1.1.1.1814.19	8	0.0001	42.9444	1471.24	1463.12	42.93	0.11	841.783	0.0014	0.0007	FALSE	0
189.006	1	1	TRINITY_DN15000_c2_g1_i11 sp|Q7Z269|SP4_POLDO	Venom serine protease OS=Polistes dominula OX=743375 PE=2 SV=1 8085.68	238	54.6	35.36	DSCQGDSGGPLVNLNPETNMLEQVALVSYGR	Ser->Asn@2; Ethanolyl(C)@3; Deamidated(N)@19; Oxidation(M)@20	Ser->Asn@239		-0.0207532	3350.52	838.637	3350.54	838.642	4	1	1.1.1.1814.19	8	0.0001	42.9444	1471.24	1463.12	42.93	0.11	841.783	0.0014	0.0007	FALSE	0
189.007	1	1	TRINITY_DN15000_c2_g1_i11 sp|Q7Z269|SP4_POLDO	Venom serine protease OS=Polistes dominula OX=743375 PE=2 SV=1 8085.68	238	54.6	35.36	DSCQGDSGGPLVNLNPETNMLEQVALVSYGR	Ser->Asn@2; Ethanolyl(C)@3; Deamidated(N)@15; Oxidation(M)@20	Ser->Asn@239		-0.0207532	3350.52	838.637	3350.54	838.642	4	1	1.1.1.1814.19	8	0.0001	42.9444	1471.24	1463.12	42.93	0.11	841.783	0.0014	0.0007	FALSE	0
189.008	1	1	TRINITY_DN15000_c2_g1_i11 sp|Q7Z269|SP4_POLDO	Venom serine protease OS=Polistes dominula OX=743375 PE=2 SV=1 8085.68	238	54.6	35.36	DSCQGDSGGPLVNLNPETNMLEQVALVSYGR	Ethanolyl(C)@3; Oxidation(P)@16; Thr->Glu@18	Oxidation(P)@253; Thr->Glu@255		0.00228606	3350.54	1117.85	3350.54	1117.85	3	1	1.1.1.1821.30	8	0	43.1989	1225.09	361.57	42.93	0.28	394.593	0.0012	0.0006	FALSE	0
189.009	1	1	TRINITY_DN15000_c2_g1_i11 sp|Q7Z269|SP4_POLDO	Venom serine protease OS=Polistes dominula OX=743375 PE=2 SV=1 8085.68	238	54.6	35.36	DSCQGDSGGPLVNLNPETNMLEQVALVSYGR	Carbamyl@N-term; Ethanolyl(C)@3; Deamidated(N)@13			0.00228606	3350.54	1117.85	3350.54	1117.85	3	1	1.1.1.1821.30	7	0.0008	43.1989	1225.09	361.57	42.93	0.28	394.593	0.0012	0.0006	FALSE	0
189.01	1	1	TRINITY_DN15000_c2_g1_i11 sp|Q7Z269|SP4_POLDO	Venom serine protease OS=Polistes dominula OX=743375 PE=2 SV=1 8085.68	238	54.6	35.36	DSCQGDSGGPLVNLNPETNMLEQVALVSYGR	Carbamyl@N-term; Ethanolyl(C)@3; Deamidated(N)@19			0.00228606	3350.54	1117.85	3350.54	1117.85	3	1	1.1.1.1821.30	7	0.0008	43.1989	1225.09	361.57	42.93	0.28	394.593	0.0012	0.0006	FALSE	0
189.011	1	1	TRINITY_DN15000_c2_g1_i11 sp|Q7Z269|SP4_POLDO	Venom serine protease OS=Polistes dominula OX=743375 PE=2 SV=1 8085.68	238	54.6	35.36	DSCQGDSGGPLVNLNPETNMLEQVALVSYGR	Carbamyl@N-term; Ethanolyl(C)@3; Deamidated(N)@15			0.00228606	3350.54	1117.85	3350.54	1117.85	3	1	1.1.1.1821.30	7	0.0008	43.1989	1225.09	361.57	42.93	0.28	394.593	0.0012	0.0006	FALSE	0
189.012	1	1	TRINITY_DN15000_c2_g1_i11 sp|Q7Z269|SP4_POLDO	Venom serine protease OS=Polistes dominula OX=743375 PE=2 SV=1 8085.68	238	54.6	34.72	DSCQGDSGGPLVNLNPETNMLEQVALVSYGR	Ethanolyl(C)@3; Deamidated(N)@19; Leu->Arg@21	Leu->Arg@258		-0.0319866	3350.52	838.637	3350.55	838.645	4	1	1.1.1.1814.19	8	0.0001	42.9444	1471.24	1463.12	42.93	0.11	841.783	0.0014	0.0007	FALSE	0
189.013	1	1	TRINITY_DN15000_c2_g1_i11 sp|Q7Z269|SP4_POLDO	Venom serine protease OS=Polistes dominula OX=743375 PE=2 SV=1 8085.68	238	54.6	34.72	DSCQGDSGGPLVNLNPETNMLEQVALVSYGR	Ethanolyl(C)@3; Deamidated(N)@15; Leu->Arg@21	Leu->Arg@258		-0.0319866	3350.52	838.637	3350.55	838.645	4	1	1.1.1.1814.19	8	0.0001	42.9444	1471.24	1463.12	42.93	0.11	841.783	0.0014	0.0007	FALSE	0
189.014	1	1	TRINITY_DN15000_c2_g1_i11 sp|Q7Z269|SP4_POLDO	Venom serine protease OS=Polistes dominula OX=743375 PE=2 SV=1 8085.68	238	54.6	34.72	DSCQGDSGGPLVNLNPETNMLEQVALVSYGR	Ethanolyl(C)@3; Deamidated(N)@13; Leu->Arg@14	Leu->Arg@251		-0.0319866	3350.52	838.637	3350.55	838.645	4	1	1.1.1.1814.19	8	0.0001	42.9444	1471.24	1463.12	42.93	0.11	841.783	0.0014	0.0007	FALSE	0
189.015	1	1	TRINITY_DN15000_c2_g1_i11 sp|Q7Z269|SP4_POLDO	Venom serine protease OS=Polistes dominula OX=743375 PE=2 SV=1 8085.68	238	54.6	34.72	DSCQGDSGGPLVNLNPETNMLEQVALVSYGR	Ethanolyl(C)@3; Leu->Arg@14; Deamidated(N)@19	Leu->Arg@251		-0.0319866	3350.52	838.637	3350.55	838.645	4	1	1.1.1.1814.19	8	0.0001	42.9444	1471.24	1463.12	42.93	0.11	841.783	0.0014	0.0007	FALSE	0
189.016	1	1	TRINITY_DN15000_c2_g1_i11 sp|Q7Z269|SP4_POLDO	Venom serine protease OS=Polistes dominula OX=743375 PE=2 SV=1 8085.68	238	54.6	34.72	DSCQGDSGGPLVNLNPETNMLEQVALVSYGR	Ethanolyl(C)@3; Leu->Arg@14; Deamidated(N)@15	Leu->Arg@251		-0.0319866	3350.52	838.637	3350.55	838.645	4	1	1.1.1.1814.19	8	0.0001	42.9444	1471.24	1463.12	42.93	0.11	841.783	0.0014	0.0007	FALSE	0
189.017	1	1	TRINITY_DN15000_c2_g1_i11 sp|Q7Z269|SP4_POLDO	Venom serine protease OS=Polistes dominula OX=743375 PE=2 SV=1 8085.68	238	54.6	34.72	DSCQGDSGGPLVNLNPETNMLEQVALVSYGR	Ethanolyl(C)@3; Deamidated(N)@13; Leu->Arg@21	Leu->Arg@258		-0.0319866	3350.52	838.637	3350.55	838.645	4	1	1.1.1.1814.19	8	0.0001	42.9444	1471.24	1463.12	42.93	0.11	841.783	0.0014	0.0007	FALSE	0
189.018	1	1	TRINITY_DN15000_c2_g1_i11 sp|Q7Z269|SP4_POLDO	Venom serine protease OS=Polistes dominula OX=743375 PE=2 SV=1 8085.68	238	54.6	12.62	DSCQGDSGGPLVNLNPETNMLEQVALVSYGR	Ethanolyl(C)@3; Ser->Met@7	Ser->Met@244		0.0141805	3350.57	1117.87	3350.56	1117.86	3	2	1.1.1.1703.30	8	0.0011	39.178	2127.88	2065.56	39.18	0.14	959.689	0.0021	0.0011	FALSE	0
189.019	1	1	TRINITY_DN15000_c2_g1_i11 sp|Q7Z269|SP4_POLDO	Venom serine protease OS=Polistes dominula OX=743375 PE=2 SV=1 8085.68	238	54.6	33.46	DSCQGDSGGPLVNLNPETNMLEQVALVSYGR	Ser->Met@2; Ethanolyl(C)@3	Ser->Met@239		-0.0163409	3350.54	1117.85	3350.56	1117.86	3	1	1.1.1.1821.30	7	0.0006	43.1989	1225.09	361.57	42.93	0.28	394.593	0.0012	0.0006	FALSE	0
189.02	1	1	TRINITY_DN15000_c2_g1_i11 sp|Q7Z269|SP4_POLDO	Venom serine protease OS=Polistes dominula OX=743375 PE=2 SV=1 8085.68	238	54.6	32.85	DSCQGDSGGPLVNLNPETNMLEQVALVSYGR	Carbamyl@N-term; Ethanolyl(C)@3; Deamidated(Q)@4			0.00228606	3350.54	1117.85	3350.54	1117.85	3	1	1.1.1.1821.30	7	0.0005	43.1989	1225.09	361.57	42.93	0.28	394.593	0.0012	0.0006	FALSE	0
189.021	1	1	TRINITY_DN15000_c2_g1_i11 sp|Q7Z269|SP4_POLDO	Venom serine protease OS=Polistes dominula OX=743375 PE=2 SV=1 8085.68	238	54.6	31.64	DSCQGDSGGPLVNLNPETNMLEQVALVSYGR	Ethanolyl(C)@3; Deamidated(Q)@4; Leu->Arg@14	Leu->Arg@251		-0.0319866	3350.52	838.637	3350.55	838.645	4	1	1.1.1.1814.19	8	0	42.9444	1471.24	1463.12	42.93	0.11	841.783	0.0014	0.0007	FALSE	0
189.022	1	1	TRINITY_DN15000_c2_g1_i11 sp|Q7Z269|SP4_POLDO	Venom serine protease OS=Polistes dominula OX=743375 PE=2 SV=1 8085.68	238	54.6	31.64	DSCQGDSGGPLVNLNPETNMLEQVALVSYGR	Ethanolyl(C)@3; Deamidated(Q)@4; Leu->Arg@21	Leu->Arg@258		-0.0319866	3350.52	838.637	3350.55	838.645	4	1	1.1.1.1814.19	8	0	42.9444	1471.24	1463.12	42.93	0.11	841.783	0.0014	0.0007	FALSE	0
189.023	1	1	TRINITY_DN15000_c2_g1_i11 sp|Q7Z269|SP4_POLDO	Venom serine protease OS=Polistes dominula OX=743375 PE=2 SV=1 8085.68	238	54.6	31.06	DSCQGDSGGPLVNLNPETNMLEQVALVSYGR	Ser->Asp@2; Ethanolyl(C)@3; Oxidation(M)@20	Ser->Asp@239		0.00228606	3350.54	1117.85	3350.54	1117.85	3	1	1.1.1.1821.30	7	0.0004	43.1989	1225.09	361.57	42.93	0.28	394.593	0.0012	0.0006	FALSE	0
189.024	1	1	TRINITY_DN15000_c2_g1_i11 sp|Q7Z269|SP4_POLDO	Venom serine protease OS=Polistes dominula OX=743375 PE=2 SV=1 8085.68	238	54.6	31.06	DSCQGDSGGPLVNLNPETNMLEQVALVSYGR	Ethanolyl(C)@3; Ser->Asp@7; Oxidation(M)@20	Ser->Asp@244		0.00228606	3350.54	1117.85	3350.54	1117.85	3	1	1.1.1.1821.30	7	0.0004	43.1989	1225.09	361.57	42.93	0.28	394.593	0.0012	0.0006	FALSE	0
189.025	1	1	TRINITY_DN15000_c2_g1_i11 sp|Q7Z269|SP4_POLDO	Venom serine protease OS=Polistes dominula OX=743375 PE=2 SV=1 8085.68	238	54.6	30.48	DSCQGDSGGPLVNLNPETNMLEQVALVSYGR	Ethanolyl(C)@3; Deamidated(N)@13; Thr->Gln@18; Oxidation(M)@20	Thr->Gln@255		-0.0207532	3350.52	838.637	3350.54	838.642	4	1	1.1.1.1814.19	8	0	42.9444	1471.24	1463.12	42.93	0.11	841.783	0.0014	0.0007	FALSE	0
189.026	1	1	TRINITY_DN15000_c2_g1_i11 sp|Q7Z269|SP4_POLDO	Venom serine protease OS=Polistes dominula OX=743375 PE=2 SV=1 8085.68	238	54.6	30.48	DSCQGDSGGPLVNLNPETNMLEQVALVSYGR	Ethanolyl(C)@3; Deamidated(N)@15; Thr->Gln@18; Oxidation(M)@20	Thr->Gln@255		-0.0207532	3350.52	838.637	3350.54	838.642	4	1	1.1.1.1814.19	8	0	42.9444	1471.24	1463.12	42.93	0.11	841.783	0.0014	0.0007	FALSE	0
191.001	1	1	TRINITY_DN15000_c2_g1_i11 sp|Q7Z269|SP4_POLDO	Venom serine protease OS=Polistes dominula OX=743375 PE=2 SV=1 8085.68	238	16.2	16.22	DSCQGDSGGPLVNLNPETNMLEQVALVSYGR	Ethanolyl(C)@3; Dehydrated(S)@7; Thr->Tyr@18	Dehydrated(S)@244; Thr->Tyr@255		0.0175514	3350.57	1117.87	3350.55	1117.86	3	1	1.1.1.1703.30	10	0	39.178	2127.88	2065.56	39.18	0.14	959.689	0.0021	0.0011	FALSE	1
191.002	1	1	TRINITY_DN15000_c2_g1_i11 sp|Q7Z269|SP4_POLDO	Venom serine protease OS=Polistes dominula OX=743375 PE=2 SV=1 8085.68	238	16.2	15.34	DSCQGDSGGPLVNLNPETNMLEQVALVSYGR	Ethanolyl(C)@3; Dehydrated(D)@6; Thr->Tyr@18	Thr->Tyr@255		0.0175514	3350.57	1117.87	3350.55	1117.86	3	1	1.1.1.1703.30	10	0	39.178	2127.88	2065.56	39.18	0.14	959.689	0.0021	0.0011	FALSE	0
185.001	1	1	TRINITY_DN15000_c2_g1_i11 sp|Q7Z269|SP4_POLDO	Venom serine protease OS=Polistes dominula OX=743375 PE=2 SV=1 8085.68	238	64.1	64.07	DSCQGDSGGPLVNLNPETNMLEQVALVSYGR	Ethanolyl(C)@3; Leu->Met@11; Deamidated(N)@13; Leu->Phe@14	Leu->Met@248; Leu->Phe@251		-0.00214571	3359.47	1120.83	3359.47	1120.83	3	1	1.1.1.1813.29	17	0	42.9174	10627.3	9907.95	42.96	0.11	2224.42	0.0103	0.0053	FALSE	1
185.002	1	1	TRINITY_DN15000_c2_g1_i11 sp|Q7Z269|SP4_POLDO	Venom serine protease OS=Polistes dominula OX=743375 PE=2 SV=1 8085.68	238	64.1	64.07	DSCQGDSGGPLVNLNPETNMLEQVALVSYGR	Ethanolyl(C)@3; Leu->Phe@11; Leu->Met@14; Deamidated(N)@15	Leu->Phe@248; Leu->Met@251		-0.00214571	3359.47	1120.83	3359.47	1120.83	3	1	1.1.1.1813.29	17	0	42.9174	10627.3	9907.95	42.96	0.11	2224.42	0.0103	0.0053	FALSE	0
185.003	1	1	TRINITY_DN15000_c2_g1_i11 sp|Q7Z269|SP4_POLDO	Venom serine protease OS=Polistes dominula OX=743375 PE=2 SV=1 8085.68	238	64.1	64.07	DSCQGDSGGPLVNLNPETNMLEQVALVSYGR	Ethanolyl(C)@3; Leu->Met@11; Leu->Phe@14; Deamidated(N)@15	Leu->Met@248; Leu->Phe@251		-0.00214571	3359.47	1120.83	3359.47	1120.83	3	1	1.1.1.1813.29	17	0	42.9174	10627.3	9907.95	42.96	0.11	2224.42	0.0103	0.0053	FALSE	0
185.004	1	1	TRINITY_DN15000_c2_g1_i11 sp|Q7Z269|SP4_POLDO	Venom serine protease OS=Polistes dominula OX=743375 PE=2 SV=1 8085.68	238	64.1	64.07	DSCQGDSGGPLVNLNPETNMLEQVALVSYGR	Ethanolyl(C)@3; Leu->Phe@11; Deamidated(N)@13; Leu->Met@14	Leu->Phe@248; Leu->Met@251		-0.00214571	3359.47	1120.83	3359.47	1120.83	3	1	1.1.1.1813.29	17	0	42.9174	10627.3	9907.95	42.96	0.11	2224.42	0.0103	0.0053	FALSE	0
185.005	1	1	TRINITY_DN15000_c2_g1_i11 sp|Q7Z269|SP4_POLDO	Venom serine protease OS=Polistes dominula OX=743375 PE=2 SV=1 8085.68	238	64.1	57.33	DSCQGDSGGPLVNLNPETNMLEQVALVSYGR	Ethanolyl(C)@3; Phospho(S)@7; Asn->Ser@13	Phospho(S)@244; Asn->Ser@250		-0.0327909	3359.47	1120.83	3359.51	1120.84	3	1	1.1.1.1813.29	17	0	42.9174	10627.3	9907.95	42.96	0.11	2224.42	0.0103	0.0053	FALSE	0
185.006	1	1	TRINITY_DN15000_c2_g1_i11 sp|Q7Z269|SP4_POLDO	Venom serine protease OS=Polistes dominula OX=743375 PE=2 SV=1 8085.68	238	64.1	57.33	DSCQGDSGGPLVNLNPETNMLEQVALVSYGR	Ethanolyl(C)@3; Phospho(S)@7; Asn->Ser@15	Phospho(S)@244; Asn->Ser@252		-0.0327909	3359.47	1120.83	3359.51	1120.84	3	1	1.1.1.1813.29	17	0	42.9174	10627.3	9907.95	42.96	0.11	2224.42	0.0103	0.0053	FALSE	0
185.007	1	1	TRINITY_DN15000_c2_g1_i11 sp|Q7Z269|SP4_POLDO	Venom serine protease OS=Polistes dominula OX=743375 PE=2 SV=1 8085.68	238	64.1	56.4	DSCQGDSGGPLVNLNPETNMLEQVALVSYGR	Ethanolyl(C)@3; Cation:K(D)@6; Leu->Gln@11	Leu->Gln@248		-0.00775496	3359.47	1120.83	3359.48	1120.83	3	1	1.1.1.1813.29	17	0	42.9174	10627.3	9907.95	42.96	0.11	2224.42	0.0103	0.0053	FALSE	0
185.008	1	1	TRINITY_DN15000_c2_g1_i11 sp|Q7Z269|SP4_POLDO	Venom serine protease OS=Polistes dominula OX=743375 PE=2 SV=1 8085.68	238	64.1	56.4	DSCQGDSGGPLVNLNPETNMLEQVALVSYGR	Ethanolyl(C)@3; Cation:K(D)@6; Leu->Gln@14	Leu->Gln@251		-0.00775496	3359.47	1120.83	3359.48	1120.83	3	1	1.1.1.1813.29	17	0	42.9174	10627.3	9907.95	42.96	0.11	2224.42	0.0103	0.0053	FALSE	0
185.009	1	1	TRINITY_DN15000_c2_g1_i11 sp|Q7Z269|SP4_POLDO	Venom serine protease OS=Polistes dominula OX=743375 PE=2 SV=1 8085.68	238	64.1	55.49	DSCQGDSGGPLVNLNPETNMLEQVALVSYGR	Ethanolyl(C)@3; Cation:K(D)@6; Asn->Glu@13	Asn->Glu@250		-0.0329071	3359.47	1120.83	3359.51	1120.84	3	1	1.1.1.1813.29	17	0	42.9174	10627.3	9907.95	42.96	0.11	2224.42	0.0103	0.0053	FALSE	0
185.01	1	1	TRINITY_DN15000_c2_g1_i11 sp|Q7Z269|SP4_POLDO	Venom serine protease OS=Polistes dominula OX=743375 PE=2 SV=1 8085.68	238	64.1	55.49	DSCQGDSGGPLVNLNPETNMLEQVALVSYGR	Ethanolyl(C)@3; Cation:K(D)@6; Asn->Glu@15	Asn->Glu@252		-0.0329071	3359.47	1120.83	3359.51	1120.84	3	1	1.1.1.1813.29	17	0	42.9174	10627.3	9907.95	42.96	0.11	2224.42	0.0103	0.0053	FALSE	0
185.011	1	1	TRINITY_DN15000_c2_g1_i11 sp|Q7Z269|SP4_POLDO	Venom serine protease OS=Polistes dominula OX=743375 PE=2 SV=1 8085.68	238	64.1	55.49	DSCQGDSGGPLVNLNPETNMLEQVALVSYGR	Ethanolyl(C)@3; Cation:K(D)@6; Val->Asn@12	Val->Asn@249		-0.00775496	3359.47	1120.83	3359.48	1120.83	3	1	1.1.1.1813.29	17	0	42.9174	10627.3	9907.95	42.96	0.11	2224.42	0.0103	0.0053	FALSE	0
185.012	1	1	TRINITY_DN15000_c2_g1_i11 sp|Q7Z269|SP4_POLDO	Venom serine protease OS=Polistes dominula OX=743375 PE=2 SV=1 8085.68	238	64.1	55.49	DSCQGDSGGPLVNLNPETNMLEQVALVSYGR	Ethanolyl(C)@3; Phospho(S)@7; Val->Ala@12; Deamidated(N)@15	Phospho(S)@244; Val->Ala@249		0.0035946	3359.47	1120.83	3359.47	1120.83	3	1	1.1.1.1813.29	17	0	42.9174	10627.3	9907.95	42.96	0.11	2224.42	0.0103	0.0053	FALSE	0
185.013	1	1	TRINITY_DN15000_c2_g1_i11 sp|Q7Z269|SP4_POLDO	Venom serine protease OS=Polistes dominula OX=743375 PE=2 SV=1 8085.68	238	64.1	55.49	DSCQGDSGGPLVNLNPETNMLEQVALVSYGR	Ethanolyl(C)@3; Phospho(S)@7; Val->Ala@12; Deamidated(N)@13	Phospho(S)@244; Val->Ala@249		0.0035946	3359.47	1120.83	3359.47	1120.83	3	1	1.1.1.1813.29	17	0	42.9174	10627.3	9907.95	42.96	0.11	2224.42	0.0103	0.0053	FALSE	0
185.014	1	1	TRINITY_DN15000_c2_g1_i11 sp|Q7Z269|SP4_POLDO	Venom serine protease OS=Polistes dominula OX=743375 PE=2 SV=1 8085.68	238	64.1	31.64	DSCQGDSGGPLVNLNPETNMLEQVALVSYGR	Ethanolyl(C)@3; Leu->Phe@11; Leu->Met@14; Deamidated(N)@19	Leu->Phe@248; Leu->Met@251		-0.00214571	3359.47	1120.83	3359.47	1120.83	3	1	1.1.1.1813.29	16	0	42.9174	10627.3	9907.95	42.96	0.11	2224.42	0.0103	0.0053	FALSE	0
185.015	1	1	TRINITY_DN15000_c2_g1_i11 sp|Q7Z269|SP4_POLDO	Venom serine protease OS=Polistes dominula OX=743375 PE=2 SV=1 8085.68	238	64.1	31.64	DSCQGDSGGPLVNLNPETNMLEQVALVSYGR	Ethanolyl(C)@3; Leu->Met@11; Leu->Phe@14; Deamidated(N)@19	Leu->Met@248; Leu->Phe@251		-0.00214571	3359.47	1120.83	3359.47	1120.83	3	1	1.1.1.1813.29	16	0	42.9174	10627.3	9907.95	42.96	0.11	2224.42	0.0103	0.0053	FALSE	0
185.016	1	1	TRINITY_DN15000_c2_g1_i11 sp|Q7Z269|SP4_POLDO	Venom serine protease OS=Polistes dominula OX=743375 PE=2 SV=1 8085.68	238	64.1	30.48	DSCQGDSGGPLVNLNPETNMLEQVALVSYGR	Ethanolyl(C)@3; Leu->Gln@11; Cation:K(E)@17	Leu->Gln@248		-0.00775496	3359.47	1120.83	3359.48	1120.83	3	1	1.1.1.1813.29	16	0	42.9174	10627.3	9907.95	42.96	0.11	2224.42	0.0103	0.0053	FALSE	0
185.017	1	1	TRINITY_DN15000_c2_g1_i11 sp|Q7Z269|SP4_POLDO	Venom serine protease OS=Polistes dominula OX=743375 PE=2 SV=1 8085.68	238	64.1	30.48	DSCQGDSGGPLVNLNPETNMLEQVALVSYGR	Ethanolyl(C)@3; Leu->Gln@14; Cation:K(E)@17	Leu->Gln@251		-0.00775496	3359.47	1120.83	3359.48	1120.83	3	1	1.1.1.1813.29	16	0	42.9174	10627.3	9907.95	42.96	0.11	2224.42	0.0103	0.0053	FALSE	0
185.018	1	1	TRINITY_DN15000_c2_g1_i11 sp|Q7Z269|SP4_POLDO	Venom serine protease OS=Polistes dominula OX=743375 PE=2 SV=1 8085.68	238	64.1	30.48	DSCQGDSGGPLVNLNPETNMLEQVALVSYGR	Ethanolyl(C)@3; Deamidated(Q)@4; Leu->Phe@11; Leu->Met@14	Leu->Phe@248; Leu->Met@251		-0.00214571	3359.47	1120.83	3359.47	1120.83	3	1	1.1.1.1813.29	16	0	42.9174	10627.3	9907.95	42.96	0.11	2224.42	0.0103	0.0053	FALSE	0
185.019	1	1	TRINITY_DN15000_c2_g1_i11 sp|Q7Z269|SP4_POLDO	Venom serine protease OS=Polistes dominula OX=743375 PE=2 SV=1 8085.68	238	64.1	30.48	DSCQGDSGGPLVNLNPETNMLEQVALVSYGR	Ethanolyl(C)@3; Deamidated(Q)@4; Leu->Met@11; Leu->Phe@14	Leu->Met@248; Leu->Phe@251		-0.00214571	3359.47	1120.83	3359.47	1120.83	3	1	1.1.1.1813.29	16	0	42.9174	10627.3	9907.95	42.96	0.11	2224.42	0.0103	0.0053	FALSE	0
185.02	1	1	TRINITY_DN15000_c2_g1_i11 sp|Q7Z269|SP4_POLDO	Venom serine protease OS=Polistes dominula OX=743375 PE=2 SV=1 8085.68	238	64.1	26.63	DSCQGDSGGPLVNLNPETNMLEQVALVSYGR	Ethanolyl(C)@3; Val->Asn@12; Cation:K(E)@17	Val->Asn@249		-0.00775496	3359.47	1120.83	3359.48	1120.83	3	1	1.1.1.1813.29	16	0	42.9174	10627.3	9907.95	42.96	0.11	2224.42	0.0103	0.0053	FALSE	0
185.021	1	1	TRINITY_DN15000_c2_g1_i11 sp|Q7Z269|SP4_POLDO	Venom serine protease OS=Polistes dominula OX=743375 PE=2 SV=1 8085.68	238	64.1	25.6	DSCQGDSGGPLVNLNPETNMLEQVALVSYGR	Ethanolyl(C)@3; Asn->Glu@13; Cation:K(E)@17	Asn->Glu@250		-0.0329071	3359.47	1120.83	3359.51	1120.84	3	1	1.1.1.1813.29	16	0	42.9174	10627.3	9907.95	42.96	0.11	2224.42	0.0103	0.0053	FALSE	0
185.022	1	1	TRINITY_DN15000_c2_g1_i11 sp|Q7Z269|SP4_POLDO	Venom serine protease OS=Polistes dominula OX=743375 PE=2 SV=1 8085.68	238	64.1	25.6	DSCQGDSGGPLVNLNPETNMLEQVALVSYGR	Ethanolyl(C)@3; Asn->Glu@15; Cation:K(E)@17	Asn->Glu@252		-0.0329071	3359.47	1120.83	3359.51	1120.84	3	1	1.1.1.1813.29	16	0	42.9174	10627.3	9907.95	42.96	0.11	2224.42	0.0103	0.0053	FALSE	0
178.001	1	1	TRINITY_DN15000_c2_g1_i11 sp|Q7Z269|SP4_POLDO	Venom serine protease OS=Polistes dominula OX=743375 PE=2 SV=1 8085.68	238	99	99	DSCQGDSGGPLVNLNPETNMLEQVALVSYGR	Ethanolyl(C)@3; Val->Asp@12; Cation:K(E)@17	Val->Asp@249		0.0139962	3360.48	841.127	3360.46	841.123	4	2	1.1.1.1814.20	27	0	42.9452	24160.3	24020.1	42.96	0.11	15610.1	0.0235	0.012	FALSE	1
178.002	1	1	TRINITY_DN15000_c2_g1_i11 sp|Q7Z269|SP4_POLDO	Venom serine protease OS=Polistes dominula OX=743375 PE=2 SV=1 8085.68	238	99	99	DSCQGDSGGPLVNLNPETNMLEQVALVSYGR	Ethanolyl(C)@3; Leu->Glu@14; Cation:K(E)@17	Leu->Glu@251		0.0139962	3360.48	841.127	3360.46	841.123	4	2	1.1.1.1814.20	27	0	42.9452	24160.3	24020.1	42.96	0.11	15610.1	0.0235	0.012	FALSE	0
178.003	1	1	TRINITY_DN15000_c2_g1_i11 sp|Q7Z269|SP4_POLDO	Venom serine protease OS=Polistes dominula OX=743375 PE=2 SV=1 8085.68	238	99	50.22	DSCQGDSGGPLVNLNPETNMLEQVALVSYGR	Ethanolyl(C)@3; Oxidation(P)@16; Cation:K(E)@17	Oxidation(P)@253		-0.0223893	3360.48	841.127	3360.5	841.132	4	2	1.1.1.1814.20	26	0	42.9452	24160.3	24020.1	42.96	0.11	15610.1	0.0235	0.012	FALSE	0
178.004	1	1	TRINITY_DN15000_c2_g1_i11 sp|Q7Z269|SP4_POLDO	Venom serine protease OS=Polistes dominula OX=743375 PE=2 SV=1 8085.68	238	99	62.1	DSCQGDSGGPLVNLNPETNMLEQVALVSYGR	Ethanolyl(C)@3; Oxidation(P)@10; Cation:K(E)@17	Oxidation(P)@247		-0.0232614	3360.48	1121.17	3360.5	1121.17	3	1	1.1.1.1812.31	16	0	42.8835	11975.7	7820.5	42.96	0.11	2197.03	0.0116	0.006	FALSE	0
178.005	1	1	TRINITY_DN15000_c2_g1_i11 sp|Q7Z269|SP4_POLDO	Venom serine protease OS=Polistes dominula OX=743375 PE=2 SV=1 8085.68	238	99	59.21	DSCQGDSGGPLVNLNPETNMLEQVALVSYGR	Ethanolyl(C)@3; Deamidated(N)@13; Asn->Glu@15; Cation:K(E)@17	Asn->Glu@252		-0.0111559	3360.48	841.127	3360.49	841.13	4	2	1.1.1.1814.20	27	0	42.9452	24160.3	24020.1	42.96	0.11	15610.1	0.0235	0.012	FALSE	0
178.006	1	1	TRINITY_DN15000_c2_g1_i11 sp|Q7Z269|SP4_POLDO	Venom serine protease OS=Polistes dominula OX=743375 PE=2 SV=1 8085.68	238	99	59.21	DSCQGDSGGPLVNLNPETNMLEQVALVSYGR	Ethanolyl(C)@3; Asn->Glu@13; Deamidated(N)@15; Cation:K(E)@17	Asn->Glu@250		-0.0111559	3360.48	841.127	3360.49	841.13	4	2	1.1.1.1814.20	27	0	42.9452	24160.3	24020.1	42.96	0.11	15610.1	0.0235	0.012	FALSE	0
178.007	1	1	TRINITY_DN15000_c2_g1_i11 sp|Q7Z269|SP4_POLDO	Venom serine protease OS=Polistes dominula OX=743375 PE=2 SV=1 8085.68	238	99	52.81	DSCQGDSGGPLVNLNPETNMLEQVALVSYGR	Ethanolyl(C)@3; Leu->Glu@11; Cation:K(E)@17	Leu->Glu@248		0.0131241	3360.48	1121.17	3360.46	1121.16	3	2	1.1.1.1812.31	16	0	42.8835	11975.7	7820.5	42.96	0.11	2197.03	0.0116	0.006	FALSE	0
178.008	1	1	TRINITY_DN15000_c2_g1_i11 sp|Q7Z269|SP4_POLDO	Venom serine protease OS=Polistes dominula OX=743375 PE=2 SV=1 8085.68	238	99	52.81	DSCQGDSGGPLVNLNPETNMLEQVALVSYGR	Ethanolyl(C)@3; Val->Met@12; Cation:Na(E)@17	Val->Met@249		-0.0264803	3360.48	1121.17	3360.5	1121.18	3	1	1.1.1.1812.31	16	0	42.8835	11975.7	7820.5	42.96	0.11	2197.03	0.0116	0.006	FALSE	0
178.009	1	1	TRINITY_DN15000_c2_g1_i11 sp|Q7Z269|SP4_POLDO	Venom serine protease OS=Polistes dominula OX=743375 PE=2 SV=1 8085.68	238	99	50.22	DSCQGDSGGPLVNLNPETNMLEQVALVSYGR	Ethanolyl(C)@3; Oxidation(N)@15; Cation:K(E)@17	Oxidation(N)@252		-0.0232614	3360.48	1121.17	3360.5	1121.17	3	2	1.1.1.1812.31	16	0	42.8835	11975.7	7820.5	42.96	0.11	2197.03	0.0116	0.006	FALSE	0
178.01	1	1	TRINITY_DN15000_c2_g1_i11 sp|Q7Z269|SP4_POLDO	Venom serine protease OS=Polistes dominula OX=743375 PE=2 SV=1 8085.68	238	99	50.22	DSCQGDSGGPLVNLNPETNMLEQVALVSYGR	Ethanolyl(C)@3; Oxidation(N)@13; Cation:K(E)@17	Oxidation(N)@250		-0.0232614	3360.48	1121.17	3360.5	1121.17	3	2	1.1.1.1812.31	16	0	42.8835	11975.7	7820.5	42.96	0.11	2197.03	0.0116	0.006	FALSE	0
178.011	1	1	TRINITY_DN15000_c2_g1_i11 sp|Q7Z269|SP4_POLDO	Venom serine protease OS=Polistes dominula OX=743375 PE=2 SV=1 8085.68	238	99	48.55	DSCQGDSGGPLVNLNPETNMLEQVALVSYGR	Ethanolyl(C)@3; Asn->Glu@15; Cation:K(E)@17; Deamidated(N)@19	Asn->Glu@252		-0.012028	3360.48	1121.17	3360.49	1121.17	3	1	1.1.1.1812.31	16	0	42.8835	11975.7	7820.5	42.96	0.11	2197.03	0.0116	0.006	FALSE	0
178.012	1	1	TRINITY_DN15000_c2_g1_i11 sp|Q7Z269|SP4_POLDO	Venom serine protease OS=Polistes dominula OX=743375 PE=2 SV=1 8085.68	238	99	48.55	DSCQGDSGGPLVNLNPETNMLEQVALVSYGR	Ethanolyl(C)@3; Asn->Glu@13; Cation:K(E)@17; Deamidated(N)@19	Asn->Glu@250		-0.012028	3360.48	1121.17	3360.49	1121.17	3	1	1.1.1.1812.31	16	0	42.8835	11975.7	7820.5	42.96	0.11	2197.03	0.0116	0.006	FALSE	0
178.013	1	1	TRINITY_DN15000_c2_g1_i11 sp|Q7Z269|SP4_POLDO	Venom serine protease OS=Polistes dominula OX=743375 PE=2 SV=1 8085.68	238	99	38.01	DSCQGDSGGPLVNLNPETNMLEQVALVSYGR	Ethanolyl(C)@3; Phospho(S)@7; Leu->Ser@11	Phospho(S)@244; Leu->Ser@248		0.0141123	3360.48	841.127	3360.46	841.123	4	1	1.1.1.1814.20	26	0	42.9452	24160.3	24020.1	42.96	0.11	15610.1	0.0235	0.012	FALSE	0
178.014	1	1	TRINITY_DN15000_c2_g1_i11 sp|Q7Z269|SP4_POLDO	Venom serine protease OS=Polistes dominula OX=743375 PE=2 SV=1 8085.68	238	99	31.64	DSCQGDSGGPLVNLNPETNMLEQVALVSYGR	Ethanolyl(C)@3; Leu->Ser@14; Phospho(T)@18	Leu->Ser@251; Phospho(T)@255		0.0141123	3360.48	841.127	3360.46	841.123	4	1	1.1.1.1814.20	26	0	42.9452	24160.3	24020.1	42.96	0.11	15610.1	0.0235	0.012	FALSE	0
178.015	1	1	TRINITY_DN15000_c2_g1_i11 sp|Q7Z269|SP4_POLDO	Venom serine protease OS=Polistes dominula OX=743375 PE=2 SV=1 8085.68	238	99	31.06	DSCQGDSGGPLVNLNPETNMLEQVALVSYGR	Ethanolyl(C)@3; Cation:K(D)@6; Oxidation(P)@10	Oxidation(P)@247		-0.0232614	3360.48	1121.17	3360.5	1121.17	3	1	1.1.1.1812.31	15	0	42.8835	11975.7	7820.5	42.96	0.11	2197.03	0.0116	0.006	FALSE	0
178.016	1	1	TRINITY_DN15000_c2_g1_i11 sp|Q7Z269|SP4_POLDO	Venom serine protease OS=Polistes dominula OX=743375 PE=2 SV=1 8085.68	238	99	31.06	DSCQGDSGGPLVNLNPETNMLEQVALVSYGR	Ethanolyl(C)@3; Cation:K(D)@6; Oxidation(P)@16	Oxidation(P)@253		-0.0232614	3360.48	1121.17	3360.5	1121.17	3	1	1.1.1.1812.31	15	0	42.8835	11975.7	7820.5	42.96	0.11	2197.03	0.0116	0.006	FALSE	0
188.001	1	1	TRINITY_DN15000_c2_g1_i11 sp|Q7Z269|SP4_POLDO	Venom serine protease OS=Polistes dominula OX=743375 PE=2 SV=1 8085.68	238	58.3	58.26	DSCQGDSGGPLVNLNPETNMLEQVALVSYGR	Ethanolyl(C)@3; Phospho(S)@7; Deamidated(N)@19	Phospho(S)@244		-0.0349434	3387.46	1130.16	3387.5	1130.17	3	1	1.1.1.1818.29	9	0	43.0925	1517.14	1420.19	43.06	0.14	469.567	0.0015	0.0008	FALSE	1
188.002	1	1	TRINITY_DN15000_c2_g1_i11 sp|Q7Z269|SP4_POLDO	Venom serine protease OS=Polistes dominula OX=743375 PE=2 SV=1 8085.68	238	58.3	58.26	DSCQGDSGGPLVNLNPETNMLEQVALVSYGR	Phospho(S)@2; Ethanolyl(C)@3; Deamidated(N)@19	Phospho(S)@239		-0.0349434	3387.46	1130.16	3387.5	1130.17	3	1	1.1.1.1818.29	9	0	43.0925	1517.14	1420.19	43.06	0.14	469.567	0.0015	0.0008	FALSE	0
182.001	1	1	TRINITY_DN15000_c2_g1_i11 sp|Q7Z269|SP4_POLDO	Venom serine protease OS=Polistes dominula OX=743375 PE=2 SV=1 8085.68	238	99	99	DSCQGDSGGPLVNLNPETNMLEQVALVSYGR	Ethanolyl(C)@3; Phospho(S)@7; Deamidated(N)@15; Deamidated(N)@19	Phospho(S)@244		-0.0171396	3388.47	848.124	3388.48	848.128	4	1	1.1.1.1819.15	11	0	43.1159	4820.07	3636.51	43.07	0.11	946.505	0.0047	0.0024	FALSE	1
182.002	1	1	TRINITY_DN15000_c2_g1_i11 sp|Q7Z269|SP4_POLDO	Venom serine protease OS=Polistes dominula OX=743375 PE=2 SV=1 8085.68	238	99	99	DSCQGDSGGPLVNLNPETNMLEQVALVSYGR	Ethanolyl(C)@3; Phospho(S)@7; Deamidated(N)@13; Deamidated(N)@19	Phospho(S)@244		-0.0171396	3388.47	848.124	3388.48	848.128	4	1	1.1.1.1819.15	11	0	43.1159	4820.07	3636.51	43.07	0.11	946.505	0.0047	0.0024	FALSE	0
182.003	1	1	TRINITY_DN15000_c2_g1_i11 sp|Q7Z269|SP4_POLDO	Venom serine protease OS=Polistes dominula OX=743375 PE=2 SV=1 8085.68	238	99	99	DSCQGDSGGPLVNLNPETNMLEQVALVSYGR	Ethanolyl(C)@3; Phospho(S)@7; Deamidated(N)@13; Deamidated(N)@15	Phospho(S)@244		-0.0171396	3388.47	848.124	3388.48	848.128	4	1	1.1.1.1819.15	11	0	43.1159	4820.07	3636.51	43.07	0.11	946.505	0.0047	0.0024	FALSE	0
182.004	1	1	TRINITY_DN15000_c2_g1_i11 sp|Q7Z269|SP4_POLDO	Venom serine protease OS=Polistes dominula OX=743375 PE=2 SV=1 8085.68	238	99	99	DSCQGDSGGPLVNLNPETNMLEQVALVSYGR	Phospho(S)@2; Ethanolyl(C)@3; Deamidated(N)@15; Deamidated(N)@19	Phospho(S)@239		-0.0171396	3388.47	848.124	3388.48	848.128	4	1	1.1.1.1819.15	11	0	43.1159	4820.07	3636.51	43.07	0.11	946.505	0.0047	0.0024	FALSE	0
182.005	1	1	TRINITY_DN15000_c2_g1_i11 sp|Q7Z269|SP4_POLDO	Venom serine protease OS=Polistes dominula OX=743375 PE=2 SV=1 8085.68	238	99	99	DSCQGDSGGPLVNLNPETNMLEQVALVSYGR	Phospho(S)@2; Ethanolyl(C)@3; Deamidated(N)@13; Deamidated(N)@19	Phospho(S)@239		-0.0171396	3388.47	848.124	3388.48	848.128	4	1	1.1.1.1819.15	11	0	43.1159	4820.07	3636.51	43.07	0.11	946.505	0.0047	0.0024	FALSE	0
182.006	1	1	TRINITY_DN15000_c2_g1_i11 sp|Q7Z269|SP4_POLDO	Venom serine protease OS=Polistes dominula OX=743375 PE=2 SV=1 8085.68	238	99	99	DSCQGDSGGPLVNLNPETNMLEQVALVSYGR	Phospho(S)@2; Ethanolyl(C)@3; Deamidated(N)@13; Deamidated(N)@15	Phospho(S)@239		-0.0171396	3388.47	848.124	3388.48	848.128	4	1	1.1.1.1819.15	11	0	43.1159	4820.07	3636.51	43.07	0.11	946.505	0.0047	0.0024	FALSE	0
182.007	1	1	TRINITY_DN15000_c2_g1_i11 sp|Q7Z269|SP4_POLDO	Venom serine protease OS=Polistes dominula OX=743375 PE=2 SV=1 8085.68	238	99	59.21	DSCQGDSGGPLVNLNPETNMLEQVALVSYGR	Ethanolyl(C)@3; Deamidated(Q)@4; Phospho(S)@7; Deamidated(N)@19	Phospho(S)@244		-0.0171396	3388.47	848.124	3388.48	848.128	4	1	1.1.1.1819.15	11	0	43.1159	4820.07	3636.51	43.07	0.11	946.505	0.0047	0.0024	FALSE	0
182.008	1	1	TRINITY_DN15000_c2_g1_i11 sp|Q7Z269|SP4_POLDO	Venom serine protease OS=Polistes dominula OX=743375 PE=2 SV=1 8085.68	238	99	59.21	DSCQGDSGGPLVNLNPETNMLEQVALVSYGR	Ethanolyl(C)@3; Deamidated(Q)@4; Phospho(S)@7; Deamidated(N)@15	Phospho(S)@244		-0.0171396	3388.47	848.124	3388.48	848.128	4	1	1.1.1.1819.15	11	0	43.1159	4820.07	3636.51	43.07	0.11	946.505	0.0047	0.0024	FALSE	0
182.009	1	1	TRINITY_DN15000_c2_g1_i11 sp|Q7Z269|SP4_POLDO	Venom serine protease OS=Polistes dominula OX=743375 PE=2 SV=1 8085.68	238	99	59.21	DSCQGDSGGPLVNLNPETNMLEQVALVSYGR	Ethanolyl(C)@3; Deamidated(Q)@4; Phospho(S)@7; Deamidated(N)@13	Phospho(S)@244		-0.0171396	3388.47	848.124	3388.48	848.128	4	1	1.1.1.1819.15	11	0	43.1159	4820.07	3636.51	43.07	0.11	946.505	0.0047	0.0024	FALSE	0
182.01	1	1	TRINITY_DN15000_c2_g1_i11 sp|Q7Z269|SP4_POLDO	Venom serine protease OS=Polistes dominula OX=743375 PE=2 SV=1 8085.68	238	99	59.21	DSCQGDSGGPLVNLNPETNMLEQVALVSYGR	Phospho(S)@2; Ethanolyl(C)@3; Deamidated(Q)@4; Deamidated(N)@19	Phospho(S)@239		-0.0171396	3388.47	848.124	3388.48	848.128	4	1	1.1.1.1819.15	11	0	43.1159	4820.07	3636.51	43.07	0.11	946.505	0.0047	0.0024	FALSE	0
182.011	1	1	TRINITY_DN15000_c2_g1_i11 sp|Q7Z269|SP4_POLDO	Venom serine protease OS=Polistes dominula OX=743375 PE=2 SV=1 8085.68	238	99	59.21	DSCQGDSGGPLVNLNPETNMLEQVALVSYGR	Phospho(S)@2; Ethanolyl(C)@3; Deamidated(Q)@4; Deamidated(N)@15	Phospho(S)@239		-0.0171396	3388.47	848.124	3388.48	848.128	4	1	1.1.1.1819.15	11	0	43.1159	4820.07	3636.51	43.07	0.11	946.505	0.0047	0.0024	FALSE	0
182.012	1	1	TRINITY_DN15000_c2_g1_i11 sp|Q7Z269|SP4_POLDO	Venom serine protease OS=Polistes dominula OX=743375 PE=2 SV=1 8085.68	238	99	59.21	DSCQGDSGGPLVNLNPETNMLEQVALVSYGR	Phospho(S)@2; Ethanolyl(C)@3; Deamidated(Q)@4; Deamidated(N)@13	Phospho(S)@239		-0.0171396	3388.47	848.124	3388.48	848.128	4	1	1.1.1.1819.15	11	0	43.1159	4820.07	3636.51	43.07	0.11	946.505	0.0047	0.0024	FALSE	0
182.013	1	1	TRINITY_DN15000_c2_g1_i11 sp|Q7Z269|SP4_POLDO	Venom serine protease OS=Polistes dominula OX=743375 PE=2 SV=1 8085.68	238	99	55.49	DSCQGDSGGPLVNLNPETNMLEQVALVSYGR	Ethanolyl(C)@3; Deamidated(N)@15; Phospho(T)@18; Deamidated(N)@19	Phospho(T)@255		-0.0171396	3388.47	848.124	3388.48	848.128	4	1	1.1.1.1819.15	11	0	43.1159	4820.07	3636.51	43.07	0.11	946.505	0.0047	0.0024	FALSE	0
182.014	1	1	TRINITY_DN15000_c2_g1_i11 sp|Q7Z269|SP4_POLDO	Venom serine protease OS=Polistes dominula OX=743375 PE=2 SV=1 8085.68	238	99	55.49	DSCQGDSGGPLVNLNPETNMLEQVALVSYGR	Ethanolyl(C)@3; Deamidated(N)@13; Phospho(T)@18; Deamidated(N)@19	Phospho(T)@255		-0.0171396	3388.47	848.124	3388.48	848.128	4	1	1.1.1.1819.15	11	0	43.1159	4820.07	3636.51	43.07	0.11	946.505	0.0047	0.0024	FALSE	0
182.015	1	1	TRINITY_DN15000_c2_g1_i11 sp|Q7Z269|SP4_POLDO	Venom serine protease OS=Polistes dominula OX=743375 PE=2 SV=1 8085.68	238	99	55.49	DSCQGDSGGPLVNLNPETNMLEQVALVSYGR	Ethanolyl(C)@3; Deamidated(N)@13; Deamidated(N)@15; Phospho(T)@18	Phospho(T)@255		-0.0171396	3388.47	848.124	3388.48	848.128	4	1	1.1.1.1819.15	11	0	43.1159	4820.07	3636.51	43.07	0.11	946.505	0.0047	0.0024	FALSE	0
182.016	1	1	TRINITY_DN15000_c2_g1_i11 sp|Q7Z269|SP4_POLDO	Venom serine protease OS=Polistes dominula OX=743375 PE=2 SV=1 8085.68	238	99	53.69	DSCQGDSGGPLVNLNPETNMLEQVALVSYGR	Ethanolyl(C)@3; Deamidated(Q)@4; Phospho(T)@18; Deamidated(N)@19	Phospho(T)@255		-0.0171396	3388.47	848.124	3388.48	848.128	4	1	1.1.1.1819.15	11	0	43.1159	4820.07	3636.51	43.07	0.11	946.505	0.0047	0.0024	FALSE	0
182.017	1	1	TRINITY_DN15000_c2_g1_i11 sp|Q7Z269|SP4_POLDO	Venom serine protease OS=Polistes dominula OX=743375 PE=2 SV=1 8085.68	238	99	53.69	DSCQGDSGGPLVNLNPETNMLEQVALVSYGR	Ethanolyl(C)@3; Deamidated(Q)@4; Deamidated(N)@15; Phospho(T)@18	Phospho(T)@255		-0.0171396	3388.47	848.124	3388.48	848.128	4	1	1.1.1.1819.15	11	0	43.1159	4820.07	3636.51	43.07	0.11	946.505	0.0047	0.0024	FALSE	0
182.018	1	1	TRINITY_DN15000_c2_g1_i11 sp|Q7Z269|SP4_POLDO	Venom serine protease OS=Polistes dominula OX=743375 PE=2 SV=1 8085.68	238	99	53.69	DSCQGDSGGPLVNLNPETNMLEQVALVSYGR	Ethanolyl(C)@3; Deamidated(Q)@4; Deamidated(N)@13; Phospho(T)@18	Phospho(T)@255		-0.0171396	3388.47	848.124	3388.48	848.128	4	1	1.1.1.1819.15	11	0	43.1159	4820.07	3636.51	43.07	0.11	946.505	0.0047	0.0024	FALSE	0
192.001	1	1	TRINITY_DN15000_c2_g1_i11 sp|Q7Z269|SP4_POLDO	Venom serine protease OS=Polistes dominula OX=743375 PE=2 SV=1 8085.68	244	99	99	SGGPLVNLNPETNMLEQVALVSYGR			cleaved D-S@N-term	0.00496564	2657.35	886.792	2657.35	886.79	3	2	1.1.1.1804.21	16	0.0046	42.5931	1394.89	1308.77	42.57	0.21	824.846	1	0.0007	FALSE	1
193.001	1	1	TRINITY_DN15000_c2_g1_i11 sp|Q7Z269|SP4_POLDO	Venom serine protease OS=Polistes dominula OX=743375 PE=2 SV=1 8085.68	257	70.6	70.63	MLEQVALVSYGR			cleaved N-M@N-term	-0.00693688	1364.71	683.36	1364.71	683.363	2	1	1.1.1.1446.20	7	0.0705	30.4592	325.42	323.06	30.47	0.58	364.203	1	0.0002	FALSE	1
208.001	1	1; 64	TRINITY_DN15000_c2_g1_i11 sp|Q7Z269|SP4_POLDO; TRINITY_DN14660_c4_g1_i6 sp|Q7Z269|SP4_POLDO; TRINITY_DN14660_c4_g1_i10 sp|Q7Z269|SP4_POLDO; TRINITY_DN14660_c4_g1_i5 sp|Q80YC5|FA12_MOUSE; TRINITY_DN14660_c4_g1_i2 sp|Q80YC5|FA12_MOUSE	Venom serine protease OS=Polistes dominula OX=743375 PE=2 SV=1 8085.68; Venom serine protease OS=Polistes dominula OX=743375 PE=2 SV=1 80.07; Venom serine protease OS=Polistes dominula OX=743375 PE=2 SV=1 89.64; Coagulation factor XII OS=Mus musculus OX=10090 GN=F12 PE=1 SV=2 2.78; Coagulation factor XII OS=Mus musculus OX=10090 GN=F12 PE=1 SV=2 3.87	269	41.7	41.72	KCGSTDPAVNTDVAAYMPWIK	Ethanolyl(C)@2; Pro->Phe@7; Hex(N)@10	Pro->Phe@275; Hex(N)@278	missed K-C@1	-0.00547196	2522.17	631.549	2522.17	631.55	4	1	1.1.1.1686.8	10	0	38.5804	606.19	588.32	38.6	0.27	1055.88	0.0011	0.0007	FALSE	1
208.002	1	1; 64	TRINITY_DN15000_c2_g1_i11 sp|Q7Z269|SP4_POLDO; TRINITY_DN14660_c4_g1_i6 sp|Q7Z269|SP4_POLDO; TRINITY_DN14660_c4_g1_i10 sp|Q7Z269|SP4_POLDO; TRINITY_DN14660_c4_g1_i5 sp|Q80YC5|FA12_MOUSE; TRINITY_DN14660_c4_g1_i2 sp|Q80YC5|FA12_MOUSE	Venom serine protease OS=Polistes dominula OX=743375 PE=2 SV=1 8085.68; Venom serine protease OS=Polistes dominula OX=743375 PE=2 SV=1 80.07; Venom serine protease OS=Polistes dominula OX=743375 PE=2 SV=1 89.64; Coagulation factor XII OS=Mus musculus OX=10090 GN=F12 PE=1 SV=2 2.78; Coagulation factor XII OS=Mus musculus OX=10090 GN=F12 PE=1 SV=2 3.87	269	41.7	41.72	KCGSTDPAVNTDVAAYMPWIK	Ethanolyl(C)@2; Pro->Cys@7; Ethanolyl(C)@7; Hex(N)@10	Pro->Cys@275; Hex(N)@278	missed K-C@1	0.0275427	2522.17	631.549	2522.14	631.542	4	1	1.1.1.1686.8	10	0	38.5804	606.19	588.32	38.6	0.27	1055.88	0.0011	0.0007	FALSE	0
208.003	1	1	TRINITY_DN15000_c2_g1_i11 sp|Q7Z269|SP4_POLDO	Venom serine protease OS=Polistes dominula OX=743375 PE=2 SV=1 8085.68	267	41.7	29.41	GRKCGSTDPAVNTDVAAYMPWIK	Lys->Allysine(K)@3; Ethanolyl(C)@4	Lys->Allysine(K)@269	cleaved Y-G@N-term; missed R-K@2; missed K-C@3	-0.0279388	2522.17	631.549	2522.19	631.556	4	1	1.1.1.1686.8	9	0	38.5804	606.19	588.32	38.6	0.27	1055.88	1	0.0008	FALSE	0
208.004	1	1; 64	TRINITY_DN15000_c2_g1_i11 sp|Q7Z269|SP4_POLDO; TRINITY_DN14660_c4_g1_i6 sp|Q7Z269|SP4_POLDO; TRINITY_DN14660_c4_g1_i10 sp|Q7Z269|SP4_POLDO; TRINITY_DN14660_c4_g1_i5 sp|Q80YC5|FA12_MOUSE; TRINITY_DN14660_c4_g1_i2 sp|Q80YC5|FA12_MOUSE	Venom serine protease OS=Polistes dominula OX=743375 PE=2 SV=1 8085.68; Venom serine protease OS=Polistes dominula OX=743375 PE=2 SV=1 80.07; Venom serine protease OS=Polistes dominula OX=743375 PE=2 SV=1 89.64; Coagulation factor XII OS=Mus musculus OX=10090 GN=F12 PE=1 SV=2 2.78; Coagulation factor XII OS=Mus musculus OX=10090 GN=F12 PE=1 SV=2 3.87	269	41.7	24.05	KCGSTDPAVNTDVAAYMPWIK	Ethanolyl(C)@2; Pro->Phe@7; Hex(T)@11	Pro->Phe@275; Hex(T)@279	missed K-C@1	-0.00547196	2522.17	631.549	2522.17	631.55	4	1	1.1.1.1686.8	10	0	38.5804	606.19	588.32	38.6	0.27	1055.88	0.0011	0.0007	FALSE	0
208.005	1	1; 64	TRINITY_DN15000_c2_g1_i11 sp|Q7Z269|SP4_POLDO; TRINITY_DN14660_c4_g1_i6 sp|Q7Z269|SP4_POLDO; TRINITY_DN14660_c4_g1_i10 sp|Q7Z269|SP4_POLDO; TRINITY_DN14660_c4_g1_i5 sp|Q80YC5|FA12_MOUSE; TRINITY_DN14660_c4_g1_i2 sp|Q80YC5|FA12_MOUSE	Venom serine protease OS=Polistes dominula OX=743375 PE=2 SV=1 8085.68; Venom serine protease OS=Polistes dominula OX=743375 PE=2 SV=1 80.07; Venom serine protease OS=Polistes dominula OX=743375 PE=2 SV=1 89.64; Coagulation factor XII OS=Mus musculus OX=10090 GN=F12 PE=1 SV=2 2.78; Coagulation factor XII OS=Mus musculus OX=10090 GN=F12 PE=1 SV=2 3.87	269	41.7	24.05	KCGSTDPAVNTDVAAYMPWIK	Ethanolyl(C)@2; Pro->Cys@7; Ethanolyl(C)@7; Hex(T)@11	Pro->Cys@275; Hex(T)@279	missed K-C@1	0.0275427	2522.17	631.549	2522.14	631.542	4	1	1.1.1.1686.8	10	0	38.5804	606.19	588.32	38.6	0.27	1055.88	0.0011	0.0007	FALSE	0
194.001	1	1; 64	TRINITY_DN15000_c2_g1_i11 sp|Q7Z269|SP4_POLDO; TRINITY_DN14660_c4_g1_i6 sp|Q7Z269|SP4_POLDO; TRINITY_DN14660_c4_g1_i10 sp|Q7Z269|SP4_POLDO; TRINITY_DN14660_c4_g1_i5 sp|Q80YC5|FA12_MOUSE; TRINITY_DN14660_c4_g1_i2 sp|Q80YC5|FA12_MOUSE	Venom serine protease OS=Polistes dominula OX=743375 PE=2 SV=1 8085.68; Venom serine protease OS=Polistes dominula OX=743375 PE=2 SV=1 80.07; Venom serine protease OS=Polistes dominula OX=743375 PE=2 SV=1 89.64; Coagulation factor XII OS=Mus musculus OX=10090 GN=F12 PE=1 SV=2 2.78; Coagulation factor XII OS=Mus musculus OX=10090 GN=F12 PE=1 SV=2 3.87	269	99	99	KCGSTDPAVNTDVAAYMPWIK	Ethanolyl(C)@2		missed K-C@1	-0.00200419	2310.1	771.041	2310.1	771.041	3	7	1.1.1.1689.19	28	1	38.6917	85076.3	70942.9	38.64	0.17	29532.7	0.1571	0.0982	TRUE	1
204.001	1	1; 64	TRINITY_DN15000_c2_g1_i11 sp|Q7Z269|SP4_POLDO; TRINITY_DN14660_c4_g1_i6 sp|Q7Z269|SP4_POLDO; TRINITY_DN14660_c4_g1_i10 sp|Q7Z269|SP4_POLDO; TRINITY_DN14660_c4_g1_i5 sp|Q80YC5|FA12_MOUSE; TRINITY_DN14660_c4_g1_i2 sp|Q80YC5|FA12_MOUSE	Venom serine protease OS=Polistes dominula OX=743375 PE=2 SV=1 8085.68; Venom serine protease OS=Polistes dominula OX=743375 PE=2 SV=1 80.07; Venom serine protease OS=Polistes dominula OX=743375 PE=2 SV=1 89.64; Coagulation factor XII OS=Mus musculus OX=10090 GN=F12 PE=1 SV=2 2.78; Coagulation factor XII OS=Mus musculus OX=10090 GN=F12 PE=1 SV=2 3.87	269	83.4	83.37	KCGSTDPAVNTDVAAYMPWIK	Ethanolyl(C)@2; Deamidated(N)@10		missed K-C@1	0.0126499	2311.1	771.374	2311.09	771.369	3	1	1.1.1.1671.24	8	0.1905	38.0745	1460.13	885.16	38.19	0.24	561.536	0.0027	0.0017	FALSE	1
199.001	1	1; 64	TRINITY_DN15000_c2_g1_i11 sp|Q7Z269|SP4_POLDO; TRINITY_DN14660_c4_g1_i6 sp|Q7Z269|SP4_POLDO; TRINITY_DN14660_c4_g1_i10 sp|Q7Z269|SP4_POLDO; TRINITY_DN14660_c4_g1_i5 sp|Q80YC5|FA12_MOUSE; TRINITY_DN14660_c4_g1_i2 sp|Q80YC5|FA12_MOUSE	Venom serine protease OS=Polistes dominula OX=743375 PE=2 SV=1 8085.68; Venom serine protease OS=Polistes dominula OX=743375 PE=2 SV=1 80.07; Venom serine protease OS=Polistes dominula OX=743375 PE=2 SV=1 89.64; Coagulation factor XII OS=Mus musculus OX=10090 GN=F12 PE=1 SV=2 2.78; Coagulation factor XII OS=Mus musculus OX=10090 GN=F12 PE=1 SV=2 3.87	269	99	98.63	KCGSTDPAVNTDVAAYMPWIK	Ethanolyl(C)@2; Oxidation(M)@17		missed K-C@1	-0.000809086	2326.1	776.373	2326.1	776.373	3	8	1.1.1.1680.19	10	0.1765	38.3817	5484.02	1854.51	38.64	0.21	563.335	0.0101	0.0063	FALSE	0
199.002	1	8	TRINITY_DN14516_c4_g1_i3 noblastx 7059.93	TRINITY_DN14516_c4_g1_i3 noblastx 7059.93		99	99	VELTCASINIEEPCTENVFK	Ethanolyl(C)@5; Ethanolyl(C)@14			-0.000817235	2326.11	776.376	2326.11	776.376	3	6	1.1.1.1656.22	24	1	37.5577	31490.4	30778.8	37.57	0.24	13331.1	1	1	TRUE	0
[truncated: 6,417 more rows]

## Sheet: f93 Protein Summary
N	Unused	Total	%Cov	%Cov(50)	%Cov(95)	Accession	Name	Species	Peptides(95%)
[truncated: 158 more rows]

[truncated: 1 more sheets: f93 Distinct Peptide Summary]
